# Supplementary material for: Crystal structures of the gold NHC complex bis­(4-bromo-1,3-di­ethyl­imidazol-2-yl­idene)gold(I) iodide and its 1:1 adduct with trans-bis­(4-bromo-1,3-diethyl-imidazol-2-yl­idene)di­iodido­gold(III) iodide
Source: Acta Crystallogr E Crystallogr Commun. 2021 Nov 9;77(Pt 12):1249–52. doi: 10.1107/S2056989021011488 (PMC8647741; doi:10.1107/S2056989021011488)
Supplement: Supplementary file 1 [file e-77-01249-sup1.cif]

##############################################################################
#                                                                            #
# This CIF contains the data in a paper accepted for publication in          #
# Acta Crystallographica Section E. It conforms to the requirements of       #
# Notes for Authors for Acta Crystallographica Section E, and has been       #
# peer reviewed under the auspices of the IUCr Commission on Journals.       #
#                                                                            #
# Full details of the Crystallographic Information File format               #
# are given in the paper "The Crystallographic Information File (CIF):       #
# a New Standard Archive File for Crystallography" by S. R. Hall, F. H.      #
# Allen and I. D. Brown [Acta Cryst. (1991), A47, 655-685].                  #
#                                                                            #
# The current version of the core CIF dictionary is obtainable from          #
# ftp://ftp.iucr.org/pub/cif_core.dic.                                       #
#                                                                            #
# Software is freely available for graphical display of the structure(s)     #
# in this CIF. For information consult the CIF software page                 #
# http://www.iucr.org/resources/cif/software.                                #
#                                                                            #
# This file may be used for bona fide research purposes within the           #
# scientific community so long as proper attribution is given to the journal # 
# article from which it was obtained.                                        #
#                                                                            #
##############################################################################
data_3
_audit_creation_method     'SHELXL-2017'
_chemical_name_systematic
;
Bis(4-bromo-1,3-diethylimidazol-2-ylidene)gold(I) iodide
;
_chemical_name_common     ?
_chemical_formula_moiety     '(C14 H22 Au Br2 N4)+, I-'
_chemical_formula_sum     'C14 H22 Au Br2 I N4'
_chemical_formula_iupac     '[Au (C7 H11 Br1 N2)2] I'
_chemical_formula_weight     730.04
_chemical_melting_point     ?
_space_group_crystal_system     triclinic
_space_group_name_H-M_alt     'P -1'
_space_group_name_Hall     '-P 1'
loop_
    _space_group_symop_operation_xyz
    'x, y, z'
    '-x, -y, -z'
_cell_length_a     8.4676(2)
_cell_length_b     8.8248(3)
_cell_length_c     14.0119(5)
_cell_angle_alpha     76.374(3)
_cell_angle_beta     85.320(2)
_cell_angle_gamma     85.251(2)
_cell_volume     1011.99(6)
_cell_formula_units_Z     2
_cell_measurement_reflns_used     47541
_cell_measurement_theta_min     2.7390
_cell_measurement_theta_max     36.4110
_cell_measurement_temperature     100(2)
_exptl_crystal_description     block
_exptl_crystal_colour     colourless
_exptl_crystal_size_max     0.09
_exptl_crystal_size_mid     0.06
_exptl_crystal_size_min     0.05
_exptl_crystal_density_diffrn     2.396
_exptl_crystal_density_meas     ?
_exptl_crystal_density_method     ?
_exptl_crystal_F_000     672
_exptl_absorpt_coefficient_mu     12.744
_exptl_absorpt_correction_type     multi-scan
_exptl_absorpt_process_details
;
(CrysAlisPro; Rigaku OD, 2021)
;
_exptl_absorpt_correction_T_min     0.75138
_exptl_absorpt_correction_T_max     1.00000
_diffrn_ambient_temperature     100(2)
_diffrn_source     'micro-focus sealed X-ray tube'
_diffrn_radiation_type     MoK\a
_diffrn_radiation_wavelength     0.71073
_diffrn_measurement_device_type     'XtaLAB Synergy, HyPix'
_diffrn_measurement_method     '\w scans'
_diffrn_detector_area_resol_mean     10.0000
_diffrn_reflns_number     84327
_diffrn_reflns_av_R_equivalents     0.0429
_diffrn_reflns_av_unetI/netI     0.0257
_diffrn_reflns_theta_min     2.763
_diffrn_reflns_theta_max     36.657
_diffrn_reflns_theta_full     35.000
_diffrn_measured_fraction_theta_max     0.934
_diffrn_measured_fraction_theta_full     0.997
_diffrn_reflns_limit_h_min     -14
_diffrn_reflns_limit_h_max     14
_diffrn_reflns_limit_k_min     -14
_diffrn_reflns_limit_k_max     14
_diffrn_reflns_limit_l_min     -22
_diffrn_reflns_limit_l_max     22
_refine_special_details     ?
_reflns_number_total     9374
_reflns_number_gt     8185
_reflns_threshold_expression     'I > 2\s(I)'
_refine_ls_structure_factor_coef     Fsqd
_refine_ls_matrix_type     full
_refine_ls_R_factor_all     0.0313
_refine_ls_R_factor_gt     0.0233
_refine_ls_wR_factor_gt     0.0502
_refine_ls_wR_factor_ref     0.0519
_refine_ls_goodness_of_fit_ref     1.022
_refine_ls_restrained_S_all     1.022
_refine_ls_number_reflns     9374
_refine_ls_number_parameters     203
_refine_ls_number_restraints     0
_refine_ls_hydrogen_treatment     constr
_refine_ls_weighting_scheme     calc
_refine_ls_weighting_details
              'w=1/[\s^2^(Fo^2^)+(0.0219P)^2^+1.6441P] where P=(Fo^2^+2Fc^2^)/3'
_atom_sites_solution_hydrogens     geom
_atom_sites_solution_primary     ?
_atom_sites_solution_secondary     ?
_refine_ls_shift/su_max     0.002
_refine_ls_shift/su_mean     0.000
_refine_diff_density_max     1.529
_refine_diff_density_min     -2.021
_refine_ls_extinction_method     none
_refine_ls_extinction_coef     .
loop_
    _atom_type_symbol
    _atom_type_description
    _atom_type_scat_dispersion_real
    _atom_type_scat_dispersion_imag
    _atom_type_scat_source
    'C' 'C' 0.0033 0.0016
                         'International Tables Vol C Tables 4.2.6.8 and 6.1.1.4'
    'H' 'H' 0.0000 0.0000
                         'International Tables Vol C Tables 4.2.6.8 and 6.1.1.4'
    'N' 'N' 0.0061 0.0033
                         'International Tables Vol C Tables 4.2.6.8 and 6.1.1.4'
    'Br' 'Br' -0.2901 2.4595
                         'International Tables Vol C Tables 4.2.6.8 and 6.1.1.4'
    'I' 'I' -0.4742 1.8119
                         'International Tables Vol C Tables 4.2.6.8 and 6.1.1.4'
    'Au' 'Au' -2.0133 8.8022
                         'International Tables Vol C Tables 4.2.6.8 and 6.1.1.4'
_computing_data_collection
;
CrysAlisPro (Rigaku OD, 2021)
;
_computing_cell_refinement
;
CrysAlisPro (Rigaku OD, 2021)
;
_computing_data_reduction
;
CrysAlisPro (Rigaku OD, 2021)
;
_computing_structure_solution
;
SHELXS (Sheldrick, 2008)
;
_computing_structure_refinement
;
SHELXL2017 (Sheldrick, 2015)
;
_computing_molecular_graphics
;
Siemens XP (Siemens, 1994)
;
_computing_publication_material
;
SHELXL2017 (Sheldrick, 2015)
;
loop_
    _atom_site_type_symbol
    _atom_site_label
    _atom_site_fract_x
    _atom_site_fract_y
    _atom_site_fract_z
    _atom_site_U_iso_or_equiv
    _atom_site_adp_type
    _atom_site_calc_flag
    _atom_site_occupancy
    _atom_site_disorder_assembly
    _atom_site_disorder_group
    Au Au1 0.46224(2) 0.71713(2) 0.23616(2) 0.01505(2) Uani d 1 . .
    I I1 0.25568(2) -0.12579(2) 0.72649(2) 0.01947(3) Uani d 1 . .
    Br Br1 0.90742(3) 0.85910(3) -0.11585(2) 0.01837(4) Uani d 1 . .
    Br Br2 0.22321(3) 0.27369(3) 0.58678(2) 0.02294(5) Uani d 1 . .
    N N1 0.7026(2) 0.8013(2) 0.06168(14) 0.0144(3) Uani d 1 . .
    N N2 0.4687(2) 0.7981(2) 0.01341(14) 0.0151(3) Uani d 1 . .
    N N3 0.3414(2) 0.4840(2) 0.41402(14) 0.0158(3) Uani d 1 . .
    N N4 0.3267(2) 0.7110(2) 0.44721(14) 0.0168(3) Uani d 1 . .
    C C1 0.5490(3) 0.7807(3) 0.09487(17) 0.0152(4) Uani d 1 . .
    C C2 0.7156(3) 0.8303(3) -0.03991(16) 0.0150(4) Uani d 1 . .
    C C3 0.5681(3) 0.8289(3) -0.07101(17) 0.0159(4) Uani d 1 . .
    H H3 0.539432 0.845625 -0.137005 0.019 Uiso calc 1 . .
    C C4 0.8329(3) 0.7876(3) 0.12682(17) 0.0190(4) Uani d 1 . .
    H H4A 0.796328 0.835665 0.182530 0.023 Uiso calc 1 . .
    H H4B 0.922392 0.845773 0.090037 0.023 Uiso calc 1 . .
    C C5 0.8904(3) 0.6186(3) 0.1667(2) 0.0268(5) Uani d 1 . .
    H H5A 0.802277 0.560658 0.203377 0.040 Uiso calc 1 . .
    H H5B 0.975985 0.614518 0.210455 0.040 Uiso calc 1 . .
    H H5C 0.930249 0.571616 0.111832 0.040 Uiso calc 1 . .
    C C6 0.3003(3) 0.7693(3) 0.01381(19) 0.0190(4) Uani d 1 . .
    H H6A 0.251033 0.845711 -0.041004 0.023 Uiso calc 1 . .
    H H6B 0.244648 0.783981 0.076250 0.023 Uiso calc 1 . .
    C C7 0.2815(3) 0.6044(3) 0.0029(2) 0.0253(5) Uani d 1 . .
    H H7A 0.335813 0.590123 -0.059152 0.038 Uiso calc 1 . .
    H H7B 0.168425 0.588003 0.002906 0.038 Uiso calc 1 . .
    H H7C 0.328132 0.528699 0.057982 0.038 Uiso calc 1 . .
    C C8 0.3723(3) 0.6350(3) 0.37528(17) 0.0164(4) Uani d 1 . .
    C C9 0.2739(3) 0.4672(3) 0.50878(17) 0.0175(4) Uani d 1 . .
    C C10 0.2644(3) 0.6105(3) 0.53014(17) 0.0190(4) Uani d 1 . .
    H H10 0.223233 0.636119 0.589902 0.023 Uiso calc 1 . .
    C C11 0.3707(3) 0.3610(3) 0.35936(19) 0.0208(4) Uani d 1 . .
    H H11A 0.380137 0.258081 0.406376 0.025 Uiso calc 1 . .
    H H11B 0.472452 0.376079 0.319289 0.025 Uiso calc 1 . .
    C C12 0.2385(4) 0.3624(3) 0.2928(2) 0.0292(6) Uani d 1 . .
    H H12A 0.137555 0.348228 0.332223 0.044 Uiso calc 1 . .
    H H12B 0.260413 0.277190 0.258600 0.044 Uiso calc 1 . .
    H H12C 0.231993 0.462511 0.244325 0.044 Uiso calc 1 . .
    C C13 0.3265(3) 0.8808(3) 0.43601(19) 0.0204(4) Uani d 1 . .
    H H13A 0.407523 0.923764 0.383801 0.024 Uiso calc 1 . .
    H H13B 0.354381 0.903198 0.498325 0.024 Uiso calc 1 . .
    C C14 0.1657(4) 0.9582(3) 0.4096(3) 0.0367(7) Uani d 1 . .
    H H14A 0.140898 0.940989 0.346040 0.055 Uiso calc 1 . .
    H H14B 0.166327 1.070607 0.405280 0.055 Uiso calc 1 . .
    H H14C 0.085156 0.913349 0.460390 0.055 Uiso calc 1 . .
loop_
    _atom_site_aniso_label
    _atom_site_aniso_U_11
    _atom_site_aniso_U_22
    _atom_site_aniso_U_33
    _atom_site_aniso_U_12
    _atom_site_aniso_U_13
    _atom_site_aniso_U_23
    Au1 0.01531(4) 0.01589(4) 0.01371(4) -0.00177(3) 0.00196(3) -0.00363(3)
    I1 0.02119(7) 0.02104(7) 0.01555(6) 0.00120(5) 0.00096(5) -0.00454(5)
    Br1 0.01523(10) 0.02506(11) 0.01603(9) -0.00645(8) 0.00254(7) -0.00658(8)
    Br2 0.03080(13) 0.02037(11) 0.01701(10) -0.00987(9) -0.00213(9) -0.00004(8)
    N1 0.0136(8) 0.0164(8) 0.0137(8) -0.0021(6) 0.0003(6) -0.0045(6)
    N2 0.0129(8) 0.0163(8) 0.0155(8) -0.0007(6) 0.0000(6) -0.0031(7)
    N3 0.0170(8) 0.0159(8) 0.0149(8) -0.0017(7) -0.0007(6) -0.0040(7)
    N4 0.0204(9) 0.0153(8) 0.0148(8) -0.0032(7) -0.0003(7) -0.0035(7)
    C1 0.0139(9) 0.0155(9) 0.0165(9) -0.0023(7) 0.0017(7) -0.0046(7)
    C2 0.0152(9) 0.0172(9) 0.0128(8) -0.0035(7) 0.0011(7) -0.0038(7)
    C3 0.0149(9) 0.0178(10) 0.0153(9) -0.0021(7) 0.0001(7) -0.0045(8)
    C4 0.0176(10) 0.0256(11) 0.0157(9) -0.0056(8) -0.0020(8) -0.0070(8)
    C5 0.0241(12) 0.0309(14) 0.0253(12) 0.0050(10) -0.0074(10) -0.0065(10)
    C6 0.0119(9) 0.0231(11) 0.0217(10) -0.0001(8) -0.0017(8) -0.0049(9)
    C7 0.0201(11) 0.0243(12) 0.0330(13) -0.0066(9) -0.0003(10) -0.0081(10)
    C8 0.0153(9) 0.0167(9) 0.0169(9) -0.0016(7) -0.0004(7) -0.0036(8)
    C9 0.0211(10) 0.0171(10) 0.0136(9) -0.0045(8) -0.0012(8) -0.0011(8)
    C10 0.0218(11) 0.0199(10) 0.0151(9) -0.0047(8) 0.0014(8) -0.0037(8)
    C11 0.0251(12) 0.0174(10) 0.0212(11) -0.0008(9) -0.0005(9) -0.0075(9)
    C12 0.0391(16) 0.0252(13) 0.0264(13) -0.0052(11) -0.0088(11) -0.0085(10)
    C13 0.0271(12) 0.0143(10) 0.0200(10) -0.0054(8) 0.0024(9) -0.0042(8)
    C14 0.0328(16) 0.0179(12) 0.056(2) 0.0019(11) -0.0004(14) -0.0034(13)
_geom_special_details
;
 All esds (except the esd in the dihedral angle between two l.s. planes)
 are estimated using the full covariance matrix.  The cell esds are taken
 into account individually in the estimation of esds in distances, angles
 and torsion angles; correlations between esds in cell parameters are only
 used when they are defined by crystal symmetry.  An approximate (isotropic)
 treatment of cell esds is used for estimating esds involving l.s. planes.
;
loop_
    _geom_bond_atom_site_label_1
    _geom_bond_atom_site_label_2
    _geom_bond_site_symmetry_2
    _geom_bond_distance
    _geom_bond_publ_flag
    Au1 C1 . 2.020(2) y
    Au1 C8 . 2.022(2) y
    I1 Br1 1_446 3.5294(3) y
    I1 Br2 . 3.6072(3) y
    Au1 Br2 2_666 3.8033(3) y
    Br1 C2 . 1.869(2) ?
    Br2 C9 . 1.861(2) ?
    N1 C1 . 1.357(3) ?
    N1 C2 . 1.382(3) ?
    N1 C4 . 1.468(3) ?
    N2 C1 . 1.348(3) ?
    N2 C3 . 1.381(3) ?
    N2 C6 . 1.468(3) ?
    N3 C8 . 1.354(3) ?
    N3 C9 . 1.382(3) ?
    N3 C11 . 1.464(3) ?
    N4 C8 . 1.351(3) ?
    N4 C10 . 1.381(3) ?
    N4 C13 . 1.469(3) ?
    C2 C3 . 1.357(3) ?
    C4 C5 . 1.518(4) ?
    C6 C7 . 1.521(4) ?
    C9 C10 . 1.361(3) ?
    C11 C12 . 1.512(4) ?
    C13 C14 . 1.506(4) ?
    C3 H3 . 0.9500 ?
    C4 H4A . 0.9900 ?
    C4 H4B . 0.9900 ?
    C5 H5A . 0.9800 ?
    C5 H5B . 0.9800 ?
    C5 H5C . 0.9800 ?
    C6 H6A . 0.9900 ?
    C6 H6B . 0.9900 ?
    C7 H7A . 0.9800 ?
    C7 H7B . 0.9800 ?
    C7 H7C . 0.9800 ?
    C10 H10 . 0.9500 ?
    C11 H11A . 0.9900 ?
    C11 H11B . 0.9900 ?
    C12 H12A . 0.9800 ?
    C12 H12B . 0.9800 ?
    C12 H12C . 0.9800 ?
    C13 H13A . 0.9900 ?
    C13 H13B . 0.9900 ?
    C14 H14A . 0.9800 ?
    C14 H14B . 0.9800 ?
    C14 H14C . 0.9800 ?
loop_
    _geom_angle_atom_site_label_1
    _geom_angle_atom_site_label_2
    _geom_angle_atom_site_label_3
    _geom_angle_site_symmetry_1
    _geom_angle_site_symmetry_3
    _geom_angle
    _geom_angle_publ_flag
    C1 Au1 C8 . . 174.97(9) y
    Br1 I1 Br2 1_446 . 101.436(8) y
    C2 Br1 I1 . 1_664 172.43(7) y
    C9 Br2 I1 . . 162.21(8) y
    C1 N1 C2 . . 109.82(19) ?
    C1 N1 C4 . . 123.48(19) ?
    C2 N1 C4 . . 126.65(19) ?
    C1 N2 C3 . . 111.61(19) ?
    C1 N2 C6 . . 124.54(19) ?
    C3 N2 C6 . . 123.46(19) ?
    C8 N3 C9 . . 110.15(19) ?
    C8 N3 C11 . . 123.4(2) ?
    C9 N3 C11 . . 126.4(2) ?
    C8 N4 C10 . . 111.1(2) ?
    C8 N4 C13 . . 124.9(2) ?
    C10 N4 C13 . . 123.7(2) ?
    N2 C1 N1 . . 105.25(19) ?
    N2 C1 Au1 . . 127.11(16) ?
    N1 C1 Au1 . . 127.41(17) ?
    C3 C2 N1 . . 107.77(19) ?
    C3 C2 Br1 . . 128.16(17) ?
    N1 C2 Br1 . . 124.05(17) ?
    C2 C3 N2 . . 105.6(2) ?
    N1 C4 C5 . . 112.1(2) ?
    N2 C6 C7 . . 110.9(2) ?
    N4 C8 N3 . . 105.41(19) ?
    N4 C8 Au1 . . 130.27(17) ?
    N3 C8 Au1 . . 124.30(17) ?
    C10 C9 N3 . . 107.3(2) ?
    C10 C9 Br2 . . 130.48(18) ?
    N3 C9 Br2 . . 122.09(17) ?
    C9 C10 N4 . . 106.0(2) ?
    N3 C11 C12 . . 111.5(2) ?
    N4 C13 C14 . . 110.6(2) ?
    C2 C3 H3 . . 127.2 ?
    N2 C3 H3 . . 127.2 ?
    N1 C4 H4A . . 109.2 ?
    C5 C4 H4A . . 109.2 ?
    N1 C4 H4B . . 109.2 ?
    C5 C4 H4B . . 109.2 ?
    H4A C4 H4B . . 107.9 ?
    C4 C5 H5A . . 109.5 ?
    C4 C5 H5B . . 109.5 ?
    H5A C5 H5B . . 109.5 ?
    C4 C5 H5C . . 109.5 ?
    H5A C5 H5C . . 109.5 ?
    H5B C5 H5C . . 109.5 ?
    N2 C6 H6A . . 109.5 ?
    C7 C6 H6A . . 109.5 ?
    N2 C6 H6B . . 109.5 ?
    C7 C6 H6B . . 109.5 ?
    H6A C6 H6B . . 108.1 ?
    C6 C7 H7A . . 109.5 ?
    C6 C7 H7B . . 109.5 ?
    H7A C7 H7B . . 109.5 ?
    C6 C7 H7C . . 109.5 ?
    H7A C7 H7C . . 109.5 ?
    H7B C7 H7C . . 109.5 ?
    C9 C10 H10 . . 127.0 ?
    N4 C10 H10 . . 127.0 ?
    N3 C11 H11A . . 109.3 ?
    C12 C11 H11A . . 109.3 ?
    N3 C11 H11B . . 109.3 ?
    C12 C11 H11B . . 109.3 ?
    H11A C11 H11B . . 108.0 ?
    C11 C12 H12A . . 109.5 ?
    C11 C12 H12B . . 109.5 ?
    H12A C12 H12B . . 109.5 ?
    C11 C12 H12C . . 109.5 ?
    H12A C12 H12C . . 109.5 ?
    H12B C12 H12C . . 109.5 ?
    N4 C13 H13A . . 109.5 ?
    C14 C13 H13A . . 109.5 ?
    N4 C13 H13B . . 109.5 ?
    C14 C13 H13B . . 109.5 ?
    H13A C13 H13B . . 108.1 ?
    C13 C14 H14A . . 109.5 ?
    C13 C14 H14B . . 109.5 ?
    H14A C14 H14B . . 109.5 ?
    C13 C14 H14C . . 109.5 ?
    H14A C14 H14C . . 109.5 ?
    H14B C14 H14C . . 109.5 ?
loop_
    _geom_torsion_atom_site_label_1
    _geom_torsion_atom_site_label_2
    _geom_torsion_atom_site_label_3
    _geom_torsion_atom_site_label_4
    _geom_torsion_site_symmetry_1
    _geom_torsion_site_symmetry_2
    _geom_torsion_site_symmetry_3
    _geom_torsion_site_symmetry_4
    _geom_torsion
    _geom_torsion_publ_flag
    C3 N2 C1 N1 . . . . 0.2(3) ?
    C6 N2 C1 N1 . . . . 173.2(2) ?
    C3 N2 C1 Au1 . . . . -174.55(17) ?
    C6 N2 C1 Au1 . . . . -1.5(3) ?
    C2 N1 C1 N2 . . . . -0.3(2) ?
    C4 N1 C1 N2 . . . . -178.1(2) ?
    C2 N1 C1 Au1 . . . . 174.36(16) ?
    C4 N1 C1 Au1 . . . . -3.4(3) ?
    C1 N1 C2 C3 . . . . 0.4(3) ?
    C4 N1 C2 C3 . . . . 178.1(2) ?
    C1 N1 C2 Br1 . . . . -177.92(17) ?
    C4 N1 C2 Br1 . . . . -0.2(3) ?
    N1 C2 C3 N2 . . . . -0.3(3) ?
    Br1 C2 C3 N2 . . . . 177.95(17) ?
    C1 N2 C3 C2 . . . . 0.1(3) ?
    C6 N2 C3 C2 . . . . -173.1(2) ?
    C1 N1 C4 C5 . . . . 81.0(3) ?
    C2 N1 C4 C5 . . . . -96.4(3) ?
    C1 N2 C6 C7 . . . . -94.9(3) ?
    C3 N2 C6 C7 . . . . 77.4(3) ?
    C10 N4 C8 N3 . . . . -1.3(3) ?
    C13 N4 C8 N3 . . . . -175.0(2) ?
    C10 N4 C8 Au1 . . . . 177.04(18) ?
    C13 N4 C8 Au1 . . . . 3.3(4) ?
    C9 N3 C8 N4 . . . . 1.3(3) ?
    C11 N3 C8 N4 . . . . 178.8(2) ?
    C9 N3 C8 Au1 . . . . -177.17(17) ?
    C11 N3 C8 Au1 . . . . 0.4(3) ?
    C8 N3 C9 C10 . . . . -0.8(3) ?
    C11 N3 C9 C10 . . . . -178.3(2) ?
    C8 N3 C9 Br2 . . . . -177.42(17) ?
    C11 N3 C9 Br2 . . . . 5.1(3) ?
    I1 Br2 C9 C10 . . . . -114.8(3) ?
    I1 Br2 C9 N3 . . . . 61.0(4) ?
    N3 C9 C10 N4 . . . . 0.0(3) ?
    Br2 C9 C10 N4 . . . . 176.24(19) ?
    C8 N4 C10 C9 . . . . 0.8(3) ?
    C13 N4 C10 C9 . . . . 174.6(2) ?
    C8 N3 C11 C12 . . . . -80.8(3) ?
    C9 N3 C11 C12 . . . . 96.4(3) ?
    C8 N4 C13 C14 . . . . 94.0(3) ?
    C10 N4 C13 C14 . . . . -79.0(3) ?
loop_
    _geom_hbond_atom_site_label_D
    _geom_hbond_atom_site_label_H
    _geom_hbond_atom_site_label_A
    _geom_hbond_site_symmetry_A
    _geom_hbond_distance_DH
    _geom_hbond_distance_HA
    _geom_hbond_distance_DA
    _geom_hbond_angle_DHA
    _geom_hbond_publ_flag
    C3 H3 I1 1_564 0.95 3.15 3.966(2) 145.1 ?
    C4 H4A I1 2_666 0.99 3.10 3.995(3) 150.5 ?
    C6 H6A I1 1_564 0.99 3.21 3.955(3) 133.8 ?
    C10 H10 I1 1_565 0.95 3.20 3.993(2) 142.4 ?
    C11 H11A Br2 . 0.99 2.79 3.265(3) 110.4 ?
    C11 H11B I1 2_656 0.99 3.19 3.903(3) 130.2 ?
    C12 H12B Br1 2_665 0.98 3.06 3.831(3) 136.8 ?
    C13 H13B I1 1_565 0.99 3.19 4.053(3) 146.1 ?
_shelx_space_group_comment
;
The symmetry employed for this shelxl refinement is uniquely defined
by the following loop, which should always be used as a source of
symmetry information in preference to the above space-group names.
They are only intended as comments.
;
_shelx_estimated_absorpt_T_min     0.393
_shelx_estimated_absorpt_T_max     0.568
_shelx_hkl_file
;
 -14  -1  -1 130.129 24.3477   2
 -14   0  -2 169.255 25.7969   2
 -13  -4  -5 28.2880 21.0096   2
 -13  -4  -4 15.5287 20.5845   2
 -13  -4  -3 52.1592 22.8241   2
 -13  -4  -2 6.08869 20.3322   2
 -13  -4  -1 39.1294 20.2951   2
 -13  -4   0 256.999 32.1816   2
 -13  -4   1 56.4009 23.4448   2
 -13  -4   2 290.552 33.4855   2
 -13  -4   3 11.6455 20.7687   2
 -13  -3  -6 214.387 26.6068  30
 -13  -3  -6 228.220 31.2530   2
 -13  -3  -5 130.053 24.4115  30
 -13  -3  -5 140.821 26.2163   2
 -13  -3  -4 332.200 36.7225   4
 -13  -3  -4 232.894 27.8318  30
 -13  -3  -4 312.435 34.6038   2
 -13  -3  -3 180.906 29.5041   4
 -13  -3  -3 231.580 27.7536  30
 -13  -3  -3 200.828 28.2326   2
 -13  -3  -2 86.9789 24.0161   4
 -13  -3  -2 90.2986 20.9549  30
 -13  -3  -2 83.0182 23.5732   2
 -13  -3  -1 290.860 33.8167   4
 -13  -3  -1 269.028 31.6004   2
 -13  -3   0 33.5804 23.3201   4
 -13  -3   0 38.7817 18.4775  30
 -13  -3   0 47.4348 20.6107   2
 -13  -3   1 60.4662 24.4862   4
 -13  -3   1 31.2789 18.2409  30
 -13  -3   1 49.6944 22.2687   2
 -13  -3   2 276.193 31.3306   2
 -13  -3   3 121.838 25.0520   2
 -13  -3   4 74.7232 22.1781   2
 -13  -3   5 256.712 29.9452   2
 -13  -2  -7 48.6059 18.7261  30
 -13  -2  -7 69.5783 23.0917  10
 -13  -2  -7 65.3598 22.3984   2
 -13  -2  -6 61.0984 20.4217  30
 -13  -2  -6 14.5577 20.6584   2
 -13  -2  -5 13.0918 21.7124   4
 -13  -2  -5 42.7799 19.3668  30
 -13  -2  -5 42.8192 21.6050   2
 -13  -2  -4-9.76751 21.0536   4
 -13  -2  -4 14.3711 18.3259  30
 -13  -2  -4-14.0353 19.3238   2
 -13  -2  -3 139.214 26.3686   4
 -13  -2  -3 98.7481 20.6958  30
 -13  -2  -3 164.873 26.8533   2
 -13  -2  -2 22.5611 20.5030   4
 -13  -2  -2 26.5654 19.0328  30
 -13  -2  -2 18.9097 18.6096   2
 -13  -2  -1 19.3331 21.8594   4
 -13  -2  -1 15.8661 19.3784   2
 -13  -2   0 205.544 30.3386   4
 -13  -2   0 281.499 30.8653   2
 -13  -2   1 3.20082 21.5427   4
 -13  -2   1-7.17617 17.7487  30
 -13  -2   1 7.70201 17.1457   2
 -13  -2   2 25.6726 21.7915   4
 -13  -2   2 45.0651 19.8307  30
 -13  -2   2 32.9159 19.8588   2
 -13  -2   3 25.7765 17.4130  30
 -13  -2   3 16.0333 20.4089   4
 -13  -2   3 28.6729 20.6228  10
 -13  -2   3 49.8956 19.2245   2
 -13  -2   4 12.8699 21.6643   4
 -13  -2   4 26.9706 19.6430   2
 -13  -1  -7 59.6748 20.1857  30
 -13  -1  -7 50.0910 23.5987  10
 -13  -1  -7 71.7646 22.0457   2
 -13  -1  -6 6.99356 17.4120  30
 -13  -1  -6 22.2604 20.5681  10
 -13  -1  -6 16.8131 21.4443   2
 -13  -1  -5 315.945 30.7781  30
 -13  -1  -5 496.886 41.4968   4
 -13  -1  -5 356.715 37.4812  10
 -13  -1  -5 431.822 37.4842   2
 -13  -1  -4 2.37876 17.3121  30
 -13  -1  -4-6.31653 21.5812   4
 -13  -1  -4-3.24235 19.8905  10
 -13  -1  -4-10.6568 18.7408   2
 -13  -1  -3 229.894 27.6261  30
 -13  -1  -3 201.583 30.9266   4
 -13  -1  -3 166.275 29.1765  10
 -13  -1  -3 242.284 28.2951   2
 -13  -1  -2 16.8182 18.0513  30
 -13  -1  -2-21.8394 21.7910   4
 -13  -1  -2-3.26950 18.5117  10
 -13  -1  -2-5.07082 18.3301   2
 -13  -1  -1 180.325 25.3685  30
 -13  -1  -1 154.687 27.4885   4
 -13  -1  -1 212.560 28.9847  10
 -13  -1  -1 213.154 26.6769   2
 -13  -1   0 30.6982 20.9803   4
 -13  -1   0 2.42446 17.2972   2
 -13  -1   1 410.470 34.6466  30
 -13  -1   1 474.879 39.3889   4
 -13  -1   1 415.321 39.2641  10
 -13  -1   1 439.555 35.3623   2
 -13  -1   2 37.9015 18.0374  30
 -13  -1   2 21.4164 21.8395   4
 -13  -1   2 29.0118 20.5129  10
 -13  -1   2 23.2600 16.7266   2
 -13  -1   3 363.876 32.5245  30
 -13  -1   3 341.737 31.9025   2
 -13  -1   3 318.750 36.1972  10
 -13  -1   3 380.697 37.6827   4
 -13  -1   4 45.7248 21.3389   4
 -13  -1   5 344.407 36.6929   4
 -13   0  -7 24.9865 20.6144   2
 -13   0  -6 136.417 27.9449  10
 -13   0  -6 123.863 24.4431   2
 -13   0  -5 117.864 24.1353   2
 -13   0  -5 93.2009 25.1518  10
 -13   0  -5 146.807 27.4720   4
 -13   0  -4 99.0213 21.8401   2
 -13   0  -4 87.4405 25.2655  10
 -13   0  -4 114.154 26.1989   4
 -13   0  -3 162.299 25.0680   2
 -13   0  -3 140.193 26.7935  10
 -13   0  -3 140.138 26.9548   4
 -13   0  -2 143.237 23.6001   2
 -13   0  -2 160.412 28.8943  10
 -13   0  -2 135.515 27.3419   4
 -13   0  -1 41.7001 19.0550   2
 -13   0  -1 3.27651 20.8379  10
 -13   0  -1 5.97515 19.9596   4
 -13   0   0 218.142 26.0210   2
 -13   0   0 215.504 29.7377   4
 -13   0   1 6.55308 16.5125   2
 -13   0   1 3.25829 19.8021  10
 -13   0   1-11.7283 19.7340   4
 -13   0   2 19.0938 16.1382   2
 -13   0   2 12.9673 19.8895  10
 -13   0   2-5.80749 19.5458   4
 -13   0   3 41.7498 20.6195  10
 -13   0   3 26.0208 19.3368   4
 -13   0   4-5.76220 21.2424   4
 -13   0   5 28.6279 19.5823   4
 -13   0   6 128.423 26.8324   4
 -13   1  -7 105.158 25.1802   2
 -13   1  -6 33.8214 20.8586   2
 -13   1  -5 150.413 25.2058   2
 -13   1  -4 24.2100 18.9802   2
 -13   1  -4 32.5541 22.2626  10
 -13   1  -4 30.1927 20.8037   4
 -13   1  -3 2.32816 17.3844   2
 -13   1  -3-3.28190 19.9462  10
 -13   1  -3 20.7942 22.1811   4
 -13   1  -2 4.49006 18.6585   2
 -13   1  -2 46.0899 21.8231  10
 -13   1  -2 26.2862 20.8417   4
 -13   1  -1 77.7689 18.9287   2
 -13   1  -1 72.5896 22.5345  10
 -13   1  -1 112.107 24.8485   4
 -13   1   0 51.9035 18.3594   2
 -13   1   0 73.8620 21.9476   4
 -13   1   1 304.773 32.9048   4
 -13   1   2 121.111 27.1457  10
 -13   1   2 163.132 25.9883   4
 -13   1   3 87.6913 23.1540   4
 -13   1   4 269.087 31.0946   4
 -13   1   5 80.9022 22.8772   4
 -13   1   6 165.766 25.8764   4
 -13   2  -6 158.328 25.4008   2
 -13   2  -5 24.0649 19.2837   2
 -13   2  -4 556.020 39.4602   2
 -13   2  -3 33.0149 18.8290   2
 -13   2  -3-17.3773 20.5167   4
 -13   2  -2 206.133 24.9264   2
 -13   2  -2 243.867 30.7316   4
 -13   2  -1 58.3062 21.5719   4
 -13   2   0 333.656 33.8600   4
 -13   2   1-2.67503 18.6837   4
 -13   2   2 155.330 25.6211   4
 -13   2   3 20.7409 19.4896   4
 -13   2   4 168.704 26.0585   4
 -13   2   5 115.848 23.7838   4
 -13   2   6 85.5786 21.3557  25
 -13   3  -5 41.5165 18.7131   2
 -13   3  -4 21.9121 17.2705   2
 -13   3  -2 11.0054 19.2197   4
 -13   3  -1 32.1664 21.1345   4
 -13   3   0 68.2541 21.5782   4
 -13   3   1 61.6298 21.3090   4
 -13   3   2 122.391 23.4409   4
 -13   3   3 4.88534 18.5781   4
 -13   4   0 90.3866 22.7511   4
 -13   4   1 205.188 27.1244   4
 -13   4   2 165.839 25.8547   4
 -12  -6  -9 242.600 28.1181  30
 -12  -6  -8 60.6570 22.8177   4
 -12  -6  -8 70.5526 25.0532   2
 -12  -6  -8 103.726 21.5233  30
 -12  -6  -7 406.258 40.2059   4
 -12  -6  -7 390.520 39.0005   2
 -12  -6  -7 371.380 33.5113  30
 -12  -6  -6 44.2761 21.8955   4
 -12  -6  -6 46.4976 23.4150   2
 -12  -6  -6 58.1460 20.4867  30
 -12  -6  -5 89.1301 24.5898   4
 -12  -6  -5 128.865 27.7069   2
 -12  -6  -5 56.1693 19.9375  30
 -12  -6  -4-13.8218 22.5303   4
 -12  -6  -4 3.28905 21.0909   2
 -12  -6  -4-4.90168 16.6225  30
 -12  -6  -3 404.329 40.1434   4
 -12  -6  -3 322.637 36.4676   2
 -12  -6  -3 340.682 33.1173  30
 -12  -6  -2 77.7183 26.3261   4
 -12  -6  -2 78.7658 25.8176   2
 -12  -6  -1 442.486 41.9353   4
 -12  -6  -1 434.835 41.9652   2
 -12  -6  -1 461.182 36.5809  30
 -12  -6   0 91.7030 24.9233   2
 -12  -6   0 91.3697 21.9001  30
 -12  -6   1 189.426 30.4361   2
 -12  -6   1 149.539 25.2093  30
 -12  -6   2-3.26555 22.1478   2
 -12  -6   2 14.0066 17.7556  30
 -12  -6   3 42.3498 22.7917   2
 -12  -5 -11 27.5681 16.3441  30
 -12  -5 -10 63.2405 20.2867  30
 -12  -5  -9 23.0918 20.4295   4
 -12  -5  -9 9.78617 20.9231   2
 -12  -5  -9 15.6290 16.6786  30
 -12  -5  -8 132.166 27.2041   4
 -12  -5  -8 161.407 28.7008   2
 -12  -5  -8 179.931 24.7090  30
 -12  -5  -7 62.8731 25.1921   4
 -12  -5  -7 54.3484 22.1973   2
 -12  -5  -7 11.5719 17.4245  30
 -12  -5  -6 484.098 41.6218   4
 -12  -5  -6 481.813 41.3745   2
 -12  -5  -6 394.095 33.4725  30
 -12  -5  -5 9.98167 21.6935   4
 -12  -5  -5-6.28341 20.3153   2
 -12  -5  -5-2.36721 16.6513  30
 -12  -5  -4 26.7107 20.6795   4
 -12  -5  -4 18.6897 20.8115   2
 -12  -5  -4 14.2742 16.9791  30
 -12  -5  -3 30.2151 19.8409   4
 -12  -5  -3 31.0483 19.5922   2
 -12  -5  -3 30.9997 18.6989  30
 -12  -5  -2 18.5162 19.1146   2
 -12  -5  -1 9.24691 19.0848   2
 -12  -5   0 39.8385 21.1656   2
 -12  -5   0 68.2598 20.0158  30
 -12  -5   1 13.9221 21.3587   4
 -12  -5   1 15.3330 19.8376   2
 -12  -5   1 23.2833 18.5501  30
 -12  -5   2 42.3162 24.4806   4
 -12  -5   2 55.2165 21.9105   2
 -12  -5   2 22.9805 17.5162  30
 -12  -5   3 363.124 40.0732   4
 -12  -5   3 353.992 36.8117   2
 -12  -5   3 345.792 31.1897  30
 -12  -5   4 21.2962 20.4899   2
 -12  -5   4 26.5877 18.2324  30
 -12  -5   5 217.286 30.9733   2
 -12  -5   5 263.884 27.7283  30
 -12  -5   6 20.8783 21.7162   2
 -12  -4 -12 15.9773 17.1725  30
 -12  -4 -11 78.2892 19.2315  30
 -12  -4 -10 19.6113 20.9723   4
 -12  -4 -10 9.57580 19.2297   2
 -12  -4 -10 40.2273 18.0404  30
 -12  -4  -9 35.6738 23.1565   4
 -12  -4  -9 40.8711 22.7549   2
 -12  -4  -9 30.3287 16.9027  30
 -12  -4  -8 213.433 30.5113   4
 -12  -4  -8 266.794 31.7611   2
 -12  -4  -8 240.900 27.0884  30
 -12  -4  -7 42.0007 21.4720   4
 -12  -4  -7 70.3924 22.1888   2
 -12  -4  -7 49.4253 18.1626  30
 -12  -4  -6 80.6909 24.6061   4
 -12  -4  -6 138.961 26.2798   2
 -12  -4  -6 93.3083 20.9682  30
 -12  -4  -5 35.4941 21.4346   4
 -12  -4  -5 56.7094 21.7749   2
 -12  -4  -5 52.8560 18.9558  30
 -12  -4  -4 100.111 25.1535   4
 -12  -4  -4 88.7591 24.2321   2
 -12  -4  -4 80.9608 19.8866  30
 -12  -4  -3 190.122 28.0135   2
 -12  -4  -3 239.085 27.3424  30
 -12  -4  -2 732.297 48.0442   2
 -12  -4  -2 682.241 43.8199  30
 -12  -4  -1 147.203 27.1784   4
 -12  -4  -1 109.490 22.7741   2
 -12  -4   0 332.256 35.7125   4
 -12  -4   0 341.508 34.7573   2
 -12  -4   0 405.350 32.4528  30
 -12  -4   1 43.2033 21.3441   4
 -12  -4   1 34.2147 19.8083   2
 -12  -4   1 38.8488 17.9366  30
 -12  -4   2 107.169 25.7874   4
 -12  -4   2 108.129 24.8561   2
 -12  -4   2 74.5697 19.7276  30
 -12  -4   3 33.8585 21.4342   4
 -12  -4   3 96.6687 23.4626   2
 -12  -4   3 66.8893 19.4475  30
 -12  -4   4 492.157 44.3491   4
 -12  -4   4 374.099 37.0991   2
 -12  -4   4 449.432 34.1885  30
 -12  -4   5 158.973 28.5939   4
 -12  -4   5 149.217 25.6780   2
 -12  -4   5 115.967 22.3758  30
 -12  -4   6 350.630 34.9524   2
 -12  -4   6 337.180 30.5700  30
 -12  -4   7 5.46264 19.3494   2
 -12  -4   7 12.1885 17.0452  30
 -12  -4   8 77.2204 21.4579   2
 -12  -3 -13 105.219 20.3840  30
 -12  -3 -13 118.475 24.0962  10
 -12  -3 -12 165.881 23.5056  30
 -12  -3 -11-2.01367 16.8940  30
 -12  -3 -10 142.856 28.3787   2
 -12  -3 -10 134.546 22.0347  30
 -12  -3  -9 9.56630 19.5658   4
 -12  -3  -9 30.4177 20.7889   2
 -12  -3  -9 4.23302 17.0439  30
 -12  -3  -8 453.046 39.5241   4
 -12  -3  -8 414.755 37.4927   2
 -12  -3  -8 414.188 32.8445  30
 -12  -3  -7 141.888 26.8088   4
 -12  -3  -7 134.909 24.8671   2
 -12  -3  -7 140.322 22.6146  30
 -12  -3  -6 602.502 44.4354   4
 -12  -3  -6 582.147 42.7185   2
 -12  -3  -6 464.049 35.3314  30
 -12  -3  -5 93.5705 21.9793   2
 -12  -3  -5 76.2535 18.7180  30
 -12  -3  -4-16.8038 19.1419   2
 -12  -3  -4-11.2938 15.4404  30
 -12  -3  -3-8.26678 18.6902   2
 -12  -3  -3 27.2187 18.1639  30
 -12  -3  -2 234.659 29.7280   4
 -12  -3  -2 231.602 27.6071   2
 -12  -3  -2 147.641 23.5703  30
 -12  -3  -1 90.7160 22.9709   4
 -12  -3  -1 104.796 22.5289   2
 -12  -3   0 275.638 32.3373   4
 -12  -3   0 253.314 29.1695   2
 -12  -3   1 69.4324 23.1498   4
 -12  -3   1 74.2288 20.9611   2
 -12  -3   1 134.820 22.4609  30
 -12  -3   2-3.17133 18.9070   4
 -12  -3   2 21.1202 17.7689   2
 -12  -3   2-2.22965 15.7944  30
 -12  -3   3 86.4717 23.8274   4
 -12  -3   3 121.005 23.7649   2
 -12  -3   3 99.1708 20.9773  30
 -12  -3   4 103.570 25.5773   4
 -12  -3   4 91.6596 21.9130   2
 -12  -3   4 132.550 22.1856  30
 -12  -3   5 55.4343 24.2668   4
 -12  -3   5 64.9634 20.5496   2
 -12  -3   5 57.5988 18.6012  30
 -12  -3   6 3.29410 20.2081   4
 -12  -3   6 7.69102 18.5347   2
 -12  -3   6 2.08997 15.9910  30
 -12  -3   7 29.8587 23.0210   4
 -12  -3   7 17.6014 19.0266   2
 -12  -3   7 32.5747 17.1012  30
 -12  -3   8 21.6840 17.1874  30
 -12  -3   8 8.01436 18.7975  10
 -12  -2 -13 159.144 26.3039  10
 -12  -2 -12 1.91555 16.2301  30
 -12  -2 -12-15.7319 18.9567  10
 -12  -2 -11 158.790 28.5910   2
 -12  -2 -11 122.687 21.1825  30
 -12  -2 -11 165.076 26.9177  10
 -12  -2 -10-6.07499 21.0651   2
 -12  -2 -10 22.3755 16.8983  30
 -12  -2 -10 6.37829 19.7462   4
 -12  -2 -10 13.9050 19.7013  10
 -12  -2  -9 9.46870 20.2412   4
 -12  -2  -9 5.91955 18.3271   2
 -12  -2  -9 16.6464 17.5465  30
 -12  -2  -8 65.3320 21.4677   4
 -12  -2  -8 43.3288 20.7967   2
 -12  -2  -8 38.1562 17.7582  30
 -12  -2  -7 28.1976 18.9881   2
 -12  -2  -7 12.9351 16.9896  30
 -12  -2  -6-8.27218 18.7006   2
 -12  -2  -6 10.9197 15.4701  30
 -12  -2  -5 78.5529 21.2145   2
 -12  -2  -5 68.3530 18.8196  30
 -12  -2  -4 132.903 25.9744   4
 -12  -2  -4 121.992 22.9795   2
 -12  -2  -4 102.184 21.2170  30
 -12  -2  -3 30.2215 21.4440   4
 -12  -2  -3 64.9380 20.1479   2
 -12  -2  -3 29.0091 16.4997  30
 -12  -2  -2 529.082 41.8574   4
 -12  -2  -2 572.091 39.4201   2
 -12  -2  -2 487.807 36.2683  30
 -12  -2  -1 38.9227 19.2364   4
 -12  -2  -1 45.2712 19.8441   2
 -12  -2  -1 33.5486 16.5338  30
 -12  -2   0 215.975 28.7219   4
 -12  -2   0 196.067 25.4240   2
 -12  -2   1 2.99832 17.5225   4
 -12  -2   1-4.91131 15.8808   2
 -12  -2   1-15.5504 16.0621  30
 -12  -2   2 132.564 25.2454   4
 -12  -2   2 153.328 23.2734   2
 -12  -2   2 117.096 21.1998  30
 -12  -2   3-6.04497 19.0507   4
 -12  -2   3 19.3380 17.0046   2
 -12  -2   3 8.74876 16.2300  30
 -12  -2   4 740.674 51.5367   4
 -12  -2   4 765.246 47.3628   2
 -12  -2   4 872.995 47.2631  30
 -12  -2   5 110.696 25.8713   4
 -12  -2   5 90.0348 21.1797   2
 -12  -2   5 110.716 20.8267  30
 -12  -2   6 444.929 36.0725   2
 -12  -2   6 501.789 35.5168  30
 -12  -2   6 558.658 43.3529   4
 -12  -2   6 471.014 40.6042  10
 -12  -2   7 68.1435 20.0153   2
 -12  -2   7 102.242 20.8358  30
 -12  -2   7 80.3368 22.7323  10
 -12  -2   7 146.688 26.7334   4
 -12  -2   8 81.4602 19.2369  30
 -12  -2   8 97.2047 26.4381   4
 -12  -2   8 78.1054 22.4127  10
 -12  -2   9 20.8103 19.6751  10
 -12  -1 -12 28.4666 20.2855  10
 -12  -1 -11 29.4205 20.1158  10
 -12  -1 -10 72.8391 24.5645   4
 -12  -1 -10 33.0343 19.8277  10
 -12  -1  -9 272.330 31.1504   2
 -12  -1  -9 271.776 26.8782  30
 -12  -1  -9 253.231 30.4997  10
 -12  -1  -8 70.3547 22.2753   2
 -12  -1  -8 44.0928 19.0905  30
 -12  -1  -8 111.773 22.9322  10
 -12  -1  -7 626.302 43.4958   2
 -12  -1  -7 589.341 38.5431  30
 -12  -1  -7 547.814 42.6356  10
 -12  -1  -6 58.4794 20.0317   2
 -12  -1  -6 51.9136 18.4804  30
 -12  -1  -6 57.1265 22.0796   4
 -12  -1  -6 32.4803 19.7809  10
 -12  -1  -5 250.788 28.0510   2
 -12  -1  -5 170.416 22.6692  30
 -12  -1  -5 208.178 29.5569   4
 -12  -1  -5 214.678 28.8885  10
 -12  -1  -4 23.5637 18.2374   4
 -12  -1  -4-10.0713 16.4184   2
 -12  -1  -4 15.4143 16.1329  30
 -12  -1  -3 204.283 27.8555   4
 -12  -1  -3 199.344 24.7445   2
 -12  -1  -3 161.682 23.6024  30
 -12  -1  -2 211.264 27.1939   4
 -12  -1  -2 198.984 25.6111   2
 -12  -1  -2 191.094 24.2823  30
 -12  -1  -1 853.964 52.4586   4
 -12  -1  -1 839.789 48.2314   2
 -12  -1  -1 811.761 47.0643  30
 -12  -1   0 42.9717 20.3523   4
 -12  -1   0 55.2027 18.3829   2
 -12  -1   1 274.775 31.1336   4
 -12  -1   1 271.090 27.6211   2
 -12  -1   2 11.1318 16.6285   2
 -12  -1   2 28.6039 15.5911  30
 -12  -1   2 2.85316 18.2995   4
 -12  -1   2 5.98755 16.3934  10
 -12  -1   3 50.6886 17.3790   2
 -12  -1   3 69.8927 19.0582  30
 -12  -1   3 100.163 22.3768   4
 -12  -1   3 50.4539 20.6814  10
 -12  -1   4 6.51568 15.4928   2
 -12  -1   4 17.3132 16.0593  30
 -12  -1   4 5.75134 18.2839   4
 -12  -1   4-2.93790 18.6796  10
 -12  -1   5 143.271 22.0432   2
 -12  -1   5 164.451 22.8671  30
 -12  -1   5 167.890 26.4200   4
 -12  -1   5 107.210 24.0105  10
 -12  -1   6 35.3904 17.1253   2
 -12  -1   6 5.81225 18.9562   4
 -12  -1   6 31.3846 18.7627  10
 -12  -1   6 2.10281 16.0025  30
 -12  -1   7 87.7314 24.9213   4
 -12  -1   7 83.9642 23.4019  10
 -12  -1   8 88.1053 24.2463   4
 -12  -1   8 57.3536 20.6371  10
 -12  -1   9 31.7688 18.3699  10
 -12  -1   9 20.5273 21.3516   4
 -12  -1   9 9.83370 18.9327  14
 -12  -1  10 122.166 26.7210   4
 -12  -1  10 150.168 26.1996  10
 -12   0 -12 89.8271 23.3449  10
 -12   0 -11 117.002 22.9329  10
 -12   0 -10 16.4266 19.5340  10
 -12   0  -9 22.4314 18.7389  10
 -12   0  -8 61.0045 21.8268   4
 -12   0  -8 51.5660 21.1944  10
 -12   0  -7 245.827 31.2966   4
 -12   0  -7 247.287 29.1057   2
 -12   0  -7 241.429 29.0346  10
 -12   0  -6 38.3624 17.9658   4
 -12   0  -6 30.8313 17.8481   2
 -12   0  -6 32.4622 20.1934  10
 -12   0  -5 94.3592 20.9003   2
 -12   0  -5 67.6891 17.5920  30
 -12   0  -5 107.577 22.4049   4
 -12   0  -5 80.3831 23.7284  10
 -12   0  -4 113.164 21.9513   2
 -12   0  -4 92.5044 20.1336  30
 -12   0  -4 169.011 26.0110   4
 -12   0  -4 108.073 24.5680  10
 -12   0  -3 174.617 24.4538   2
 -12   0  -3 157.357 22.7237  30
 -12   0  -3 138.541 25.3765   4
 -12   0  -3 99.6340 24.0634  10
 -12   0  -2 27.1434 15.5902   2
 -12   0  -2 22.2479 16.4209  30
 -12   0  -2 28.0625 19.4748   4
 -12   0  -2 21.2029 17.7170  10
 -12   0  -1-8.78944 16.7130   2
 -12   0  -1-13.3681 16.6372  30
 -12   0  -1-8.31846 18.8062   4
 -12   0  -1 9.10276 17.7321  10
 -12   0   0 41.3170 20.3698   4
 -12   0   0 57.6577 17.7188   2
 -12   0   1 38.1727 17.9424   4
 -12   0   1 18.7305 15.1692   2
 -12   0   2 58.9374 16.6305   2
 -12   0   2 48.6700 17.3164  30
 -12   0   2 60.1254 19.9979  10
 -12   0   2 59.7459 20.3544   4
 -12   0   3 241.856 29.4023  10
 -12   0   3 233.234 28.8231   4
 -12   0   3 245.010 24.7505   2
 -12   0   4 162.966 25.9188  10
 -12   0   4 237.790 27.9906   4
 -12   0   4 180.515 22.2475   2
 -12   0   5 459.557 38.8819  10
 -12   0   5 468.816 38.0608   4
 -12   0   5 460.761 32.8241   2
 -12   0   6 20.2311 18.3846  10
 -12   0   6 5.43982 18.3161   4
 -12   0   6 29.1266 15.4752  14
 -12   0   7 215.954 29.2693  10
 -12   0   7 190.313 24.2185  14
 -12   0   7 212.713 29.9327   4
 -12   0   8 5.55941 18.2722  10
 -12   0   8 6.56878 15.2938  14
 -12   0   8-2.73697 18.9797   4
 -12   0   8 10.4791 18.9405  25
 -12   0   9 278.452 31.2741  10
 -12   0   9 234.169 30.8208   4
 -12   0   9 267.364 29.0489  14
 -12   0  10 140.967 26.0935  10
 -12   0  10 149.512 25.0727  14
 -12   1 -11 21.2451 20.0862  10
 -12   1 -10 2.74038 18.7256  10
 -12   1  -9 171.410 27.0701   4
 -12   1  -9 171.465 26.6760  10
 -12   1  -8 94.3796 24.6092   4
 -12   1  -8 120.604 24.5603  10
 -12   1  -7 304.223 32.8404   4
 -12   1  -7 269.177 32.0772  10
 -12   1  -6 43.8480 21.3036   4
 -12   1  -6 32.6360 20.6043  10
 -12   1  -6 32.5038 18.5858   2
 -12   1  -5 143.308 25.7394   4
 -12   1  -5 147.112 26.5711  10
 -12   1  -5 151.307 24.0012   2
 -12   1  -4 14.0584 17.8805   4
 -12   1  -4 15.1569 19.6064  10
 -12   1  -4 11.5195 16.7721   2
 -12   1  -3 406.007 35.5161   4
 -12   1  -3 347.577 35.3524  10
 -12   1  -3 343.759 29.8905   2
 -12   1  -2 57.0316 20.5336   4
 -12   1  -2 88.7611 23.3914  10
 -12   1  -2 76.9016 17.7131   2
 -12   1  -1 850.155 52.1909   4
 -12   1  -1 932.695 56.4668  10
 -12   1  -1 918.640 48.8689   2
 -12   1   0 229.775 27.7009   4
 -12   1   0 144.226 26.0080  10
 -12   1   0 184.393 22.2164   2
 -12   1   1 209.117 26.7109   4
 -12   1   1 225.413 23.2419   2
 -12   1   2 103.600 22.4992   4
 -12   1   2 109.738 22.7107  10
 -12   1   2 101.205 18.7837   2
 -12   1   3 163.803 24.9205   4
 -12   1   3 160.828 27.0822  10
 -12   1   3 174.400 21.1922   2
 -12   1   4 20.3885 17.1693   4
 -12   1   4 33.1119 20.2736  10
 -12   1   4 22.2321 14.0083   2
 -12   1   5 468.156 38.9520  10
 -12   1   5 470.128 36.8660   4
 -12   1   6 55.9231 20.4752  10
 -12   1   6 48.1882 20.7007   4
 -12   1   7 177.605 25.4707  25
 -12   1   7 210.699 27.5099   4
 -12   1   7 208.713 28.9916  10
 -12   1   8 143.603 24.1470  25
 -12   1   8 161.590 24.6522   4
 -12   1   8 156.333 27.3212  10
 -12   1   8 185.639 24.3662  22
 -12   1   9-9.98804 18.7667   4
 -12   1   9-22.1833 18.8119  10
 -12   1  10 37.6204 20.2236  10
 -12   2 -10 101.789 23.0721  10
 -12   2  -9 5.66191 18.6093  10
 -12   2  -8 274.925 32.1030   4
 -12   2  -8 228.938 30.5565  10
 -12   2  -7 53.5121 21.0802   4
 -12   2  -7 11.8279 19.9244  10
 -12   2  -6 465.922 38.4160   4
 -12   2  -6 381.532 36.6625  10
 -12   2  -5 11.2970 19.3052   4
 -12   2  -5 21.2776 19.1645  10
 -12   2  -4 187.520 26.2415   4
 -12   2  -4 153.597 26.1497  10
 -12   2  -4 153.194 22.1340   2
 -12   2  -3 56.8512 20.7512   4
 -12   2  -3 30.9653 20.2286  10
 -12   2  -3 35.9702 16.2377   2
 -12   2  -2 31.7694 19.1612   4
 -12   2  -2 37.3620 20.3201  10
 -12   2  -2 22.1366 15.3318   2
 -12   2  -1 28.4896 18.8588   4
 -12   2  -1 28.1310 20.2210  10
 -12   2  -1 9.58741 14.8571   2
 -12   2   0 229.303 27.6659   4
 -12   2   0 253.406 32.0302  10
 -12   2   0 279.495 25.5003   2
 -12   2   1-2.51032 17.5350   4
 -12   2   1 15.6745 13.8716   2
 -12   2   2-7.37897 15.2351   4
 -12   2   2 21.8012 20.1445  10
 -12   2   2 33.1031 15.0801   2
 -12   2   3 123.905 25.1309  10
 -12   2   3 133.487 22.7418   4
 -12   2   4-6.15045 17.7862  10
 -12   2   4 9.59958 15.7752   4
 -12   2   5 143.819 22.1414  25
 -12   2   5 118.928 24.5514  10
 -12   2   5 159.197 24.1280   4
 -12   2   6 11.0593 16.6183  25
 -12   2   6 3.01433 18.6620  10
 -12   2   6-7.08346 17.4083   4
 -12   2   7 53.0416 19.2009  25
 -12   2   7 32.6928 18.4383   4
 -12   2   7 41.6196 21.3894  10
 -12   2   8-4.80029 18.4726  25
 -12   2   8-11.6817 19.5038  10
 -12   2   8 16.6530 18.7358  22
 -12   2   9 256.567 29.2178  25
 -12   2   9 259.817 31.4382  10
 -12   2   9 242.348 27.7530  22
 -12   3  -8 76.1646 23.3221  10
 -12   3  -7 20.9538 20.0019  10
 -12   3  -6-2.88712 19.4317   4
 -12   3  -6 9.14965 19.8855  10
 -12   3  -5 22.4062 20.2619   4
 -12   3  -5 24.7535 19.5155  10
 -12   3  -4 43.5330 20.9094   4
 -12   3  -4 56.3920 21.4972  10
 -12   3  -4 83.4570 19.0909   2
 -12   3  -3 34.5627 20.0378   4
 -12   3  -3 47.3781 21.3171  10
 -12   3  -3 66.6470 18.5366   2
 -12   3  -2 563.754 39.5081   4
 -12   3  -2 502.098 33.6593   2
 -12   3  -1 25.1664 18.5835   4
 -12   3  -1 25.5533 20.3338  10
 -12   3  -1 42.9791 15.4986   2
 -12   3   0 337.259 31.2999   4
 -12   3   0 300.986 34.0826  10
 -12   3   0 306.953 25.8440   2
 -12   3   1-9.63719 17.0689   4
 -12   3   2 197.265 25.4806   4
 -12   3   3 50.9227 22.9330  10
 -12   3   3 66.6688 19.2837   4
 -12   3   4 361.195 29.1847  25
 -12   3   4 418.779 33.1854   4
 -12   3   4 338.307 36.2518  10
 -12   3   5 80.1929 18.7678  25
 -12   3   5 95.3964 20.1541   4
 -12   3   5 94.0449 24.0152  10
 -12   3   5 99.1159 18.0239  21
 -12   3   6 461.216 35.2371  25
 -12   3   6 556.285 37.8884   4
 -12   3   6 549.233 43.4123  10
 -12   3   7 2.16019 17.1085  25
 -12   3   7 6.11929 19.7853  10
 -12   3   7 8.06443 20.1971  22
 -12   3   8 286.747 29.2568  25
 -12   3   8 338.968 32.6103  22
 -12   3   9-4.69698 17.6454  25
 -12   3   9 15.0368 17.9978  22
 -12   3  10 155.195 24.6500  22
 -12   4  -5 34.6862 21.3496  10
 -12   4  -5 125.114 24.2321   4
 -12   4  -4 83.0847 25.5857  10
 -12   4  -4 85.9387 22.7971   4
 -12   4  -3 90.5061 19.0522   2
 -12   4  -3 74.3244 24.5582  10
 -12   4  -3 73.0170 20.9195   4
 -12   4  -2 179.221 26.0790   4
 -12   4  -2 140.192 26.9286  10
 -12   4  -1 48.8485 19.5988   4
 -12   4  -1 32.7881 19.9680  10
 -12   4   0 339.593 31.3306   4
 -12   4   0 398.036 38.3548  10
 -12   4   1 166.209 24.1601   4
 -12   4   1 108.669 26.3019  10
 -12   4   2-4.48736 16.5427   4
 -12   4   3 121.955 21.0087   4
 -12   4   3 91.6839 24.5354  10
 -12   4   4 25.3297 16.2530   4
 -12   4   4 16.2780 21.2320  10
 -12   4   4 3.04308 18.5005  11
 -12   4   4 15.1545 16.6694  21
 -12   4   5 3.23317 20.9068  10
 -12   4   5-9.37344 21.0290  11
 -12   4   5 12.1494 16.8193  21
 -12   4   6 19.1949 21.8684  10
 -12   4   7 5.79591 19.5051  22
 -12   4   8-16.9400 20.4183  22
 -12   5  -4 29.1272 20.7563   4
 -12   5  -3 17.8647 19.3006   4
 -12   5  -2 159.725 25.1131   4
 -12   5  -2 183.611 25.1179  11
 -12   5  -1 26.1256 19.0344   4
 -12   5  -1 25.3575 18.9507  11
 -12   5   0 4.56696 16.9504   4
 -12   5   0 31.7758 19.7779  11
 -12   5   1-6.60893 16.9553   4
 -12   5   1 19.2731 20.5581  11
 -12   5   2 125.221 21.8175   4
 -12   5   2 117.026 25.3920  11
 -12   5   3 32.4388 20.4746  11
 -12   5   4 368.679 32.6799  21
 -12   5   5 63.2865 19.7086  21
 -12   6  -2 40.5724 19.4605   4
 -12   6  -1 354.000 32.2330   4
 -12   6   0 37.2504 18.8521   4
 -12   6   0 15.4808 20.2232  11
 -12   6   1 361.687 35.2170  11
 -12   6   3 130.324 26.8414  21
 -12   6   4-13.0111 21.0654  21
 -12   6   5 173.214 27.6293  21
 -12   6   6 23.3145 18.3758  21
 -11  -8 -10 30.4190 19.7590  30
 -11  -8 -10 41.9274 22.8724   4
 -11  -8  -9 143.393 24.2772  30
 -11  -8  -9 143.620 27.6167   4
 -11  -8  -8 27.5793 20.7750   2
 -11  -8  -8 34.0475 19.1769  30
 -11  -8  -8 29.5689 21.7905   4
 -11  -8  -7 58.6379 24.3214   2
 -11  -8  -7 59.0880 20.1034  30
 -11  -8  -7 43.2389 22.6203   4
 -11  -8  -6 100.103 26.2000   2
 -11  -8  -6 52.1491 19.1452  30
 -11  -8  -6 94.3060 26.6295   4
 -11  -8  -5 12.4556 18.6023  30
 -11  -8  -5 3.41172 21.1237   4
 -11  -8  -4 4.98235 18.2488  30
 -11  -8  -4-10.3829 21.2314   4
 -11  -8  -3 323.230 36.3871   4
 -11  -8  -2 84.1241 26.7364   2
 -11  -8  -2 49.9591 24.1042   4
 -11  -8  -1 38.7088 23.3440   2
 -11  -8  -1 34.0938 18.1045  30
 -11  -8  -1 36.3076 22.5064   4
 -11  -8   0 31.8954 22.7637   2
 -11  -8   0 52.8619 20.4995  30
 -11  -8   0 40.7198 23.1639   4
 -11  -8   1 14.1701 18.1767  30
 -11  -8   1-14.1921 22.9427   2
 -11  -8   2 92.6331 22.2326  30
 -11  -7 -13-2.03800 17.3502  30
 -11  -7 -12 18.9986 17.5366  30
 -11  -7 -12-3.13623 20.9472   4
 -11  -7 -11-6.52600 15.9391  30
 -11  -7 -11-18.9688 20.6158   4
 -11  -7 -10 76.8885 25.0218   2
 -11  -7 -10 44.6444 19.0834  30
 -11  -7 -10 53.8649 22.8206   4
 -11  -7  -9-16.6375 20.9730   2
 -11  -7  -9 2.28095 16.8183  30
 -11  -7  -9-9.57322 21.3123   4
 -11  -7  -8 331.191 35.9490   2
 -11  -7  -8 308.957 30.0166  30
 -11  -7  -8 366.263 37.1585   4
 -11  -7  -7 14.1345 16.8068  30
 -11  -7  -7 9.72082 20.2458   4
 -11  -7  -6 199.837 25.6860  30
 -11  -7  -6 232.093 30.7498   4
 -11  -7  -5 246.445 27.5195  30
 -11  -7  -5 244.343 30.9145   4
 -11  -7  -4 118.405 24.7511   2
 -11  -7  -4 81.5174 20.6431  30
 -11  -7  -4 103.508 25.7323   4
 -11  -7  -3 76.0243 23.7632   2
 -11  -7  -3 90.9711 22.0940  30
 -11  -7  -3 125.083 26.6410   4
 -11  -7  -2 516.223 42.9212   2
 -11  -7  -2 565.804 45.3377   4
 -11  -7  -1 23.2257 22.5088   2
 -11  -7  -1 16.5348 16.6244  30
 -11  -7  -1 13.9279 20.9679   4
 -11  -7   0 320.722 36.1273   2
 -11  -7   0 294.447 29.6575  30
 -11  -7   0 308.712 36.9339   4
 -11  -7   1 257.944 32.7065   2
 -11  -7   1 223.458 26.0481  30
 -11  -7   1 288.581 35.5942   4
 -11  -7   2 154.911 28.1873   2
 -11  -7   2 167.728 23.7684  30
 -11  -7   2 187.009 31.0631   4
 -11  -7   3 337.783 30.5504  30
 -11  -7   3 307.054 36.6289   2
 -11  -7   4 171.435 23.6658  30
 -11  -7   4 168.296 29.2820   2
 -11  -7   5-2.11089 17.1756  30
 -11  -6 -14 43.0091 19.1662  30
 -11  -6 -13 400.923 32.0171  30
 -11  -6 -13 441.480 40.0579   4
 -11  -6 -12-13.1504 21.2607   2
 -11  -6 -12 16.1223 16.8261  30
 -11  -6 -12 28.1054 22.7286   4
 -11  -6 -11 289.917 34.1918   2
 -11  -6 -11 276.343 27.0833  30
 -11  -6 -11 261.883 33.0253   4
 -11  -6 -10 38.7239 21.7413   2
 -11  -6 -10 23.4645 17.2013  30
 -11  -6 -10 37.5303 22.1759   4
 -11  -6  -9 294.280 32.9556   2
 -11  -6  -9 298.628 28.0353  30
 -11  -6  -9 263.251 32.4442   4
 -11  -6  -8 46.6350 17.6444  30
 -11  -6  -8 43.8006 19.2449   4
 -11  -6  -7 299.714 28.9220  30
 -11  -6  -7 292.042 33.2159   4
 -11  -6  -6 82.0104 19.5893  30
 -11  -6  -6 97.7927 24.5772   4
 -11  -6  -5 208.803 28.8914   2
 -11  -6  -5 192.811 25.1170  30
 -11  -6  -5 174.610 27.6861   4
 -11  -6  -4 65.2043 20.6481   2
 -11  -6  -4 48.3831 17.5046  30
 -11  -6  -4 57.5997 22.4187   4
 -11  -6  -3 553.742 42.4976   2
 -11  -6  -3 470.719 40.3199   4
 -11  -6  -2 46.5962 21.4663   2
 -11  -6  -2 75.4894 23.3246   4
 -11  -6  -1 49.9104 22.4135   2
 -11  -6  -1 6.64593 19.4324   4
 -11  -6   0 9.37313 19.3432   2
 -11  -6   0 9.06518 16.3844  30
 -11  -6   0-13.4848 19.4980   4
 -11  -6   1 4.48366 17.5560  30
 -11  -6   1-6.28684 19.4611   2
 -11  -6   2 66.3249 18.7165  30
 -11  -6   2 37.8027 21.5925   2
 -11  -6   3 73.8770 20.1327  30
 -11  -6   3 164.626 28.7702   2
 -11  -6   4 146.015 28.1966   2
 -11  -6   4 210.805 24.7979  30
 -11  -6   4 227.678 33.0531   4
 -11  -6   5 15.8422 21.1629   2
 -11  -6   5-22.8712 17.0982  30
 -11  -6   5-14.6716 22.0827   4
 -11  -6   6 165.553 23.7299  30
 -11  -6   6 182.745 29.7815   2
 -11  -6   7 198.751 24.8920  30
 -11  -6   7 174.566 28.7604   2
 -11  -6   8 85.8661 19.5860  30
 -11  -5 -14 57.3323 17.4063  30
 -11  -5 -13 72.8117 18.5878  30
 -11  -5 -13 77.6741 26.0415   4
 -11  -5 -12 6.41241 20.0317   2
 -11  -5 -12 27.0380 17.2919  30
 -11  -5 -12-6.17959 20.9570   4
 -11  -5 -11 15.7922 20.2581   2
 -11  -5 -11 19.8941 15.8497  30
 -11  -5 -11 6.16850 20.9226   4
 -11  -5 -10 61.2903 17.8062  30
 -11  -5 -10 45.9427 20.0426   4
 -11  -5  -9 81.4396 19.4192  30
 -11  -5  -9 79.5180 21.3576   4
 -11  -5  -8 214.962 25.3780  30
 -11  -5  -8 284.327 32.3570   4
 -11  -5  -7 42.0782 22.3578   2
 -11  -5  -7 58.3039 18.3643  30
 -11  -5  -7 48.9336 20.1662   4
 -11  -5  -6 2.97624 17.3929   2
 -11  -5  -6 2.18542 15.0454  30
 -11  -5  -6 15.3106 19.3002   4
 -11  -5  -5 168.077 25.6953   2
 -11  -5  -5 154.362 22.5525  30
 -11  -5  -5 147.269 26.0771   4
 -11  -5  -4 2.92536 17.4413   2
 -11  -5  -4-4.43249 15.0319  30
 -11  -5  -4-18.4939 18.0130   4
 -11  -5  -3 233.583 28.6525   2
 -11  -5  -3 197.595 25.1013  30
 -11  -5  -3 198.404 28.2752   4
 -11  -5  -2 496.875 39.4458   2
 -11  -5  -2 439.363 34.0235  30
 -11  -5  -2 414.234 37.8432   4
 -11  -5  -1 445.117 37.2269   2
 -11  -5   0 13.1868 14.9054  30
 -11  -5   0-14.5252 18.4692   2
 -11  -5   1 587.983 39.0949  30
 -11  -5   1 641.875 45.2750   2
 -11  -5   2 8.80624 19.1391   2
 -11  -5   2 15.0704 15.4608  30
 -11  -5   2-19.8162 21.3565   4
 -11  -5   3 478.408 39.8383   2
 -11  -5   3 488.139 34.8047  30
 -11  -5   3 467.799 42.0105   4
 -11  -5   4 73.8549 22.5072   2
 -11  -5   4 91.8149 20.5072  30
 -11  -5   4 105.988 25.5225   4
 -11  -5   5 201.247 28.3529   2
 -11  -5   5 181.773 23.5617  30
 -11  -5   5 184.439 31.1704   4
 -11  -5   6 29.5171 21.0782   2
 -11  -5   6 43.7772 18.2259  30
 -11  -5   6 21.1629 21.2577   4
 -11  -5   7 638.340 46.2340   2
 -11  -5   7 590.679 37.8864  30
 -11  -5   7 606.903 50.0347   4
 -11  -5   8 3.72005 16.2126  30
 -11  -5   8 11.5561 19.8889   2
 -11  -5   9 310.815 27.7636  30
 -11  -5   9 306.529 33.2299   2
 -11  -4 -14 60.5367 17.3702  30
 -11  -4 -13 256.491 32.4094   2
 -11  -4 -13 194.520 22.9016  30
 -11  -4 -13 234.795 30.3119   4
 -11  -4 -12 75.3411 24.8191   2
 -11  -4 -12 72.6524 18.0001  30
 -11  -4 -12 61.4355 21.4125   4
 -11  -4 -11 67.1189 18.1650  30
 -11  -4 -11 122.167 26.2605   4
 -11  -4 -10 214.344 23.6257  30
 -11  -4 -10 271.811 30.7267   4
 -11  -4  -9 120.546 20.3948  30
 -11  -4  -9 204.069 27.1593   4
 -11  -4  -8 20.3123 17.4724   2
 -11  -4  -8 2.04586 14.6969  30
 -11  -4  -8 23.8975 20.1087   4
 -11  -4  -7 750.888 47.8816   2
 -11  -4  -7 695.737 42.0398  30
 -11  -4  -7 767.836 49.2653   4
 -11  -4  -6 130.029 24.2564   2
 -11  -4  -6 100.958 19.6942  30
 -11  -4  -6 151.567 25.1065   4
 -11  -4  -5 192.619 26.8769   2
 -11  -4  -5 233.594 25.2485  30
 -11  -4  -5 201.837 27.6018   4
 -11  -4  -4 684.158 45.1180   2
 -11  -4  -4 657.903 41.2888  30
 -11  -4  -4 668.182 45.6094   4
 -11  -4  -3 139.608 24.5400   2
 -11  -4  -3 195.075 23.6942  30
 -11  -4  -3 226.128 28.4667   4
 -11  -4  -2 233.829 25.8366  30
 -11  -4  -2 317.515 29.8698   2
 -11  -4  -1 240.588 27.9272   2
 -11  -4   0 5.40658 17.6262   2
 -11  -4   1 132.143 23.9686   2
 -11  -4   1 118.588 20.4969  30
 -11  -4   1 153.990 27.1567   4
 -11  -4   2 351.654 32.6985   2
 -11  -4   2 362.845 29.2484  30
 -11  -4   2 289.891 31.1524   4
 -11  -4   3 5.44236 16.7142   2
 -11  -4   3 45.5994 16.9741  30
 -11  -4   3 31.7071 20.8587   4
 -11  -4   4 251.606 28.6234   2
 -11  -4   4 273.658 26.4583  30
 -11  -4   4 229.109 31.9590   4
 -11  -4   5-13.7021 18.7257   2
 -11  -4   5 2.00592 15.2558  30
 -11  -4   5 29.4822 22.0474   4
 -11  -4   6 8.20376 17.3857   2
 -11  -4   6 1.96294 15.1079  30
 -11  -4   6-3.33284 19.2762   4
 -11  -4   7 76.0921 21.8765   2
 -11  -4   7 76.4656 19.3483  30
 -11  -4   7 60.8070 23.3642   4
 -11  -4   8 16.0796 19.8865   2
 -11  -4   8 24.0490 16.4908  30
 -11  -4   8-23.8768 21.4995   4
 -11  -4   9 2.62687 18.3504   2
 -11  -4   9 14.2181 15.9832  30
 -11  -4   9 17.1577 22.9197   4
 -11  -4  10 125.365 19.8342  30
 -11  -4  10 82.1546 23.7186   2
 -11  -4  11 100.212 21.9042  24
 -11  -3 -14 151.826 24.0282  10
 -11  -3 -14 139.159 20.7345  30
 -11  -3 -13 86.5897 23.8897   4
 -11  -3 -13 54.1453 17.6773  30
 -11  -3 -12 284.658 33.1980   4
 -11  -3 -12 259.069 25.2090  30
 -11  -3 -11 30.1613 18.8465   4
 -11  -3 -11 3.72647 14.3463  30
 -11  -3 -10 283.388 32.2100   4
 -11  -3 -10 225.196 24.1240  30
 -11  -3 -10 193.796 28.1165   2
 -11  -3  -9 129.825 25.0750   4
 -11  -3  -9 150.065 20.9827  30
 -11  -3  -9 168.894 24.4712   2
 -11  -3  -8 146.226 24.8485   4
 -11  -3  -8 97.1902 18.2616  30
 -11  -3  -8 159.366 25.2285   2
 -11  -3  -7 17.4127 17.8061   4
 -11  -3  -7 2.01352 13.5559  30
 -11  -3  -7 19.1518 17.9872   2
 -11  -3  -6 2.88596 17.0427   4
 -11  -3  -6 32.6020 15.9645  30
 -11  -3  -6 10.7653 16.6694   2
 -11  -3  -5 20.1096 18.4210   4
 -11  -3  -5-2.05575 13.2931  30
 -11  -3  -5-7.93246 17.6587   2
 -11  -3  -4 8.27964 14.5622  30
 -11  -3  -4 7.80433 15.9605   2
 -11  -3  -3 218.261 24.1054  30
 -11  -3  -3 257.027 27.5409   2
 -11  -3  -2 43.7209 17.2307  30
 -11  -3  -2 91.2467 20.8252   2
 -11  -3  -1 364.875 33.1031   4
 -11  -3  -1 361.727 31.2750   2
 -11  -3   0 256.448 28.8844   4
 -11  -3   0 257.354 27.3461   2
 -11  -3   1 64.0759 19.4573   4
 -11  -3   1 80.4975 17.1506  30
 -11  -3   1 92.1831 19.1100   2
 -11  -3   2 165.113 25.5549   4
 -11  -3   2 122.953 20.6600  30
 -11  -3   2 184.554 24.3068   2
 -11  -3   3 187.585 27.5247   4
 -11  -3   3 160.382 22.0932  30
 -11  -3   3 169.996 23.9368   2
 -11  -3   4-18.1562 17.8625   4
 -11  -3   4-8.02578 14.3111  30
 -11  -3   4 30.1179 18.0237   2
 -11  -3   5 440.172 38.7964   4
 -11  -3   5 495.969 34.1017  30
 -11  -3   5 490.269 37.3627   2
 -11  -3   6 96.8277 24.7825   4
 -11  -3   6 145.489 20.7414  30
 -11  -3   6 130.392 22.6056   2
 -11  -3   7 412.618 39.5309   4
 -11  -3   7 489.286 33.2719  30
 -11  -3   7 487.969 37.4515   2
 -11  -3   8 626.589 47.5358   4
 -11  -3   8 557.493 35.9592  30
 -11  -3   8 582.331 41.0753   2
 -11  -3   9 132.861 26.9130   4
 -11  -3   9 182.012 22.0858  30
 -11  -3   9 124.555 23.0992   2
 -11  -3  10 58.1074 16.4083  30
 -11  -3  10 45.4649 22.4132   4
 -11  -3  10 32.3361 17.7447  10
 -11  -3  10 72.1434 21.1648   2
 -11  -3  11 98.8332 19.4711  30
 -11  -2 -13 1.70900 14.9681  30
 -11  -2 -13 9.36879 16.5955  10
 -11  -2 -13 40.5199 21.7734   4
 -11  -2 -12 35.4165 15.8756  30
 -11  -2 -12 16.9752 17.3174  10
 -11  -2 -12 27.5762 20.7974   4
 -11  -2 -11-15.0747 18.4964   4
 -11  -2 -11-1.82475 14.6126  30
 -11  -2 -10 180.512 27.4641   4
 -11  -2 -10 162.664 20.9708  30
 -11  -2  -9 17.4772 17.5495   4
 -11  -2  -9 26.7509 15.2332  30
 -11  -2  -8 387.881 34.7350   4
 -11  -2  -8 359.393 28.7692  30
 -11  -2  -8 352.307 33.0596   2
 -11  -2  -7 105.086 22.5561   4
 -11  -2  -7 66.9598 15.9510  30
 -11  -2  -7 131.832 22.0929   2
 -11  -2  -6 627.726 38.7055  30
 -11  -2  -6 651.454 42.6913   2
 -11  -2  -5 36.2159 15.8685  30
 -11  -2  -5 17.5893 16.5390   2
 -11  -2  -4 692.064 42.0442  30
 -11  -2  -4 870.355 48.5609   2
 -11  -2  -3-10.9998 16.8710   4
 -11  -2  -3 14.2402 13.7984  30
 -11  -2  -3 24.1625 17.1170   2
 -11  -2  -2 597.482 40.5694   4
 -11  -2  -2 509.392 35.2752   2
 -11  -2  -1 178.409 25.0900   4
 -11  -2  -1 146.849 21.3258  30
 -11  -2  -1 165.899 22.6442   2
 -11  -2   0 589.104 41.5468   4
 -11  -2   0 583.978 38.2877   2
 -11  -2   1 24.7957 16.2686   4
 -11  -2   1-2.02920 13.9753  30
 -11  -2   1 22.8855 15.7599   2
 -11  -2   2 1119.31 60.6979   4
 -11  -2   2 1134.28 54.9989  30
 -11  -2   2 1026.13 55.3812   2
 -11  -2   3 25.2609 17.8671   4
 -11  -2   3 32.0448 14.7935  30
 -11  -2   3 27.4407 17.5190   2
 -11  -2   4 291.961 31.2638   4
 -11  -2   4 261.865 26.4315  30
 -11  -2   4 317.803 29.0953   2
 -11  -2   5-2.87582 17.1448   4
 -11  -2   5-3.91682 14.4391  30
 -11  -2   5 13.6999 16.0613   2
 -11  -2   6 102.300 23.2970   4
 -11  -2   6 69.4791 17.9170  30
 -11  -2   6 88.7273 19.7300   2
 -11  -2   7-8.90683 18.7140   4
 -11  -2   7 20.8460 16.3668  30
 -11  -2   7 13.4702 16.0150   2
 -11  -2   8 318.459 26.9804  30
 -11  -2   8 255.747 31.4970   4
 -11  -2   8 238.304 28.1871  10
 -11  -2   8 256.854 26.8803   2
 -11  -2   9 30.5714 16.0150  30
 -11  -2   9 44.8007 16.9489   2
 -11  -2   9 30.3627 20.9447   4
 -11  -2   9 70.5302 19.7304  10
 -11  -2  10 85.2764 25.0514   4
 -11  -2  10 82.0927 20.2380  10
 -11  -2  10 87.2789 23.0609  25
 -11  -2  11 58.0628 18.5402  10
 -11  -2  11 54.6256 21.7180   4
 -11  -1 -13 78.5122 20.1837  10
 -11  -1 -12 287.092 29.9762  10
 -11  -1 -11 202.089 26.7653  10
 -11  -1 -11 296.719 32.9338   4
 -11  -1 -10 97.9616 18.0856  30
 -11  -1 -10 80.7928 21.4270  10
 -11  -1  -9 396.303 30.7808  30
 -11  -1  -9 366.429 34.2173  10
 -11  -1  -8 128.676 19.2708  30
 -11  -1  -8 165.440 24.8983  10
 -11  -1  -8 133.518 25.0321   4
 -11  -1  -7 52.6434 16.5210  30
 -11  -1  -6 189.397 22.7336  30
 -11  -1  -6 213.468 24.5336   2
 -11  -1  -5 79.5973 17.1536  30
 -11  -1  -5 93.8734 19.0410   2
 -11  -1  -4 53.6379 18.7969   4
 -11  -1  -4 34.0747 15.1407  30
 -11  -1  -4 70.1120 18.3688   2
 -11  -1  -3 470.059 37.4219   4
 -11  -1  -3 469.171 33.3187  30
 -11  -1  -3 499.066 34.5777   2
 -11  -1  -2-7.93688 14.9819   4
 -11  -1  -2-6.06053 14.6077  30
 -11  -1  -2-13.3774 15.2375   2
 -11  -1  -1 133.968 22.5475   4
 -11  -1  -1 115.270 19.1442  30
 -11  -1  -1 102.225 19.4688   2
 -11  -1   0 13.1120 15.3306   4
 -11  -1   0 14.9394 14.1481   2
 -11  -1   1 49.6596 17.9041   4
 -11  -1   1 33.7479 15.0972   2
 -11  -1   2 34.0844 16.5704   4
 -11  -1   2 52.1819 16.7157  30
 -11  -1   2 33.3647 14.7197   2
 -11  -1   3 203.172 25.6127   4
 -11  -1   3 191.664 22.7664  30
 -11  -1   3 175.940 21.8372   2
 -11  -1   4 45.2533 17.6900   4
 -11  -1   4 45.5572 15.6579  30
 -11  -1   4 39.2134 15.7547   2
 -11  -1   5 62.7559 16.9771  30
 -11  -1   5 51.1772 20.2138   4
 -11  -1   5 79.9189 19.9941  10
 -11  -1   5 65.5388 17.9652   2
 -11  -1   6 449.104 32.0846  30
 -11  -1   6 515.945 38.4941   4
 -11  -1   6 438.980 36.9471  10
 -11  -1   6 456.270 32.6981   2
 -11  -1   7 3.81367 14.2377  30
 -11  -1   7 1.98751 14.6534   2
 -11  -1   7-8.30230 17.2883   4
 -11  -1   7 2.58367 16.8455  10
 -11  -1   8 663.687 37.9064  30
 -11  -1   8 555.432 36.7216   2
 -11  -1   8 576.706 33.9695  22
 -11  -1   8 635.586 42.8926  10
 -11  -1   8 661.583 45.1773   4
 -11  -1   9 12.3456 18.2048  10
 -11  -1   9-2.82572 18.2726   4
 -11  -1  10 102.865 21.7730  10
 -11  -1  10 90.6161 22.7153   4
 -11  -1  10 69.0790 21.3167  25
 -11  -1  11 36.6355 18.8391  10
 -11  -1  11 10.6908 18.6808  14
 -11  -1  11 33.7953 21.9404   4
 -11  -1  11 11.0865 20.4469  24
 -11  -1  12 391.368 37.2176   4
 -11   0 -13 25.1636 16.6669  10
 -11   0 -12 11.8971 17.0912  10
 -11   0 -11 27.0221 17.3004  10
 -11   0 -10 27.7555 16.8735  10
 -11   0  -9-2.57478 16.7877  10
 -11   0  -8 288.576 31.2825  10
 -11   0  -7 26.5820 16.6072  10
 -11   0  -7-7.78920 14.8113  30
 -11   0  -6 75.8972 19.4990   4
 -11   0  -6 75.2714 19.4707  10
 -11   0  -6 90.6636 18.6420  30
 -11   0  -5 320.305 28.1701   2
 -11   0  -5 327.034 30.8999   4
 -11   0  -5 274.141 29.7243  10
 -11   0  -5 280.734 26.0032  30
 -11   0  -4 76.2073 17.2900   2
 -11   0  -4 83.6959 20.1323   4
 -11   0  -4 90.1872 20.6511  10
 -11   0  -4 44.1609 16.3094  30
 -11   0  -3 175.072 21.3500   2
 -11   0  -3 160.393 23.2796   4
 -11   0  -3 137.362 22.6712  10
 -11   0  -3 104.822 19.0322  30
 -11   0  -2 394.090 29.5745   2
 -11   0  -2 390.588 32.0177   4
 -11   0  -2 352.020 28.6384  30
 -11   0  -1 40.7248 15.3188   2
 -11   0  -1 17.6477 15.0504   4
 -11   0  -1 19.3141 16.1425  10
 -11   0  -1 22.2895 15.0554  30
 -11   0   0 684.574 43.5294   4
 -11   0   0 670.043 39.2612   2
 -11   0   1 821.517 47.7265   4
 -11   0   1 754.176 42.5722   2
 -11   0   2 279.454 24.1923   2
 -11   0   2 264.117 27.7791   4
 -11   0   2 211.229 27.0642  10
 -11   0   2 278.657 25.6966  30
 -11   0   3 583.360 35.3777   2
 -11   0   3 605.478 39.7359   4
 -11   0   3 556.839 41.1084  10
 -11   0   3 508.214 35.4058  30
 -11   0   4 263.888 24.5443   2
 -11   0   4 244.347 26.5869   4
 -11   0   4 271.256 29.0840  10
 -11   0   4 227.528 23.9772  30
 -11   0   5 54.5079 14.8400   2
 -11   0   5 42.7003 16.6932   4
 -11   0   5 40.3117 18.1336  10
 -11   0   5 25.7457 15.7374  30
 -11   0   6 214.545 21.9160   2
 -11   0   6 180.666 24.3016   4
 -11   0   6 167.848 25.3771  10
 -11   0   7 305.899 25.7192   2
 -11   0   7 328.730 32.4266  10
 -11   0   7 264.752 29.4224   4
 -11   0   8 438.690 36.4110  10
 -11   0   8 412.992 30.2085  22
 -11   0   8 444.302 33.3498  14
 -11   0   8 446.389 36.9096   4
 -11   0   9 519.925 38.0799  10
 -11   0   9 543.502 33.4512  22
 -11   0   9 488.237 36.3838  14
 -11   0   9 516.452 39.6099   4
 -11   0   9 499.128 38.8843  25
 -11   0  10 24.5388 18.1232  10
 -11   0  10 41.3423 18.9659  14
 -11   0  10 41.6727 19.7177   4
 -11   0  10 29.7212 19.5628  25
 -11   0  11 21.2454 17.9794  10
 -11   0  11 27.9918 18.2997  14
 -11   0  11 43.6251 20.7664  24
 -11   0  11 44.5573 21.0740  25
 -11   0  11 23.2313 18.9333   4
 -11   0  12-2.24268 17.5628  10
 -11   1 -12 2.37793 16.8443  10
 -11   1 -11 246.413 29.2419  10
 -11   1 -10 32.9484 19.0701  10
 -11   1  -9 404.688 34.6672  10
 -11   1  -8-10.5706 16.6589  10
 -11   1  -7 384.138 34.2148  10
 -11   1  -6 43.4893 19.3109  10
 -11   1  -6 51.2661 18.7694   4
 -11   1  -5 621.073 43.4916  10
 -11   1  -5 625.160 42.0218   4
 -11   1  -4 60.8679 18.9323  10
 -11   1  -4 87.5661 20.7756   4
 -11   1  -4 95.0402 19.5004   2
 -11   1  -3 612.369 43.7592  10
 -11   1  -3 736.947 44.3707   4
 -11   1  -3 675.795 40.4943   2
 -11   1  -2 13.9717 16.4953  10
 -11   1  -2-7.42263 15.5945   4
 -11   1  -2 7.92262 13.1245   2
 -11   1  -1 109.256 21.9379  10
 -11   1  -1 178.372 23.6346   4
 -11   1  -1 161.931 20.2195   2
 -11   1   0-2.80284 16.0420  10
 -11   1   0-12.0157 15.5406   4
 -11   1   0-1.83624 12.9178   2
 -11   1   1 188.234 23.2124   4
 -11   1   1 138.851 18.6845   2
 -11   1   2 25.1102 17.7642  10
 -11   1   2 31.8542 10.6057  14
 -11   1   2 49.6284 18.2143   4
 -11   1   2 22.3557 13.2705   2
 -11   1   3 428.696 35.5447  10
 -11   1   3 357.335 24.6440  14
 -11   1   3 430.140 32.9280   4
 -11   1   3 420.084 28.0859   2
 -11   1   4 96.8698 21.0069  10
 -11   1   4 128.281 17.6607   2
 -11   1   4 120.071 16.1483  14
 -11   1   4 133.733 21.4293   4
 -11   1   5-2.74893 16.3884  10
 -11   1   5-1.22365 10.3170  21
 -11   1   5-3.25304 11.6015  14
 -11   1   5 11.7425 16.2856   4
 -11   1   5-9.41432 13.0330   2
 -11   1   6 59.8533 19.0822  10
 -11   1   6 59.9631 14.1557   2
 -11   1   6 40.6617 14.1099  14
 -11   1   6 70.7319 18.2302   4
 -11   1   7 34.9870 18.1708  10
 -11   1   7 42.0330 18.5497  25
 -11   1   7 39.9969 15.8058  14
 -11   1   7 73.6542 19.9853   4
 -11   1   8 79.5236 21.0411  10
 -11   1   8 96.0065 18.9167  22
 -11   1   8 119.273 21.3952  25
 -11   1   8 120.290 19.9270  14
 -11   1   8 138.321 21.9879   4
 -11   1   9 20.7892 18.2800  10
 -11   1   9 1.94100 15.1145  22
 -11   1   9 2.53135 17.5541  25
 -11   1   9 2.16683 15.2427  14
 -11   1   9 4.77735 16.4443   4
 -11   1  10 48.1124 19.4865  10
 -11   1  10 72.6242 17.0739  22
 -11   1  10 57.2920 19.5278  14
 -11   1  10 63.9688 20.0839   4
 -11   1  10 97.1899 22.5665  25
 -11   1  11 55.3782 18.9713  14
 -11   1  11 44.4394 22.4925  11
 -11   1  11 4.89051 16.5940  10
 -11   1  11 2.71570 18.9768  25
 -11   1  11-3.03858 20.4593  24
 -11   1  12 228.725 27.8649  10
 -11   1  12 229.061 28.1640  14
 -11   2 -12 23.8951 18.8334  10
 -11   2 -11 64.6043 20.5294  10
 -11   2 -10 215.259 27.1386  10
 -11   2  -9 10.5056 17.1273  10
 -11   2  -8 93.8821 22.4732  10
 -11   2  -7-2.73110 16.4410  10
 -11   2  -6 5.53689 16.9839  10
 -11   2  -5 42.0302 20.0258  10
 -11   2  -5 39.3707 18.1130   4
 -11   2  -4 14.1218 17.4972  10
 -11   2  -4 25.4519 16.3325   4
 -11   2  -3 19.9144 16.9779  10
 -11   2  -3 24.7536 16.0250   4
 -11   2  -3 27.8717 14.6038   2
 -11   2  -2 157.324 25.0395  10
 -11   2  -2 150.282 23.1163   4
 -11   2  -2 149.231 19.5739   2
 -11   2  -1 152.108 24.5913  10
 -11   2  -1 227.197 24.9022   4
 -11   2  -1 161.622 19.9262   2
 -11   2   0-8.62078 16.0922  10
 -11   2   0-2.32622 15.2908   4
 -11   2   0 11.9630 13.1534   2
 -11   2   1 886.376 48.8607   4
 -11   2   1 813.358 41.9294   2
 -11   2   2 24.8541 16.6640   4
 -11   2   2 7.76074 12.0933   2
 -11   2   3 311.405 32.2767  10
 -11   2   3 392.545 21.4691  15
 -11   2   3 406.535 26.3590   2
 -11   2   3 341.555 29.2625   4
 -11   2   4 8.41874 10.9915   2
 -11   2   4 14.2322 18.7123  10
 -11   2   4 6.63062 14.5308   4
 -11   2   5 245.890 29.6909  10
 -11   2   5 283.844 21.6963   2
 -11   2   5 238.256 21.9633  21
 -11   2   5 275.469 22.2804  14
 -11   2   5 274.461 26.7181   4
 -11   2   6-12.7401 15.4530  25
 -11   2   6 5.60989 17.8328  10
 -11   2   6 1.33950 11.1822  21
 -11   2   6 1.59552 12.2799  14
 -11   2   6 2.19430 15.7578   4
 -11   2   7 904.847 50.0069  25
 -11   2   7 909.743 53.4349  10
 -11   2   7 892.016 45.7573  14
 -11   2   7 980.837 51.1334   4
 -11   2   8 9.32912 16.0564  25
 -11   2   8 24.6229 18.8346  10
 -11   2   8 4.56886 16.6262  22
 -11   2   8 9.42216 14.7584  14
 -11   2   8-8.70962 14.7682   4
 -11   2   9 718.847 44.9857  25
 -11   2   9 733.740 46.9875  10
 -11   2   9 677.267 42.6286  22
 -11   2   9 655.933 40.6362  14
 -11   2   9 715.558 43.6687   4
 -11   2  10 10.4617 15.6471  22
 -11   2  10 41.8489 21.0069  11
 -11   2  10 28.8679 18.0869  10
 -11   2  10 34.3814 16.4640  14
 -11   2  10 27.8572 18.5717  25
 -11   2  10 34.3625 21.8358  24
 -11   2  11 106.185 19.7609  22
 -11   2  11 95.4008 20.7661  14
 -11   2  11 94.0566 21.8838  10
 -11   2  11 120.669 22.6734  25
 -11   2  12 16.6789 18.8707  14
 -11   2  12-4.87206 17.8455  10
 -11   3 -12 117.203 21.1721  29
 -11   3 -11 2.51337 17.3020  10
 -11   3 -10 119.615 23.2766  10
 -11   3  -9 130.978 24.5844  10
 -11   3  -8 76.5786 20.4342  10
 -11   3  -7 217.637 29.5152  10
 -11   3  -6 192.709 27.0269  10
 -11   3  -5 183.521 26.1972  10
 -11   3  -4 617.064 41.0505   4
 -11   3  -4 640.887 44.9616  10
 -11   3  -3 181.427 23.4378   4
 -11   3  -3 166.765 24.9089  10
 -11   3  -2 202.358 20.9404   2
 -11   3  -2 238.363 26.6484   4
 -11   3  -2 208.747 28.3543  10
 -11   3  -1 196.351 20.8420   2
 -11   3  -1 191.951 23.6825   4
 -11   3  -1 215.715 27.6258  10
 -11   3   0 124.025 16.8852   2
 -11   3   0 97.7195 22.7679  10
 -11   3   1 281.057 22.4071   2
 -11   3   1 236.146 25.9169   4
 -11   3   2 641.613 34.0006   2
 -11   3   2 672.467 40.4627   4
 -11   3   3 198.100 27.3685  10
 -11   3   3 180.808 17.8685   2
 -11   3   3 206.218 17.9460  15
 -11   3   3 168.905 20.6405  25
 -11   3   3 213.979 23.4355   4
 -11   3   4 280.817 25.0107  25
 -11   3   4 276.653 30.8297  10
 -11   3   4 272.562 26.1647   4
 -11   3   5-7.53560 14.6690  25
 -11   3   5 2.92449 17.7734  10
 -11   3   5 8.18037 13.7643   4
 -11   3   5-5.32433 14.5919  21
 -11   3   6-1.99239 14.2150  25
 -11   3   6 37.7553 20.2875  10
 -11   3   6 2.02249 14.6258   4
 -11   3   6 19.5553 12.7663  21
 -11   3   7-4.20558 15.1007  25
 -11   3   7 5.75527 18.9154  10
 -11   3   7 7.95112 14.6555   4
 -11   3   7-1.46358 12.3999  21
 -11   3   8 90.5976 19.5342  25
 -11   3   8 70.9544 20.6955  10
 -11   3   8 50.5312 21.2636  11
 -11   3   8 105.604 19.7082   4
 -11   3   8 110.773 21.7040  22
 -11   3   9 9.68077 19.6162  11
 -11   3   9 36.2795 19.3568  10
 -11   3   9 18.5088 17.1721  25
 -11   3   9-2.44217 17.6611  22
 -11   3  10 152.881 26.1941  10
 -11   3  10 125.352 22.9679  25
 -11   3  10 169.061 25.2205  22
 -11   3  11 55.6878 21.2846  10
 -11   3  11 45.0834 20.3255  25
 -11   3  11 42.5034 18.4516  22
 -11   3  12 2.54995 18.4352  10
 -11   4 -10 177.145 27.7717  10
 -11   4  -9 46.3570 21.1603  10
 -11   4  -8 139.864 24.9896  10
 -11   4  -7 2.85588 17.1921  10
 -11   4  -6 66.8857 20.7056  10
 -11   4  -5 2.95148 19.2438  10
 -11   4  -4 77.7222 22.1735  10
 -11   4  -3 104.895 21.1342   4
 -11   4  -3 66.3705 20.3223  10
 -11   4  -2 145.745 22.4876   4
 -11   4  -2 82.1362 22.5689  10
 -11   4  -1 64.0590 14.9373   2
 -11   4  -1 42.8403 21.3384  10
 -11   4   0 19.1878 12.4688   2
 -11   4   0 43.9164 18.0706   4
 -11   4   0 18.4153 17.9523  10
 -11   4   1 24.3366 11.4452   2
 -11   4   1 21.5210 19.2336  10
 -11   4   1 61.7845 17.4563   4
 -11   4   2 89.0137 18.6606   4
 -11   4   3 73.6097 23.5265  10
 -11   4   3 120.292 16.4298  15
 -11   4   3 122.669 19.0173   4
 -11   4   3 73.3517 15.0485  25
 -11   4   4 3.05888 18.2380  10
 -11   4   4 1.61099 12.9021  25
 -11   4   4 15.2304 11.2661  15
 -11   4   4 9.75775 13.7301   4
 -11   4   5 196.669 21.0254  25
 -11   4   5 130.803 25.1264  10
 -11   4   5 174.556 25.5632  11
 -11   4   5 138.955 20.6556   4
 -11   4   5 156.288 21.3500  21
 -11   4   6 165.335 20.8486  25
 -11   4   6 158.284 27.3610  11
 -11   4   6 144.917 25.7033  10
 -11   4   6 158.626 21.1533   4
 -11   4   6 172.713 22.4703  21
 -11   4   7 228.271 30.0056  11
 -11   4   7 170.555 26.9615  10
 -11   4   7 154.136 22.0695  25
 -11   4   7 167.870 20.8595  21
 -11   4   7 148.262 25.8101  22
 -11   4   8 259.913 32.8269  11
 -11   4   8 286.762 32.8658  10
 -11   4   8 339.698 28.7888  25
 -11   4   8 368.891 37.0263  24
 -11   4   8 249.532 30.0804  22
 -11   4   9 154.147 25.6028  10
 -11   4   9 183.623 29.8983  11
 -11   4   9 127.707 22.1730  25
 -11   4   9 180.116 29.2291  24
 -11   4   9 170.903 25.2186  22
 -11   4  10 199.401 28.9826  10
 -11   4  10 188.244 25.3538  25
 -11   4  10 196.538 26.9584  22
 -11   4  11 94.2024 24.0415  10
 -11   4  11 99.3550 21.8507  25
 -11   4  11 42.2405 20.0351  22
 -11   4  12 125.638 23.6596  22
 -11   4  12 160.342 27.3124  10
 -11   5  -8 48.6697 22.2160  10
 -11   5  -7 26.3755 21.3438  10
 -11   5  -6 143.519 26.7953  10
 -11   5  -5 36.4942 21.5726  10
 -11   5  -4 278.268 26.3592  11
 -11   5  -4 283.785 33.4385  10
 -11   5  -3 21.8346 18.4323  10
 -11   5  -3 32.2084 17.7653  11
 -11   5  -2 211.056 29.8854  10
 -11   5  -2 199.687 25.5354  11
 -11   5  -1 15.8570 18.5362  10
 -11   5  -1-2.38400 16.0496  11
 -11   5  -1 33.2879 16.5743   4
 -11   5  -1 7.54833 12.8578   2
 -11   5   0 390.629 31.1213   4
 -11   5   0 328.175 35.6813  10
 -11   5   0 351.488 32.7283  11
 -11   5   1 12.3318 15.5406   4
 -11   5   1 15.9714 19.7787  10
 -11   5   1 5.19511 17.4858  11
 -11   5   2 760.768 48.4730  11
 -11   5   2 788.844 43.3546   4
 -11   5   2 738.308 41.7553  15
 -11   5   3 39.1423 19.1779  11
 -11   5   3 62.7067 17.6011   4
 -11   5   3 55.9508 16.4088  15
 -11   5   4 381.718 35.9283  11
 -11   5   4 391.561 37.4480  10
 -11   5   4 348.087 26.0466  15
 -11   5   4 363.959 28.6560   4
 -11   5   5 20.4593 17.4997  21
 -11   5   5 15.6863 14.6269   4
 -11   5   5 9.50316 19.7922  10
 -11   5   5-2.98389 19.2981  11
 -11   5   6 138.490 26.0884  10
 -11   5   6 141.397 26.8772  11
 -11   5   6 135.375 21.7151  21
 -11   5   6 124.993 25.0332  22
 -11   5   7 22.4188 21.3899  24
 -11   5   7-3.11950 20.6710  10
 -11   5   7 6.31896 19.2027  11
 -11   5   7 9.03335 19.7939  22
 -11   5   7 4.02321 15.6648  21
 -11   5   8 380.385 38.3658  24
 -11   5   8 333.962 36.2940  11
 -11   5   8 400.690 37.6043  10
 -11   5   8 368.452 29.3135  21
 -11   5   8 295.629 33.6765  22
 -11   5   9-3.03398 19.9432  10
 -11   5   9-2.88972 18.9950  22
 -11   5  10 217.148 30.9628  10
 -11   5  10 216.277 30.0625  22
 -11   6  -5 153.483 27.4720  10
 -11   6  -4 63.6488 23.2462  10
 -11   6  -3 383.831 39.0139  10
 -11   6  -2-2.28327 16.1755   4
 -11   6  -2 9.77856 20.5449  10
 -11   6  -2 17.5736 16.5061  11
 -11   6  -1 56.5349 17.5599   4
 -11   6  -1 26.3165 21.1389  10
 -11   6  -1 44.2636 18.5020  11
 -11   6   0 6.20281 15.1461   4
 -11   6   0 14.7365 17.9919  11
 -11   6   0-13.2407 19.3435  10
 -11   6   1 41.4050 17.6761   4
 -11   6   1 36.5335 20.7695  10
 -11   6   1 15.4405 17.0778  11
 -11   6   2 32.2428 18.7795  11
 -11   6   2 15.0136 15.7604   4
 -11   6   2 22.7520 16.6661  15
 -11   6   3 111.795 23.9250  11
 -11   6   3 104.163 19.4248  15
 -11   6   3 112.613 19.2986   4
 -11   6   4 7.83351 18.7526  21
 -11   6   4 8.67802 18.5497  11
 -11   6   4 3.31686 19.9681  10
 -11   6   4-5.33039 14.2286  15
 -11   6   4 35.6787 21.4962  24
 -11   6   5 58.2538 23.0574  24
 -11   6   5 62.7485 23.7377  10
 -11   6   5 8.98123 18.5617  11
 -11   6   5 20.0321 18.3704  21
 -11   6   6 148.423 28.4060  24
 -11   6   6 178.689 29.7022  22
 -11   6   6 150.144 24.9646  21
 -11   6   6 160.611 27.6800  11
 -11   6   6 114.866 25.0911  10
 -11   6   7 2.25372 16.4035  21
 -11   6   7-6.42316 21.4495  22
 -11   6   7 35.7809 20.5025  10
 -11   6   8 107.279 26.0740  22
 -11   6   8 127.263 22.9094  21
 -11   7  -1 40.0368 18.5755   4
 -11   7   0 64.2395 21.0452  24
 -11   7   0 87.7822 19.4994   4
 -11   7   0 76.1849 20.2157  11
 -11   7   1 271.532 30.3101  11
 -11   7   1 291.287 30.7223  24
 -11   7   1 256.697 29.3777  15
 -11   7   2 97.7153 23.3814  11
 -11   7   2 118.441 23.0008  15
 -11   7   2 116.459 24.8494  24
 -11   7   3 166.178 28.6561  21
 -11   7   3 212.481 28.8097  11
 -11   7   3 216.239 25.4212  15
 -11   7   3 201.132 28.6665  24
 -11   7   4 31.0331 20.7169  21
 -11   7   4 40.1981 23.1608  11
 -11   7   4 73.9159 18.9235  15
 -11   7   4 32.6866 21.0985  24
 -11   7   5 127.649 24.8480  21
 -11   7   6 75.2960 23.0594  21
 -11   7   7 281.976 30.7861  21
 -11   7   8 178.359 26.0006  21
 -11   8   1 128.967 24.7874  15
 -11   8   2-14.7325 19.4514  15
 -11   8   3 190.760 25.7248  15
 -10 -10 -10-27.9611 22.4779   4
 -10 -10  -9 60.2915 22.7119   4
 -10 -10  -8 22.6562 22.4550   4
 -10 -10  -7 72.3506 23.2437   4
 -10 -10  -6 3.35421 21.3251   4
 -10 -10  -5 567.940 46.9129   4
 -10 -10  -4 3.48859 22.3699   4
 -10 -10  -3 547.913 47.1853   4
 -10  -9 -13 75.3408 23.1963   4
 -10  -9 -12 121.183 26.0032   4
 -10  -9 -12 107.578 21.7860  30
 -10  -9 -11 144.512 27.5776   4
 -10  -9 -11 110.629 22.7731  30
 -10  -9 -10 341.315 35.8768   4
 -10  -9 -10 363.565 33.0048  30
 -10  -9 -10 459.918 41.3721   2
 -10  -9  -9 151.740 26.6534   4
 -10  -9  -9 151.609 24.6425  30
 -10  -9  -9 145.721 28.1136   2
 -10  -9  -8 188.725 28.6532   4
 -10  -9  -8 185.545 25.6526  30
 -10  -9  -8 193.566 29.6453   2
 -10  -9  -7 9.59018 20.1477   4
 -10  -9  -7-7.40091 18.1884  30
 -10  -9  -7-3.40410 20.2941   2
 -10  -9  -6 80.9230 24.2686   4
 -10  -9  -6 42.1850 18.5427  30
 -10  -9  -6 112.808 25.9346   2
 -10  -9  -5 23.0521 21.4849   4
 -10  -9  -5 14.9040 17.6119  30
 -10  -9  -5 41.2320 22.5984   2
 -10  -9  -4 191.234 30.4085   4
 -10  -9  -4 233.011 28.6567  30
 -10  -9  -4 224.951 31.8489   2
 -10  -9  -3 119.703 25.7688   4
 -10  -9  -3 101.076 25.2662   2
 -10  -9  -2 80.4862 24.3967   4
 -10  -9  -1 35.7174 22.9376   4
 -10  -9  -1 43.3842 18.7018  30
 -10  -9   0 76.5183 26.3940   4
 -10  -9   0 40.2905 18.9454  30
 -10  -9   1 133.766 29.2977   4
 -10  -9   1 146.738 24.4116  30
 -10  -9   1 162.403 30.3291   2
 -10  -9   2 22.7859 18.5537  30
 -10  -9   3 11.1290 17.9223  30
 -10  -8 -14 114.419 25.0327   4
 -10  -8 -14 98.4990 20.7365  30
 -10  -8 -13 34.6891 20.5292   4
 -10  -8 -13 57.2939 19.0779  30
 -10  -8 -12 70.2956 22.5885   4
 -10  -8 -12 54.9878 20.1039  30
 -10  -8 -12 16.4409 20.4079   2
 -10  -8 -11 74.0417 23.2674   4
 -10  -8 -11 54.3798 18.9620  30
 -10  -8 -11 52.4356 22.4705   2
 -10  -8 -10-11.9205 19.2715   4
 -10  -8 -10 2.22819 16.4290  30
 -10  -8 -10-9.75939 19.9573   2
 -10  -8  -9 3.01260 18.3148   4
 -10  -8  -9 15.9132 17.3996  30
 -10  -8  -9 29.2012 20.6331   2
 -10  -8  -8 3.04553 19.1981   4
 -10  -8  -8-23.0888 17.4576  30
 -10  -8  -8-3.23748 20.4078   2
 -10  -8  -7 86.2788 23.4001   4
 -10  -8  -7 119.228 20.9325  30
 -10  -8  -7 119.779 25.5791   2
 -10  -8  -6 190.397 28.9041   4
 -10  -8  -6 120.090 21.7444  30
 -10  -8  -6 145.776 26.8849   2
 -10  -8  -5 338.695 35.6880   4
 -10  -8  -5 380.552 32.4831  30
 -10  -8  -5 362.099 36.1615   2
 -10  -8  -4 225.215 31.3687   4
 -10  -8  -4 266.927 28.4021  30
 -10  -8  -4 301.310 33.7162   2
 -10  -8  -3 147.364 27.6376   4
 -10  -8  -3 117.708 22.7723  30
 -10  -8  -2 90.0717 24.2822   4
 -10  -8  -1 13.6230 20.7010   4
 -10  -8  -1 9.25906 16.2859  30
 -10  -8   0 300.001 35.1437   4
 -10  -8   0 242.277 26.6305  30
 -10  -8   0 243.666 31.9779   2
 -10  -8   1 445.512 42.7790   4
 -10  -8   1 482.034 35.5492  30
 -10  -8   1 519.635 43.7459   2
 -10  -8   2 250.998 34.8377   4
 -10  -8   2 287.649 28.9461  30
 -10  -8   2 254.545 34.0386   2
 -10  -8   3 237.444 33.8863   4
 -10  -8   3 223.256 25.4435  30
 -10  -8   3 259.506 34.2455   2
 -10  -8   4 283.582 37.2074   4
 -10  -8   4 256.073 26.8621  30
 -10  -8   4 266.974 35.8329   2
 -10  -8   5 26.7423 17.0454  30
 -10  -8   5 69.3169 25.7461   2
 -10  -8   6 222.563 25.4659  30
 -10  -8   7 43.8746 18.4165  30
 -10  -7 -15-14.2628 20.8961   4
 -10  -7 -15 7.12081 15.3726  30
 -10  -7 -14-2.86759 20.8740   4
 -10  -7 -14 27.8944 16.4354  30
 -10  -7 -13-2.89191 19.6129   4
 -10  -7 -13 11.5839 16.3571  30
 -10  -7 -13-6.43259 19.5469   2
 -10  -7 -12 373.879 35.5845   4
 -10  -7 -12 370.970 31.0349  30
 -10  -7 -12 437.312 39.3320   2
 -10  -7 -11 8.74258 19.0106   4
 -10  -7 -11 20.5134 16.0762  30
 -10  -7 -11 34.7102 21.8900   2
 -10  -7 -10 1086.45 60.2311   4
 -10  -7 -10 1121.36 61.3301   2
 -10  -7  -9-5.86172 17.6432   4
 -10  -7  -9 10.7303 16.2229  30
 -10  -7  -9-6.22437 19.9560   2
 -10  -7  -8 148.396 21.9017  30
 -10  -7  -8 198.057 29.0259   2
 -10  -7  -7 38.5940 20.4583   4
 -10  -7  -7 15.4734 15.7942  30
 -10  -7  -7 49.2862 20.9120   2
 -10  -7  -6 224.687 27.5883   4
 -10  -7  -6 160.677 23.3616  30
 -10  -7  -6 199.587 29.2729   2
 -10  -7  -5 3.02795 16.3817   4
 -10  -7  -5-6.72907 15.3270  30
 -10  -7  -4 940.832 55.2029   4
 -10  -7  -4 750.799 46.1887  30
 -10  -7  -3 3.12416 18.6264   4
 -10  -7  -3 8.97984 15.1108  30
 -10  -7  -2 438.122 38.5355   4
 -10  -7  -2 481.834 40.2591   2
 -10  -7  -1 119.759 25.5479   4
 -10  -7  -1 147.533 25.6147   2
 -10  -7   0-3.30067 20.9875   4
 -10  -7   0 2.19805 15.0237  30
 -10  -7   0 53.7375 21.4408   2
 -10  -7   1 91.3389 24.3652   4
 -10  -7   1 134.658 20.5519  30
 -10  -7   1 89.6533 22.9320   2
 -10  -7   2 79.5808 23.9514   4
 -10  -7   2 68.4739 18.0397  30
 -10  -7   2 103.589 24.6001   2
 -10  -7   3-21.2167 22.6863   4
 -10  -7   3-23.1367 17.1298  30
 -10  -7   3-26.0415 19.2292   2
 -10  -7   4 92.7021 19.3076  30
 -10  -7   4 101.585 25.8370   2
 -10  -7   5 122.543 21.3800  30
 -10  -7   5 101.875 25.2472   2
 -10  -7   6 44.9034 24.9972   4
 -10  -7   6 15.5932 15.7028  30
 -10  -7   6 6.56699 20.8837   2
 -10  -7   7 315.975 28.6041  30
 -10  -7   7 307.032 36.1633   2
 -10  -7   8 55.7739 17.4091  30
 -10  -7   9-1.70524 16.0425  30
 -10  -6 -15 364.280 35.8881   4
 -10  -6 -15 337.553 28.0104  30
 -10  -6 -14 74.5421 22.5001   4
 -10  -6 -14 33.4051 16.6058  30
 -10  -6 -14 44.4656 23.3127   2
 -10  -6 -13 20.1207 19.6783   4
 -10  -6 -13 43.8283 16.1071  30
 -10  -6 -13 53.3398 22.8666   2
 -10  -6 -12 2.86172 18.0380   4
 -10  -6 -12 7.54739 14.6941  30
 -10  -6 -12 15.4432 19.4681   2
 -10  -6 -11 88.7810 23.0095   4
 -10  -6 -11 83.4195 18.0735  30
 -10  -6 -11 137.199 25.8853   2
 -10  -6 -10 31.5145 18.6884   4
 -10  -6 -10 31.8113 16.3569  30
 -10  -6 -10-3.01233 18.9943   2
 -10  -6  -9 286.887 31.3795   4
 -10  -6  -9 277.985 27.2253  30
 -10  -6  -9 363.742 34.4441   2
 -10  -6  -8 45.9267 20.5183   4
 -10  -6  -8 47.4711 16.8485  30
 -10  -6  -8 35.4183 19.6039   2
 -10  -6  -7 109.351 23.1621   4
 -10  -6  -7 50.2782 16.2010  30
 -10  -6  -7 90.7626 21.7146   2
 -10  -6  -6 300.595 31.1540   4
 -10  -6  -6 308.971 27.6132  30
 -10  -6  -5 29.0743 16.6576   4
 -10  -6  -5 21.3202 15.0170  30
 -10  -6  -4 73.3205 20.7644   4
 -10  -6  -4 77.0471 19.0547  30
 -10  -6  -3 14.8224 17.8689   4
 -10  -6  -3 38.5429 16.2124  30
 -10  -6  -3 31.8153 18.0913   2
 -10  -6  -2 9.01233 16.2637   4
 -10  -6  -2 31.8744 18.1120   2
 -10  -6  -1 21.4542 18.2964   4
 -10  -6  -1 40.8736 19.9722   2
 -10  -6   0 299.549 33.5566   4
 -10  -6   0 331.338 27.7382  30
 -10  -6   0 366.660 33.7581   2
 -10  -6   1 51.1041 21.5040   4
 -10  -6   1 18.8093 15.4185  30
 -10  -6   1-2.96663 17.1670   2
 -10  -6   2 937.150 50.5127  30
 -10  -6   2 1069.66 59.5740   2
 -10  -6   3 16.2691 15.1043  30
 -10  -6   3 30.3894 19.8252   2
 -10  -6   4 181.812 22.1352  30
 -10  -6   4 171.262 27.2291   2
 -10  -6   5 80.4473 24.4797   4
 -10  -6   5 43.0162 16.1522  30
 -10  -6   5 40.0059 20.6116   2
 -10  -6   6 420.287 41.0264   4
 -10  -6   6 477.790 32.7548  30
 -10  -6   6 398.335 38.5332   2
 -10  -6   7 18.1046 21.3761   4
 -10  -6   7 3.68772 14.8469  30
 -10  -6   7 12.3181 19.5807   2
 -10  -6   8 520.280 46.5795   4
 -10  -6   8 558.921 35.3272  30
 -10  -6   8 535.517 43.6015   2
 -10  -6   9-5.07311 14.5347  30
 -10  -6   9-3.03457 18.9576   2
 -10  -6  10 337.690 27.2278  30
 -10  -5 -16 75.2425 24.1528   4
 -10  -5 -15 2.88411 20.5720   4
 -10  -5 -15-3.18220 14.6122  30
 -10  -5 -15 35.0018 22.6965   2
 -10  -5 -14 2.88055 19.3957   4
 -10  -5 -14 33.3447 14.7407  30
 -10  -5 -14 9.39469 20.0885   2
 -10  -5 -13-2.85632 18.1601   4
 -10  -5 -13-6.93015 14.7504  30
 -10  -5 -13-3.07004 19.8525   2
 -10  -5 -12 275.822 30.9777   4
 -10  -5 -12 248.972 24.3174  30
 -10  -5 -12 243.878 30.5857   2
 -10  -5 -11 422.202 36.3685   4
 -10  -5 -11 407.105 30.1096  30
 -10  -5 -11 419.464 36.9694   2
 -10  -5 -10 199.016 25.5326   4
 -10  -5 -10 145.402 20.5022  30
 -10  -5 -10 173.667 26.7702   2
 -10  -5  -9 242.880 28.5109   4
 -10  -5  -9 256.247 24.6762  30
 -10  -5  -9 224.898 28.4442   2
 -10  -5  -8 77.9704 20.4774   4
 -10  -5  -8 45.0832 15.7974  30
 -10  -5  -7 155.774 24.5593   4
 -10  -5  -7 169.023 21.4198  30
 -10  -5  -6 116.851 22.1631   4
 -10  -5  -6 140.782 20.6211  30
 -10  -5  -5 638.532 42.2883   4
 -10  -5  -5 549.165 36.4195  30
 -10  -5  -4 738.637 46.0457   4
 -10  -5  -4 621.239 39.3234  30
 -10  -5  -4 717.255 45.6050   2
 -10  -5  -3 820.488 48.9431   4
 -10  -5  -3 767.939 43.6250  30
 -10  -5  -3 686.055 46.0536   2
 -10  -5  -2 122.758 22.9091   4
 -10  -5  -2 116.390 19.1872  30
 -10  -5  -2 115.811 21.5303   2
 -10  -5  -1 444.935 36.7905   4
 -10  -5  -1 448.724 36.0684   2
 -10  -5   0 8.09715 13.5261  30
 -10  -5   0-2.72119 16.0690   2
 -10  -5   1 363.708 29.4054  30
 -10  -5   1 393.572 34.3489   2
 -10  -5   2 330.193 27.4641  30
 -10  -5   2 317.811 31.1625   2
 -10  -5   3 357.735 34.8049   4
 -10  -5   3 284.928 25.9104  30
 -10  -5   3 302.432 31.3617   2
 -10  -5   4 173.326 28.0302   4
 -10  -5   4 146.998 20.5801  30
 -10  -5   4 164.290 25.2926   2
 -10  -5   5 305.865 34.0493   4
 -10  -5   5 334.068 27.7379  30
 -10  -5   5 331.467 32.6447   2
 -10  -5   6 50.3631 21.9168   4
 -10  -5   6 35.2595 15.1368  30
 -10  -5   6 20.1006 18.4433   2
 -10  -5   7 195.244 30.3669   4
 -10  -5   7 220.064 23.0267  30
 -10  -5   7 241.405 29.5986   2
 -10  -5   8-1.74315 14.1834  30
 -10  -5   8-6.95930 20.5402   4
 -10  -5   8 1.98498 14.2546  12
 -10  -5   8-2.85961 20.9476   2
 -10  -5   9 13.3738 15.2890  30
 -10  -5   9 10.5456 21.3644   4
 -10  -5   9-18.8744 16.1422  12
 -10  -5   9 42.5759 21.3265   2
 -10  -5  10 35.3390 23.4168   4
 -10  -5  10-1.58598 13.7610  30
 -10  -5  10 5.61692 19.3346   2
 -10  -5  11 47.2029 21.2957   2
 -10  -4 -16 44.1026 21.8594   4
 -10  -4 -15 589.393 44.2106   4
 -10  -4 -14 63.4786 22.0105   4
 -10  -4 -14 49.3571 16.4213  30
 -10  -4 -13 54.3556 19.8719   4
 -10  -4 -13 28.1398 14.2740  30
 -10  -4 -12 5.63610 16.3108   4
 -10  -4 -12 35.9112 16.5371  30
 -10  -4 -12 20.6564 18.1134   2
 -10  -4 -11 722.246 46.7326   4
 -10  -4 -11 708.610 40.0893  30
 -10  -4 -11 724.231 48.3750   2
 -10  -4 -10 46.9276 19.1527   4
 -10  -4 -10 7.20433 13.0368  30
 -10  -4 -10 22.4513 18.0067   2
 -10  -4  -9 867.265 51.3225   4
 -10  -4  -9 818.345 44.2303  30
 -10  -4  -8 118.930 21.7006   4
 -10  -4  -8 69.2152 16.9719  30
 -10  -4  -7 80.6334 19.8890   4
 -10  -4  -7 96.7578 17.2885  30
 -10  -4  -6 188.451 25.5259   4
 -10  -4  -6 178.550 21.1880  30
 -10  -4  -6 207.706 25.2324   2
 -10  -4  -5 32.2529 16.5146   4
 -10  -4  -5 19.3676 14.4011  30
 -10  -4  -5 43.6827 17.9715   2
 -10  -4  -4-2.68887 16.0302   4
 -10  -4  -4-1.94784 12.0592  30
 -10  -4  -4 12.6985 15.7235   2
 -10  -4  -3 296.356 29.1895   4
 -10  -4  -3 271.746 25.2951  30
 -10  -4  -3 311.641 28.5282   2
 -10  -4  -2 19.0229 15.5785   4
 -10  -4  -2 33.2653 14.2687  30
 -10  -4  -2 32.5293 16.0698   2
 -10  -4  -1 24.9967 15.9113   2
 -10  -4   0 516.101 37.0455   2
 -10  -4   1 98.6837 17.7920  30
 -10  -4   1 57.9512 18.0166   2
 -10  -4   2 218.068 27.0551   4
 -10  -4   2 239.966 23.4656  30
 -10  -4   2 251.588 27.7588   2
 -10  -4   3 202.517 27.5695   4
 -10  -4   3 144.435 19.8785  30
 -10  -4   3 177.374 24.2797   2
 -10  -4   4-2.99539 18.5447   4
 -10  -4   4-1.87511 13.6466  30
 -10  -4   4 15.6071 16.8203   2
 -10  -4   5 156.795 19.8691  30
 -10  -4   5 141.329 25.4804   4
 -10  -4   5 116.276 15.7325  12
 -10  -4   5 139.247 23.0750   2
 -10  -4   6 345.375 27.6530  30
 -10  -4   6 409.204 37.8057   4
 -10  -4   6 401.291 26.6136  12
 -10  -4   6 351.531 32.9757   2
 -10  -4   7 211.784 21.8032  30
 -10  -4   7 164.065 27.8460   4
 -10  -4   7 181.700 20.5531  12
 -10  -4   7 159.065 24.4096   2
 -10  -4   8 409.783 29.8353  30
 -10  -4   8 458.108 41.4539   4
 -10  -4   8 428.276 30.8555  12
 -10  -4   8 443.466 36.1643   2
 -10  -4   9 281.128 24.7875  30
 -10  -4   9 229.075 32.3528   4
 -10  -4   9 316.434 27.2165  12
 -10  -4   9 293.366 30.8849   2
 -10  -4  10 11.0622 15.0503  30
 -10  -4  10 10.3592 19.4642   2
 -10  -4  10 30.1524 22.3801   4
 -10  -4  10 18.5222 15.2786  12
 -10  -4  11 487.717 38.3583   2
 -10  -4  11 494.177 30.7280  30
 -10  -4  11 432.109 34.3555  24
 -10  -4  11 460.135 43.3124   4
 -10  -4  12 68.8175 19.4261  24
 -10  -4  12 68.1084 22.6840   2
 -10  -4  13 96.2544 19.1145   6
 -10  -3 -16 143.974 26.8803   4
 -10  -3 -15-5.93395 19.9905   4
 -10  -3 -15 65.0470 19.3005   3
 -10  -3 -14 151.994 26.7522   4
 -10  -3 -14 133.095 19.1431  30
 -10  -3 -13 31.6128 18.5892   4
 -10  -3 -13 6.38344 12.9930  30
 -10  -3 -12 16.9240 16.6575   4
 -10  -3 -12 14.8338 14.1075  30
 -10  -3 -11 316.261 31.9074   4
 -10  -3 -11 323.449 25.5836  30
 -10  -3 -10 16.3196 16.2219   4
 -10  -3 -10 13.8746 12.6302  30
 -10  -3  -9 29.4756 16.6077   4
 -10  -3  -9 21.2276 14.7139  30
 -10  -3  -8-10.5865 16.0864   4
 -10  -3  -8 17.9840 12.6523  30
 -10  -3  -8 12.9466 15.2863   2
 -10  -3  -7 206.869 26.1771   4
 -10  -3  -7 211.548 22.0259  30
 -10  -3  -7 186.906 24.2272   2
 -10  -3  -6 7.79448 13.8947   4
 -10  -3  -6 16.5895 12.9731  30
 -10  -3  -6 17.2791 15.4265   2
 -10  -3  -5 1210.87 60.8856   4
 -10  -3  -5 1034.71 53.3129  30
 -10  -3  -5 1200.31 59.1917   2
 -10  -3  -4 10.3382 15.1034   4
 -10  -3  -4-9.36140 12.6014  30
 -10  -3  -4-2.38625 14.5025   2
 -10  -3  -3 567.821 36.0573  30
 -10  -3  -3 681.625 40.8979   2
 -10  -3  -2 193.980 20.7077  30
 -10  -3  -2 172.231 22.9752   2
 -10  -3  -1 290.048 25.6423  30
 -10  -3  -1 335.104 29.0819   2
 -10  -3   0 34.0930 16.8688   4
 -10  -3   0 50.6695 16.7039   2
 -10  -3   1 1375.35 66.6626   4
 -10  -3   1 1216.76 58.9678  30
 -10  -3   1 1267.62 62.2968   2
 -10  -3   2-10.7503 15.5440   4
 -10  -3   2 1.85916 12.0219  30
 -10  -3   2 6.95125 13.8137   2
 -10  -3   3 899.850 47.9991  30
 -10  -3   3 1070.98 56.9518   4
 -10  -3   3 916.734 39.5754  12
 -10  -3   3 1069.93 53.6542   2
 -10  -3   4 171.515 20.0383  30
 -10  -3   4 179.189 25.0318   4
 -10  -3   4 147.328 15.0887  12
 -10  -3   4 170.067 22.9617   2
 -10  -3   5 327.629 25.7585  30
 -10  -3   5 334.182 32.1324   4
 -10  -3   5 284.565 21.0067  12
 -10  -3   5 325.659 31.0082   2
 -10  -3   6 237.366 22.7621  30
 -10  -3   6 275.119 30.0833   4
 -10  -3   6 264.234 21.1199  12
 -10  -3   6 243.271 27.4705   2
 -10  -3   7 387.330 28.0277  30
 -10  -3   7 419.806 37.2160   4
 -10  -3   7 347.052 25.7471  12
 -10  -3   7 417.633 33.3302   2
 -10  -3   8 22.0232 13.9301  30
 -10  -3   8 15.3054 18.0706   4
 -10  -3   8-3.30599 12.8728  12
 -10  -3   8-4.80491 16.2947   2
 -10  -3   9 197.082 21.4886  30
 -10  -3   9 183.568 28.9264   4
 -10  -3   9 187.136 21.8859  12
 -10  -3   9 261.133 27.7703   2
 -10  -3  10 3.16404 13.7291  30
 -10  -3  10 14.0532 16.2453   2
 -10  -3  10 18.8809 20.5201   4
 -10  -3  10 15.2408 15.2583  12
 -10  -3  11 134.518 25.3715  25
 -10  -3  11 121.990 18.7537  30
 -10  -3  11 191.514 24.8419   2
 -10  -3  11 158.047 27.0183   4
 -10  -3  11 128.013 20.7659  10
 -10  -3  12 318.201 31.2886   2
 -10  -3  12 292.102 29.9832  24
 -10  -3  12 328.918 26.9704   6
 -10  -3  12 350.181 37.1982   4
 -10  -3  13 20.1588 17.8483  24
 -10  -2 -17 40.5035 20.8209   3
 -10  -2 -16 338.396 33.5795   3
 -10  -2 -15 97.3540 22.0675   3
 -10  -2 -14 105.552 17.0450  30
 -10  -2 -14 122.395 20.5471  10
 -10  -2 -14 128.828 22.8253   3
 -10  -2 -13-2.12913 15.0821  10
 -10  -2 -13 7.76305 12.8313  30
 -10  -2 -12 151.121 19.0008  30
 -10  -2 -11 315.785 25.1085  30
 -10  -2 -11 336.777 31.3486   4
 -10  -2 -10 769.346 41.4391  30
 -10  -2 -10 859.035 50.1108   4
 -10  -2  -9 237.725 22.3634  30
 -10  -2  -9 273.633 28.7920   4
 -10  -2  -8 507.409 32.6518  30
 -10  -2  -8 568.437 38.9638   4
 -10  -2  -7 15.9586 12.3033  30
 -10  -2  -7 10.2615 15.3000   4
 -10  -2  -6 376.491 27.8831  30
 -10  -2  -6 379.702 31.4605   4
 -10  -2  -6 383.372 31.2493   2
 -10  -2  -5 65.1032 16.0778  30
 -10  -2  -5 126.651 19.9874   2
 -10  -2  -4 478.525 32.7371  30
 -10  -2  -4 592.414 37.4521   2
 -10  -2  -3 464.168 31.8738  30
 -10  -2  -3 572.950 36.2047   2
 -10  -2  -2 521.932 24.9684  15
 -10  -2  -2 461.208 22.8405   6
 -10  -2  -2 509.580 33.6528   2
 -10  -2  -1 5.49750 11.5551  30
 -10  -2  -1 17.3294 7.53009  15
 -10  -2  -1-2.47551 15.0490   4
 -10  -2  -1 8.98190 6.91093   6
 -10  -2  -1 25.6739 14.5144   2
 -10  -2   0 452.250 34.4317   4
 -10  -2   0 406.565 31.1821   2
 -10  -2   1 89.0201 7.24063  15
 -10  -2   1 107.141 19.7089   4
 -10  -2   1 73.7173 16.4465   2
 -10  -2   2 105.846 20.1855   4
 -10  -2   2 83.6358 16.2736  30
 -10  -2   2 105.237 18.6735   2
 -10  -2   3 15.3390 14.8025   4
 -10  -2   3 27.0887 13.3329  30
 -10  -2   3 23.3386 14.1867   2
 -10  -2   4 7.16911 12.2518  30
 -10  -2   4 31.2386 17.2524   4
 -10  -2   4 10.2280 8.15124  12
 -10  -2   4 6.41247 13.2379   2
 -10  -2   5 28.3826 13.8228  30
 -10  -2   5 58.5088 18.9041   4
 -10  -2   5 59.1898 10.7562  12
 -10  -2   5 53.8338 16.6477   2
 -10  -2   6 127.764 17.3839  30
 -10  -2   6 103.380 21.0984   4
 -10  -2   6 108.570 13.7656  12
 -10  -2   6 97.6159 18.6110   2
 -10  -2   7 335.955 26.3947  30
 -10  -2   7 323.268 28.6479   2
 -10  -2   7 326.010 32.9234   4
 -10  -2   7 369.285 23.9005  12
 -10  -2   8 35.4900 14.0554  30
 -10  -2   8 25.5451 10.3905  22
 -10  -2   8 14.2230 15.9456   4
 -10  -2   8 10.3624 11.6801  12
 -10  -2   8 30.0997 15.0332   2
 -10  -2   9 286.686 24.6308  30
 -10  -2   9 344.625 33.9395   4
 -10  -2   9 343.863 25.5576  12
 -10  -2   9 296.852 28.4458  10
 -10  -2   9 287.481 27.8557   2
 -10  -2  10 156.435 19.0812  30
 -10  -2  10 80.9209 18.5553   2
 -10  -2  10 134.810 25.1150   4
 -10  -2  10 118.595 20.3179  10
 -10  -2  11 130.039 20.5876   2
 -10  -2  11 86.7903 18.8322  10
 -10  -2  11 149.646 25.2705  25
 -10  -2  11 124.474 16.3305   6
 -10  -2  11 76.6296 22.4225   4
 -10  -2  12-5.84092 15.2505  10
 -10  -2  12 14.7364 19.1270  24
 -10  -2  12 11.3799 17.7759  25
 -10  -2  12 32.3637 19.3422   4
 -10  -2  13 424.024 35.9694  24
 -10  -2  14 9.58505 18.7678  24
 -10  -1 -16 342.009 34.5670   3
 -10  -1 -15 46.2521 21.8332   3
 -10  -1 -14 242.128 25.0318  10
 -10  -1 -14 227.161 28.7917   3
 -10  -1 -13 96.4184 19.6034  10
 -10  -1 -13 152.496 23.9929   3
 -10  -1 -12 30.3358 16.8017  10
 -10  -1 -11 37.8874 16.3831  10
 -10  -1 -11 48.8961 15.3944  30
 -10  -1 -10 152.919 21.8958  10
 -10  -1 -10 168.568 19.5660  30
 -10  -1  -9-1.70119 12.4619  30
 -10  -1  -8 134.962 22.6254   4
 -10  -1  -8 112.295 17.5971  30
 -10  -1  -7 154.568 22.8880   4
 -10  -1  -7 150.596 18.6421  30
 -10  -1  -6 51.2806 14.6271  30
 -10  -1  -5 373.365 29.9082   2
 -10  -1  -5 354.881 26.6846  30
 -10  -1  -4 303.689 25.6599   2
 -10  -1  -4 235.053 22.7482  30
 -10  -1  -3 8.30785 13.0975   2
 -10  -1  -3 14.3467 13.8363   4
 -10  -1  -3 16.9932 6.91524   6
 -10  -1  -3 9.01289 11.8567  30
 -10  -1  -2 115.558 18.3374   2
 -10  -1  -2 112.642 10.2087   6
 -10  -1  -2 108.930 18.7773   4
 -10  -1  -2 117.538 18.1477  30
 -10  -1  -1 59.5610 15.0338   2
 -10  -1  -1 47.2633 16.7282   4
 -10  -1  -1 60.5664 7.98475   6
 -10  -1  -1 66.9853 14.3806  30
 -10  -1   0 354.953 18.1432  15
 -10  -1   0 314.086 26.0927   2
 -10  -1   0 347.899 29.2608   4
 -10  -1   0 307.375 16.3203   6
 -10  -1   1 624.617 25.7132  15
 -10  -1   1 642.766 37.5191   2
 -10  -1   1 695.301 41.6433   4
 -10  -1   2 693.316 39.5112   2
 -10  -1   2 705.568 24.9364  15
 -10  -1   2 616.163 38.0150  30
 -10  -1   2 717.826 43.2103   4
 -10  -1   3 315.400 25.3548   2
 -10  -1   3 254.682 23.2660  30
 -10  -1   3 263.020 26.4683   4
 -10  -1   4 917.252 46.8882   2
 -10  -1   4 904.064 51.1381   4
 -10  -1   4 885.411 45.5365  30
 -10  -1   5 0.55794 6.19674  21
 -10  -1   5-2.46621 14.2637   4
 -10  -1   5-1.76945 12.8774  30
 -10  -1   5-3.86062 12.3776   2
 -10  -1   6 566.244 39.1721   4
 -10  -1   6 546.713 33.8443  30
 -10  -1   6 502.668 33.6361   2
 -10  -1   7 365.217 27.2218  30
 -10  -1   7 340.719 28.3357   2
 -10  -1   7 362.493 31.4339   4
 -10  -1   7 403.882 31.9217  10
 -10  -1   8 398.686 28.5309  30
 -10  -1   8 359.498 24.9062  22
 -10  -1   8 380.389 29.5005   2
 -10  -1   8 463.372 35.6313   4
 -10  -1   8 429.297 25.8700  12
 -10  -1   8 419.826 33.1168  10
 -10  -1   9 333.580 25.5452  30
 -10  -1   9 300.818 26.5223   2
 -10  -1   9 312.709 22.4957  22
 -10  -1   9 368.071 30.9208  10
 -10  -1   9 302.457 31.9344   4
 -10  -1   9 291.371 20.3585   6
 -10  -1  10 433.387 36.6827  25
 -10  -1  10 490.074 38.3304   4
 -10  -1  10 485.679 26.1302   6
 -10  -1  10 485.206 34.6140  10
 -10  -1  11 19.1264 19.1030  25
 -10  -1  11 51.6953 20.5855   4
 -10  -1  11 19.0374 15.3163  10
 -10  -1  12 467.823 37.4637  24
 -10  -1  12 520.988 40.3244  25
 -10  -1  12 446.615 38.5107  14
 -10  -1  12 460.887 38.5059   4
 -10  -1  12 511.456 35.5283  10
 -10  -1  13-2.81363 18.6463  11
 -10  -1  13 23.4976 19.8595  24
 -10  -1  13 14.3000 18.9535  14
 -10  -1  14 67.2987 22.2418  24
 -10   0 -15-2.91997 19.6527   3
 -10   0 -14 5.62760 18.6451   3
 -10   0 -13 8.31442 15.3342  10
 -10   0 -13 32.4456 20.5702   3
 -10   0 -12 283.346 27.2738  10
 -10   0 -11 6.67508 15.3183  10
 -10   0 -10 686.319 42.5006  10
 -10   0  -9 48.7629 17.8316  10
 -10   0  -8 174.801 23.2120  10
 -10   0  -8 191.723 20.9452  30
 -10   0  -7 181.662 23.3328  10
 -10   0  -7 134.932 18.3684  30
 -10   0  -6 744.033 45.6016  10
 -10   0  -6 797.012 42.1455  30
 -10   0  -5 28.5782 13.0897  30
 -10   0  -5 2.43825 13.6596  10
 -10   0  -5 4.80852 13.4693   4
 -10   0  -4 1202.78 57.9729  30
 -10   0  -4 1407.01 64.9009   4
 -10   0  -3 21.6832 12.5774  30
 -10   0  -3 53.3987 16.2523   4
 -10   0  -3 37.5822 14.3418   2
 -10   0  -2 659.574 39.4585  30
 -10   0  -2 733.509 43.5482   4
 -10   0  -2 746.243 27.9933   6
 -10   0  -2 780.909 41.6356   2
 -10   0  -1 486.847 32.9891  30
 -10   0  -1 530.505 36.0323   4
 -10   0  -1 544.054 21.0909   6
 -10   0  -1 544.182 33.5600   2
 -10   0   0 305.179 25.1146  30
 -10   0   0 330.148 14.3678   6
 -10   0   0 371.960 29.7970   4
 -10   0   0 351.356 26.4005   2
 -10   0   1 69.3311 16.1746   4
 -10   0   1 62.2181 6.02792   6
 -10   0   1 49.2787 13.8372   2
 -10   0   2 498.465 33.1592  30
 -10   0   2 592.204 37.1887   4
 -10   0   2 544.297 32.7727   2
 -10   0   3 8.96472 14.0013   4
 -10   0   3 25.3059 13.4970  30
 -10   0   3 3.06858 4.38640  15
 -10   0   3-2.45731 13.1356  10
 -10   0   3-3.43746 11.9189   2
 -10   0   4 314.931 26.0968  30
 -10   0   4 339.956 25.2346   2
 -10   0   4 385.894 30.5344   4
 -10   0   4 308.016 29.0344  10
 -10   0   5 118.085 18.0824  30
 -10   0   5 161.334 13.6676  21
 -10   0   5 142.770 17.9252   2
 -10   0   5 142.328 21.4954   4
 -10   0   5 167.587 22.7768  10
 -10   0   6 42.6045 14.3392  30
 -10   0   6 39.7575 8.64434  21
 -10   0   6 32.0656 6.95039   6
 -10   0   6 41.9808 16.3317   4
 -10   0   6 40.9728 15.7580  10
 -10   0   6 42.0589 13.2268   2
 -10   0   7 390.288 27.3190  30
 -10   0   7 323.019 25.1455   2
 -10   0   7 309.800 28.8874  10
 -10   0   7 363.024 31.6965   4
 -10   0   7 300.259 16.5945   6
 -10   0   8-6.38296 12.2826   2
 -10   0   8 9.99780 11.7221  22
 -10   0   8 9.41389 15.2192  10
 -10   0   8 2.73724 7.33974   6
 -10   0   8 29.0522 16.9101   4
 -10   0   9 9.95390 16.0923  25
 -10   0   9-1.52896 11.8380   2
 -10   0   9 29.7536 13.2041  22
 -10   0   9-2.31078 15.1903  10
 -10   0   9-4.91154 14.7844   4
 -10   0  10 72.2632 18.1058  10
 -10   0  10-7.76701 16.4862  25
 -10   0  10 26.0938 12.3764   2
 -10   0  10 31.7160 13.2709  22
 -10   0  10 33.6423 17.3977  14
 -10   0  10 44.6165 18.6461   4
 -10   0  11 41.4216 16.5976  10
 -10   0  11 2.52851 17.4225  14
 -10   0  11 19.8689 17.6090   4
 -10   0  11 32.2423 18.2378  25
 -10   0  11 32.7978 19.1045  24
 -10   0  12 22.9161 15.3610  10
 -10   0  12-7.93871 17.1127  14
 -10   0  12-4.92684 18.7365   4
 -10   0  12 5.52009 17.3967  24
 -10   0  12 27.7674 19.5331  25
 -10   0  13 247.955 30.3711  14
 -10   0  13 181.849 28.9753  11
 -10   0  13 296.584 32.4148  24
 -10   0  13 280.300 31.5464  25
 -10   0  14 140.868 26.0528  24
 -10   1 -15 304.359 30.2209  29
 -10   1 -14 26.9407 21.0730   3
 -10   1 -13 266.290 26.9854  10
 -10   1 -13 271.449 31.5392   3
 -10   1 -12 34.7453 16.9440  10
 -10   1 -11 125.691 21.0668  10
 -10   1 -10 211.611 25.0293  10
 -10   1  -9 321.655 29.0992  10
 -10   1  -8 71.7774 18.0055  10
 -10   1  -7 337.094 29.9736  10
 -10   1  -6 120.011 20.3824  10
 -10   1  -5 178.112 23.4822  10
 -10   1  -4 12.4345 13.7773  10
 -10   1  -4 13.9742 13.4767   4
 -10   1  -3-11.0176 13.2761  30
 -10   1  -3 20.4451 14.6900   4
 -10   1  -3 17.5125 14.9154  10
 -10   1  -2 1.84414 11.5346  30
 -10   1  -2 25.1166 14.6883  10
 -10   1  -2 19.9936 14.1352   4
 -10   1  -2 30.8440 12.3181   2
 -10   1  -1 28.4305 14.0432   4
 -10   1  -1 9.24332 11.8777  30
 -10   1  -1 25.8531 7.68653  14
 -10   1  -1 12.5822 13.9548  10
 -10   1  -1 48.6283 14.1509   2
 -10   1   0 412.807 29.0527  30
 -10   1   0 450.834 33.8357  10
 -10   1   0 419.399 31.2161   4
 -10   1   0 372.341 26.8886   2
 -10   1   1 36.3971 15.0179   4
 -10   1   1 50.1625 12.9605   2
 -10   1   2 597.825 37.7934   4
 -10   1   2 614.895 34.0361   2
 -10   1   3 67.8297 17.7537  10
 -10   1   3 41.6174 8.09491  15
 -10   1   3 93.2591 17.2397   4
 -10   1   3 59.8498 12.6680   2
 -10   1   4 267.746 27.2116  10
 -10   1   4 277.737 13.3702  15
 -10   1   4 290.384 25.9245   4
 -10   1   4 293.137 22.2029   2
 -10   1   5 159.186 21.4342  10
 -10   1   5 143.768 16.7074   2
 -10   1   5 133.939 16.8426  14
 -10   1   5 134.179 20.0542   4
 -10   1   6 316.611 30.1098  10
 -10   1   6 379.352 21.4894  21
 -10   1   6 333.532 24.2170   2
 -10   1   6 378.122 27.0599  14
 -10   1   6 371.047 29.8070   4
 -10   1   7-2.45264 14.6220  10
 -10   1   7-5.44259 10.7760   2
 -10   1   7 5.87845 7.96264  21
 -10   1   7 9.36268 13.2643  14
 -10   1   7 4.36334 14.7961   4
 -10   1   8 832.056 48.8874  10
 -10   1   8 848.546 48.5272  25
 -10   1   8 831.533 39.5820   2
 -10   1   8 852.178 45.0842  22
 -10   1   8 868.284 46.1719  14
 -10   1   8 861.370 48.2450   4
 -10   1   9 29.0301 17.3906  25
 -10   1   9 31.0265 16.8067  10
 -10   1   9 29.3331 12.9201  22
 -10   1   9 12.8810 15.1219  14
 -10   1   9 24.5728 15.0557   4
 -10   1  10 621.261 42.3243  25
 -10   1  10 569.686 39.2148  10
 -10   1  10 586.122 35.6320  22
 -10   1  10 642.310 40.0931  14
 -10   1  10 621.635 40.2074   4
 -10   1  11 283.883 31.1881  25
 -10   1  11 383.788 35.2391  24
 -10   1  11 323.923 30.0980  10
 -10   1  11 354.039 26.5655  22
 -10   1  11 389.578 32.2264  14
 -10   1  11 334.626 30.7895   4
 -10   1  12 387.804 36.7997  11
 -10   1  12 367.326 31.1760  10
 -10   1  12 407.050 34.2752  14
 -10   1  12 355.538 31.8097   4
 -10   1  12 327.819 33.7818  24
 -10   1  12 365.223 34.7738  25
 -10   1  13-5.28094 18.4516  14
 -10   1  13 21.3192 21.7308  11
 -10   1  13 12.2958 15.8758  10
 -10   1  13 25.3046 20.0626  25
 -10   1  13 58.3861 22.9985  24
 -10   2 -15 78.6692 20.6166  29
 -10   2 -14 17.4234 16.1691  29
 -10   2 -13 30.5356 21.1961   3
 -10   2 -12 125.226 21.4332  10
 -10   2 -11 159.497 23.1323  10
 -10   2 -10 49.2094 16.5551  10
 -10   2  -9 79.1378 18.4063  10
 -10   2  -8-14.6535 16.3167  10
 -10   2  -7 106.592 20.0208  10
 -10   2  -6 137.988 22.1907  10
 -10   2  -5 634.247 42.8308  10
 -10   2  -4 270.748 28.3534  10
 -10   2  -3 753.720 46.7399  10
 -10   2  -3 805.836 45.3489   4
 -10   2  -2 18.1084 14.4989  10
 -10   2  -2 19.6738 13.2984   4
 -10   2  -1 612.247 42.3861  10
 -10   2  -1 704.205 40.9012   4
 -10   2  -1 676.211 36.8119   2
 -10   2   0 7.80190 13.7348  10
 -10   2   0 16.6712 14.3494   4
 -10   2   0 9.36911 10.9892   2
 -10   2   1 500.629 24.0291  14
 -10   2   1 489.985 33.7716   4
 -10   2   1 561.046 30.9419   2
 -10   2   2 534.792 26.9526  14
 -10   2   2 564.297 35.4278   4
 -10   2   2 602.864 31.9530   2
 -10   2   3 663.981 44.0460  10
 -10   2   3 723.326 33.5361  14
 -10   2   3 646.598 31.2687  15
 -10   2   3 658.455 39.5604   4
 -10   2   3 762.928 36.4195   2
 -10   2   4 69.8447 18.9261  10
 -10   2   4 86.6722 10.7174  15
 -10   2   4 99.1741 14.0314  14
 -10   2   4 86.9560 13.4099   2
 -10   2   5 767.630 47.7864  10
 -10   2   5 773.214 37.3612   2
 -10   2   5 789.558 39.2988  14
 -10   2   5 809.354 31.4090  15
 -10   2   5 913.629 45.5231   4
 -10   2   6 20.5029 15.7273  10
 -10   2   6 14.0264 13.2834  25
 -10   2   6 8.01609 9.32682   2
 -10   2   6 6.65226 10.0045  21
 -10   2   6 30.2087 13.2127  14
 -10   2   6 11.9578 13.0007   4
 -10   2   7 401.520 33.3798  10
 -10   2   7 441.722 32.5114  25
 -10   2   7 435.588 24.4791   2
 -10   2   7 419.809 25.0333  21
 -10   2   7 484.003 30.6304  14
 -10   2   7 489.207 32.6625   4
 -10   2   8 22.2544 16.2695  25
 -10   2   8 62.8868 19.5350  10
 -10   2   8 62.3258 18.0077  22
 -10   2   8 44.3584 10.5912  21
 -10   2   8 61.9767 15.9865  14
 -10   2   8 56.2089 17.4037   4
 -10   2   9 81.8715 19.1999  25
 -10   2   9 101.741 20.4535  10
 -10   2   9 75.0323 17.6673  22
 -10   2   9 78.7199 17.2041  14
 -10   2   9 72.4039 16.8117   4
 -10   2  10 7.34731 17.2402  25
 -10   2  10 35.2663 20.2418  24
 -10   2  10 27.2870 19.1204  11
 -10   2  10 12.1675 15.8803  10
 -10   2  10 36.0670 16.8236  22
 -10   2  10 8.61195 14.5056  14
 -10   2  10 29.9470 14.9218   4
 -10   2  11 161.048 25.1719  25
 -10   2  11 155.748 26.0733  24
 -10   2  11 165.724 23.6329  10
 -10   2  11 138.961 25.1945  11
 -10   2  11 140.940 20.3768  22
 -10   2  11 194.269 24.3907  14
 -10   2  11 135.259 21.3197   4
 -10   2  12-3.58852 14.3712  22
 -10   2  12 19.2746 17.8804  14
 -10   2  12 18.7747 20.5714  11
 -10   2  12-6.83641 16.2575  10
 -10   2  12 42.4745 21.4935  24
 -10   2  12 26.5531 18.0117  25
 -10   2  13 179.375 25.3018  14
 -10   2  13 106.792 23.6667  25
 -10   2  13 177.651 28.0507  24
 -10   2  13 145.066 27.5057  11
 -10   2  13 149.274 22.6806  10
 -10   3 -14 22.5633 18.1355  29
 -10   3 -13 97.0913 20.8825  29
 -10   3 -12 64.7995 19.8189  10
 -10   3 -12 49.6400 17.1821  29
 -10   3 -11 365.103 31.8224  10
 -10   3 -10 33.5833 16.7873  10
 -10   3  -9 585.195 40.0518  10
 -10   3  -8 133.039 21.5697  10
 -10   3  -7 229.665 26.2121  10
 -10   3  -6 274.294 28.3157  10
 -10   3  -5 217.384 26.7509  10
 -10   3  -4 42.2673 16.7022  10
 -10   3  -3 402.389 33.8913  10
 -10   3  -2 29.5108 17.0929  10
 -10   3  -2 41.1300 15.9992   4
 -10   3  -1 97.0217 19.4516  10
 -10   3  -1 142.234 19.8757   4
 -10   3   0 341.579 27.5453   4
 -10   3   0 385.132 25.1668   2
 -10   3   1-2.70616 13.9264  10
 -10   3   1 1.98394 13.1460   4
 -10   3   1 6.84329 10.0264   2
 -10   3   2 110.593 17.5228   4
 -10   3   2 99.7326 14.0922   2
 -10   3   3-5.40076 14.9538  10
 -10   3   3 1.18869 9.41497   2
 -10   3   3 5.56354 8.40974  14
 -10   3   3 11.1232 9.73442  15
 -10   3   3 3.80517 13.4777   4
 -10   3   4 26.9330 16.6765  10
 -10   3   4 9.81048 8.92004   2
 -10   3   4 11.6889 12.1554  25
 -10   3   4 6.63977 8.96080  14
 -10   3   4 4.29370 8.96505  15
 -10   3   4 5.61130 12.1982   4
 -10   3   5 26.8612 16.6422  10
 -10   3   5 14.2354 12.9658  25
 -10   3   5 17.4352 8.69496   2
 -10   3   5 20.5136 8.64260  15
 -10   3   5 31.9065 11.5421  14
 -10   3   5 14.7969 13.0262   4
 -10   3   6 120.202 21.2766  10
 -10   3   6 136.218 19.5397  25
 -10   3   6 121.093 12.1147   2
 -10   3   6 138.214 18.1693  21
 -10   3   6 126.540 15.9024  14
 -10   3   6 122.059 11.3538  15
 -10   3   6 111.878 18.7175   4
 -10   3   7 118.436 19.8565  25
 -10   3   7 119.476 23.2704  10
 -10   3   7 155.971 17.8757  21
 -10   3   7 143.416 17.8349  14
 -10   3   7 183.776 20.5489   4
 -10   3   8 169.920 22.7801  25
 -10   3   8 221.001 27.3623  10
 -10   3   8 171.549 23.2627  22
 -10   3   8 180.680 18.1650  21
 -10   3   8 176.041 20.8544  14
 -10   3   8 226.356 22.4683   4
 -10   3   9 360.472 30.3807  25
 -10   3   9 319.259 30.6973  10
 -10   3   9 404.640 35.8267  11
 -10   3   9 341.731 23.1088  21
 -10   3   9 323.736 29.2086  22
 -10   3   9 372.223 27.9334  14
 -10   3   9 312.752 26.4831   4
 -10   3  10 21.1453 16.0593  25
 -10   3  10 25.4900 16.3496  10
 -10   3  10 9.03181 15.2021  22
 -10   3  10 12.1772 13.9770  14
 -10   3  10 1.73074 13.2480   4
 -10   3  11 493.552 35.5553  22
 -10   3  11 524.104 38.5033  10
 -10   3  11 495.767 35.3412  14
 -10   3  11 452.146 40.9365  24
 -10   3  11 574.483 39.4323  25
 -10   3  12 20.7555 16.2610  22
 -10   3  12 23.9962 17.8114  10
 -10   3  12 16.1181 19.7812  11
 -10   3  12 11.4665 16.0246  14
 -10   3  12 12.6440 20.6154  24
 -10   3  12 7.67031 17.0819  25
 -10   3  13 137.707 21.0398  22
 -10   3  13 101.194 21.6088  14
 -10   3  13 114.973 26.7870  24
 -10   3  13 169.675 25.6985  25
 -10   3  13 82.4297 21.8600  10
 -10   4 -12 64.9855 17.4058  29
 -10   4 -11 52.4280 19.4517  10
 -10   4 -11 47.1630 16.1678  29
 -10   4 -10 27.1170 16.9979  10
 -10   4 -10 33.8728 14.6592  29
 -10   4  -9 25.3477 17.9726  10
 -10   4  -8-12.9625 17.5869  10
 -10   4  -7 15.8434 16.5033  10
 -10   4  -6-5.36498 16.1490  10
 -10   4  -5 377.712 33.4317  10
 -10   4  -4 8.24225 15.3877  10
 -10   4  -3 172.020 25.8344  10
 -10   4  -2 162.125 24.5555  10
 -10   4  -1 143.345 23.7146  10
 -10   4  -1 126.220 19.2980   4
 -10   4   0 56.7150 12.5015   2
 -10   4   0 31.1901 10.1971  25
 -10   4   0 33.8727 17.6792  10
 -10   4   0 41.6925 14.8780   4
 -10   4   1 715.178 33.6411   2
 -10   4   1 595.190 31.6191  25
 -10   4   1 625.275 44.1332  10
 -10   4   1 644.603 38.2056   4
 -10   4   2 20.5606 9.69233   2
 -10   4   2 16.8709 11.0612  25
 -10   4   2 11.1501 13.0829   4
 -10   4   3 799.242 35.4319   2
 -10   4   3 776.144 39.0167  25
 -10   4   3 732.179 38.6438  15
 -10   4   3 882.693 43.2618   4
 -10   4   4 369.934 33.0919  10
 -10   4   4 300.966 23.3458  25
 -10   4   4 318.155 18.9979   2
 -10   4   4 320.597 22.4822  15
 -10   4   4 378.596 26.9051   4
 -10   4   5 661.095 45.0166  10
 -10   4   5 706.018 40.0585  21
 -10   4   5 619.889 36.4340  25
 -10   4   5 646.652 32.7307  15
 -10   4   5 730.191 38.1898   4
 -10   4   6 185.054 26.0963  11
 -10   4   6 252.030 28.4319  10
 -10   4   6 293.896 25.2675  21
 -10   4   6 237.901 23.3335  25
 -10   4   6 221.846 18.0905  15
 -10   4   6 290.786 20.8237  14
 -10   4   6 247.878 22.3501   4
 -10   4   7 208.642 28.5952  11
 -10   4   7 258.811 29.7029  10
 -10   4   7 328.560 30.7345  22
 -10   4   7 293.926 25.2186  21
 -10   4   7 324.947 26.3293  25
 -10   4   7 297.037 22.5990  14
 -10   4   7 313.076 24.7301   4
 -10   4   8 6.05154 18.0429  11
 -10   4   8-2.75767 17.0773  10
 -10   4   8 17.8321 13.4708  21
 -10   4   8 31.3615 17.0443  22
 -10   4   8 15.1030 19.3727  24
 -10   4   8 17.9424 14.3218  25
 -10   4   8 1.60728 12.3037  14
 -10   4   8 15.7882 12.7164   4
 -10   4   9 346.997 25.2815  21
 -10   4   9 394.994 33.1127  22
 -10   4   9 392.231 30.5751  25
 -10   4   9 269.627 33.5623  24
 -10   4   9 412.466 28.5567  14
 -10   4   9 332.375 32.6392  10
 -10   4   9 379.151 35.7781  11
 -10   4  10 72.5344 19.7449  22
 -10   4  10 91.2161 19.6376  25
 -10   4  10 82.0305 16.8121  14
 -10   4  10 60.4783 22.0532  11
 -10   4  10 88.3866 22.2741  10
 -10   4  11 344.414 31.0487  22
 -10   4  11 282.519 28.7772  25
 -10   4  11 345.914 29.2231  14
 -10   4  11 274.652 29.8525  10
 -10   4  12 245.372 27.8887  22
 -10   4  12 249.238 32.8843  24
 -10   4  12 192.734 25.7093  25
 -10   4  12 222.176 25.7950  14
 -10   4  12 200.220 27.1374  10
 -10   4  13 136.565 22.7887  22
 -10   4  13 103.285 22.7115  14
 -10   4  13 126.979 23.5944  25
 -10   4  13 92.2264 22.6640  10
 -10   5 -10 363.130 33.5708  10
 -10   5  -9 15.7164 17.9054  10
 -10   5  -8 276.522 30.8871  10
 -10   5  -7 2.73934 16.9596  10
 -10   5  -6 348.603 34.2158  10
 -10   5  -5 131.985 18.5545  11
 -10   5  -5 127.324 24.5451  10
 -10   5  -4 328.914 26.9329  11
 -10   5  -4 340.779 33.2189  10
 -10   5  -3 94.6124 18.5377  11
 -10   5  -3 118.719 23.0356  10
 -10   5  -2 578.134 37.1958  11
 -10   5  -2 563.845 41.7443  10
 -10   5  -1 4.39550 13.7352  11
 -10   5  -1 26.4692 17.7089  10
 -10   5   0 499.581 40.2715  10
 -10   5   0 556.842 34.8186   4
 -10   5   1 2.40682 14.9011  11
 -10   5   1 2.96529 17.6784  10
 -10   5   1-14.9466 14.5481   4
 -10   5   1-1.15654 9.46039   2
 -10   5   2 90.2690 20.8053  11
 -10   5   2 112.793 17.7770   4
 -10   5   2 119.428 13.3895   2
 -10   5   3 41.7852 13.9435  15
 -10   5   3 43.1406 14.0447   4
 -10   5   3 65.1818 19.1563  11
 -10   5   4 92.8621 14.6784  25
 -10   5   4 136.498 25.0171  10
 -10   5   4 108.179 21.1068  11
 -10   5   4 122.039 17.4166  15
 -10   5   4 118.970 17.5800   4
 -10   5   5 17.6827 12.7934  25
 -10   5   5 8.40377 16.7075  11
 -10   5   5-2.95842 17.1177  10
 -10   5   5 24.5175 16.2284  21
 -10   5   5 21.9236 12.2113  15
 -10   5   5 17.4203 11.9087   4
 -10   5   6 177.339 19.5750  25
 -10   5   6 223.059 28.2777  11
 -10   5   6 209.120 27.9779  10
 -10   5   6 185.081 24.1116  21
 -10   5   6 256.254 20.0658  15
 -10   5   6 233.331 21.3625   4
 -10   5   7 56.8499 15.2153  25
 -10   5   7 54.3551 21.3352  24
 -10   5   7 46.8434 20.1052  10
 -10   5   7 56.8476 20.0815  11
 -10   5   7 83.4124 21.8350  22
 -10   5   7 56.3777 17.7421  21
 -10   5   7 76.0406 13.2182  15
 -10   5   7 68.7486 14.5850   4
 -10   5   8-12.4407 18.9027  24
 -10   5   8 11.0725 14.2042  25
 -10   5   8-8.70277 18.1231  10
 -10   5   8-9.23967 19.0685  11
 -10   5   8 11.3721 17.6022  22
 -10   5   8 28.4212 15.0898  21
 -10   5   9 82.9968 23.2823  24
 -10   5   9 39.3191 16.4836  25
 -10   5   9 45.8747 20.2265  10
 -10   5   9 31.6346 20.1708  11
 -10   5   9 54.9910 16.7590  21
 -10   5   9 50.2657 20.2473  22
 -10   5  10 16.6663 15.6608  25
 -10   5  10 52.1832 23.2682  24
 -10   5  10-2.82160 18.7033  10
 -10   5  10-3.24078 19.8874  11
 -10   5  10 14.8508 13.5768  21
 -10   5  10 38.2550 20.0233  22
 -10   5  11 76.4908 24.7141  24
 -10   5  11 90.0751 20.8988  25
 -10   5  11 106.009 25.2334  11
 -10   5  11 93.8755 23.7086  10
 -10   5  11 130.385 24.1239  22
 -10   5  12 25.3689 17.9597  25
 -10   5  12 2.67981 18.3135  10
 -10   5  12-2.57873 18.2685  22
 -10   5  13 105.910 22.4268  25
 -10   5  13 100.385 22.0438  10
 -10   5  13 102.039 22.8916  22
 -10   5  14 7.14870 17.7937  22
 -10   6 -10 101.763 23.0669  10
 -10   6  -9 10.8070 18.8733  10
 -10   6  -8 80.6263 22.0407  10
 -10   6  -7 45.5129 20.7506  10
 -10   6  -6 11.6044 19.3781  10
 -10   6  -5 147.416 25.1625  10
 -10   6  -4 38.8939 19.7037  10
 -10   6  -3 12.1052 18.7382  10
 -10   6  -3 7.61966 14.0474  11
 -10   6  -2 28.5823 15.6640  11
 -10   6  -2 51.9899 20.2975  10
 -10   6  -1 33.9013 20.7553  10
 -10   6  -1 17.3593 15.2807  11
 -10   6   0 42.3988 15.8814   4
 -10   6   0 25.2026 16.5986  11
 -10   6   0 34.1259 20.2556  10
 -10   6   1 156.383 20.8227   4
 -10   6   1 158.953 23.8559  11
 -10   6   1 146.373 25.5345  10
 -10   6   2 287.086 24.2092   4
 -10   6   2 252.016 28.1640  11
 -10   6   2 202.988 29.2932  10
 -10   6   3 47.3266 19.4166  11
 -10   6   3 33.6894 15.6465  15
 -10   6   3 31.0750 13.3538   4
 -10   6   4 377.936 36.5682  10
 -10   6   4 366.578 33.7936  11
 -10   6   4 407.411 34.1402  21
 -10   6   4 387.366 28.7284  15
 -10   6   4 363.072 26.3234   4
 -10   6   5-8.66955 19.5995  24
 -10   6   5 2.83399 17.7048  11
 -10   6   5 15.5788 19.4650  10
 -10   6   5-9.89134 16.7714  21
 -10   6   5 8.58966 12.5035  15
 -10   6   5 17.3285 12.7587   4
 -10   6   6 301.288 30.4623  21
 -10   6   6 349.113 35.2552  22
 -10   6   6 341.300 34.6265  10
 -10   6   6 331.745 32.6676  11
 -10   6   6 342.921 25.5616  15
 -10   6   6 370.668 34.4884  24
 -10   6   7 72.4508 18.8092  21
 -10   6   7 64.9867 22.0048  22
 -10   6   7 55.5086 21.4706  10
 -10   6   7 66.5958 21.6762  11
 -10   6   7 54.9143 14.4534  15
 -10   6   7 58.6011 22.0825  24
 -10   6   8 253.845 31.9827  24
 -10   6   8 232.410 30.9996  10
 -10   6   8 262.282 31.8250  11
 -10   6   8 273.154 27.1185  21
 -10   6   8 226.428 30.0553  22
 -10   6   9 26.0669 22.6386  24
 -10   6   9 39.2706 18.9238  10
 -10   6   9 44.8602 21.6121  11
 -10   6   9 57.0452 17.5671  21
 -10   6   9 51.1843 20.9258  22
 -10   6  10 546.816 43.8995  24
 -10   6  10 481.459 40.3821  10
 -10   6  10 465.411 42.1853  11
 -10   6  10 425.311 39.0911  22
 -10   6  10 449.472 33.1972  21
 -10   6  11 2.91104 18.1867  10
 -10   6  11 11.5289 20.4173  22
 -10   6  12 479.995 36.2761  25
 -10   6  12 521.121 41.4819  22
 -10   6  12 559.902 42.6019  10
 -10   6  13-2.72011 18.9986  10
 -10   7  -7 47.0826 20.7516  10
 -10   7  -6 78.2498 21.7512  10
 -10   7  -5 39.8605 22.4956  10
 -10   7  -4 430.066 39.0073  10
 -10   7  -3 97.9452 25.4840  10
 -10   7  -2 281.583 33.3528  10
 -10   7  -1 215.165 24.5606  11
 -10   7  -1 193.767 30.1139  10
 -10   7   0 239.874 24.0375   4
 -10   7   0 208.192 29.3996  10
 -10   7   0 195.555 24.9643  11
 -10   7   1 97.7421 20.5026  24
 -10   7   1 109.531 18.7761   4
 -10   7   1 69.0376 19.7989  11
 -10   7   1 108.000 25.0683  10
 -10   7   2 224.464 28.9302  24
 -10   7   2 232.636 26.5543  15
 -10   7   2 275.743 23.7837   4
 -10   7   2 226.593 30.9558  10
 -10   7   2 157.840 24.2266  11
 -10   7   3 21.7053 18.8626  24
 -10   7   3 41.9768 19.5133  11
 -10   7   3 35.3530 16.9595  15
 -10   7   3 64.6985 15.4372   4
 -10   7   4 279.502 31.6586  21
 -10   7   4 335.409 35.6178  10
 -10   7   4 323.228 32.4841  11
 -10   7   4 287.679 27.6660  15
 -10   7   4 332.232 34.1294  24
 -10   7   5 159.654 25.6233  21
 -10   7   5 163.237 27.9124  22
 -10   7   5 168.108 26.3913  11
 -10   7   5 190.324 28.9711  10
 -10   7   5 166.220 21.7088  15
 -10   7   5 189.461 27.5162  24
 -10   7   6 138.051 25.0618  21
 -10   7   6 129.427 27.1961  22
 -10   7   6 120.861 25.3531  10
 -10   7   6 191.349 27.1449  11
 -10   7   6 109.527 19.5046  15
 -10   7   6 156.928 28.2635  24
 -10   7   7 168.085 28.1605  22
 -10   7   7 134.899 23.4837  21
 -10   7   7 134.034 27.2979  11
 -10   7   7 120.072 25.1007  10
 -10   7   7 140.823 20.0515  15
 -10   7   7 199.277 29.0721  24
 -10   7   8 51.2862 22.5900  24
 -10   7   8 48.2689 20.3289  10
 -10   7   8 53.2185 23.1222  11
 -10   7   8 39.1160 20.9478  22
 -10   7   8 33.4539 19.9964  21
 -10   7   9 12.7105 20.5488  10
 -10   7   9 6.84220 16.7087  21
 -10   7   9 3.21188 20.7704  22
 -10   7  10 31.2629 21.6846  10
 -10   7  10 6.50395 17.0812  21
 -10   8  -1 90.9164 26.0721  10
 -10   8   0 35.2853 18.8784  24
 -10   8   0 34.8215 16.5976   4
 -10   8   0 61.2456 23.9676  10
 -10   8   1 27.4064 20.6526  10
 -10   8   1 16.1880 16.9767  11
 -10   8   1 49.3742 20.0118  24
 -10   8   1 58.1087 21.0632  15
 -10   8   2 41.6635 18.6677  11
 -10   8   2 48.1594 23.1751  10
 -10   8   2 7.60933 18.9669  15
 -10   8   2 46.4859 19.7861  24
 -10   8   3 15.4356 19.4665  21
 -10   8   3 13.9711 23.3342  22
 -10   8   3 56.8155 20.0022  11
 -10   8   3 2.41903 18.2967  15
 -10   8   3 16.1464 17.9825  24
 -10   8   4 39.1073 21.9186  21
 -10   8   4 62.2581 21.1037  11
 -10   8   4 34.4599 16.8621  15
 -10   8   4 5.60300 19.1723  24
 -10   8   5 24.5265 23.0438  22
 -10   8   5 32.0594 20.5152  21
 -10   8   5 20.6314 21.6853  10
 -10   8   5 25.4030 20.0082  11
 -10   8   5 19.5431 16.7300  15
 -10   8   5 26.1483 20.3067  24
 -10   8   6 53.4740 21.9018  21
 -10   8   6 46.9539 22.6958  11
 -10   8   6 90.2821 23.1327  24
 -10   8   6 90.0713 19.9070  15
 -10   8   7 24.4106 20.3817  21
 -10   8   7 5.77344 15.4145  15
 -10   8   8 252.841 30.5606  21
 -10   8   9 34.9939 20.1526  21
 -10   8  10 176.855 25.6051  21
 -10   9   2 67.8213 22.1466  15
 -10   9   2 47.5047 21.6650  24
 -10   9   3 306.995 31.9717  15
 -10   9   3 237.997 29.1820  11
 -10   9   3 207.149 29.1640  24
 -10   9   4 7.44907 18.4291  15
 -10   9   4 24.6628 21.3421  24
 -10   9   5 397.134 34.5050  15
 -10   9   6 4.48715 17.2682  15
  -9 -11 -10 123.560 26.6195   4
  -9 -11  -9 12.1012 19.8896   4
  -9 -11  -8 34.1794 22.1882   4
  -9 -11  -7 44.4853 20.5941   4
  -9 -11  -6 169.318 28.4837   4
  -9 -11  -5 26.6351 22.7654   4
  -9 -11  -4 217.890 31.9994   4
  -9 -11  -3 31.3085 22.5159   4
  -9 -10 -12 6.90165 18.2205  30
  -9 -10 -12 5.51355 19.2555   4
  -9 -10 -11 144.241 25.1030  30
  -9 -10 -11 180.978 28.0707   4
  -9 -10 -11 217.011 31.4156   2
  -9 -10 -10 193.253 26.5568  30
  -9 -10 -10 236.522 30.9874   4
  -9 -10 -10 168.273 29.4157   2
  -9 -10  -9 188.937 27.4347  30
  -9 -10  -9 253.625 31.3608   4
  -9 -10  -9 308.236 35.6841   2
  -9 -10  -8 14.9310 17.1340  30
  -9 -10  -8 9.03672 19.8030   4
  -9 -10  -8 6.66121 20.2443   2
  -9 -10  -7 561.281 39.9624  30
  -9 -10  -7 570.751 43.9228   4
  -9 -10  -7 569.501 46.2302   2
  -9 -10  -6 17.5881 18.4105  30
  -9 -10  -6 9.40213 20.4385   4
  -9 -10  -6 13.5114 19.7435   2
  -9 -10  -5 215.828 27.5160  30
  -9 -10  -5 288.607 33.6778   4
  -9 -10  -5 248.705 32.2181   2
  -9 -10  -4 57.4438 19.4775  30
  -9 -10  -4 32.7855 20.5101   4
  -9 -10  -4 10.3305 20.9559   2
  -9 -10  -3 40.2748 21.3671   4
  -9 -10  -3 31.3391 21.1920   2
  -9 -10  -2-2.45006 16.6202  30
  -9 -10  -2 20.5987 21.4500   4
  -9 -10  -2 31.6899 22.5811   2
  -9 -10  -1 386.619 33.2770  30
  -9 -10  -1 389.748 39.7674   4
  -9 -10  -1 424.737 41.4453   2
  -9 -10   0-14.2223 18.2454  30
  -9 -10   0-3.59223 20.3404   4
  -9 -10   0-3.60658 22.3299   2
  -9 -10   1 183.739 26.0859  30
  -9 -10   1 190.920 32.3806   4
  -9 -10   1 109.084 26.7503   2
  -9 -10   2 72.6339 21.1375  30
  -9 -10   3-8.84854 17.0279  30
  -9  -9 -15 138.631 22.0562  30
  -9  -9 -14-8.03030 16.3352  30
  -9  -9 -14 2.62826 19.2532   4
  -9  -9 -13 101.978 21.0736  30
  -9  -9 -13 66.8196 20.7265   4
  -9  -9 -13 73.1845 22.9903   2
  -9  -9 -12 268.746 27.8201  30
  -9  -9 -12 302.446 31.6596   4
  -9  -9 -12 302.028 35.1650   2
  -9  -9 -11 46.4066 18.3922  30
  -9  -9 -11 33.1359 19.9971   4
  -9  -9 -11 28.5893 22.3749   2
  -9  -9 -10 38.3986 17.0410  30
  -9  -9 -10 61.7420 20.8811   4
  -9  -9 -10 53.7765 20.5137   2
  -9  -9  -9 2.30385 15.6257  30
  -9  -9  -9-5.70456 19.6358   4
  -9  -9  -9 28.4573 19.9292   2
  -9  -9  -8 2.33600 16.1986  30
  -9  -9  -8-14.4937 19.6591   4
  -9  -9  -8 19.0055 19.4315   2
  -9  -9  -7-2.35589 16.0986  30
  -9  -9  -7-20.6362 20.1447   4
  -9  -9  -7 22.2451 20.0292   2
  -9  -9  -6 196.506 25.5744  30
  -9  -9  -6 224.389 29.4237   4
  -9  -9  -6 261.803 31.8541   2
  -9  -9  -5 4.75013 16.2318  30
  -9  -9  -5 9.15301 18.8912   4
  -9  -9  -5 16.1357 19.0518   2
  -9  -9  -4 87.6278 21.7124  30
  -9  -9  -4 103.144 24.9583   4
  -9  -9  -4 120.485 25.5556   2
  -9  -9  -3 271.915 32.5379   4
  -9  -9  -3 226.981 30.4552   2
  -9  -9  -2 22.9340 19.1556   4
  -9  -9  -2 16.6496 20.9965   2
  -9  -9  -1 343.090 30.7121  30
  -9  -9  -1 396.285 37.7297   4
  -9  -9  -1 348.558 36.9277   2
  -9  -9   0 129.457 21.3232  30
  -9  -9   0 55.0784 23.1832   4
  -9  -9   1 75.8051 20.2165  30
  -9  -9   1 38.8152 21.9236   4
  -9  -9   2 67.8434 19.4660  30
  -9  -9   2 79.5624 25.8932   4
  -9  -9   3 303.607 28.6166  30
  -9  -9   3 332.715 39.4876   4
  -9  -9   3 292.712 35.2891   2
  -9  -9   4 91.6373 20.1764  30
  -9  -9   4 45.2388 25.6660   4
  -9  -9   4 67.3581 22.8434   2
  -9  -9   5 628.731 40.0501  30
  -9  -9   6 33.1655 16.6412  30
  -9  -9   7 172.028 23.6689  30
  -9  -8 -15 75.3826 17.7076  30
  -9  -8 -15 106.374 23.4032   4
  -9  -8 -15 109.503 26.2754   2
  -9  -8 -14 125.464 21.0387  30
  -9  -8 -14 120.560 23.3736   4
  -9  -8 -14 124.301 25.8409   2
  -9  -8 -13 56.2617 17.6803  30
  -9  -8 -13 63.7283 20.0272   4
  -9  -8 -13 46.4115 21.9873   2
  -9  -8 -12 6.00104 15.9298  30
  -9  -8 -12 5.34396 18.2581   4
  -9  -8 -12-6.13644 20.6503   2
  -9  -8 -11 363.960 30.5667  30
  -9  -8 -11 361.694 33.6929   4
  -9  -8 -11 366.243 36.0326   2
  -9  -8 -10 2.10449 15.1153  30
  -9  -8 -10 10.9072 17.0366   4
  -9  -8 -10 18.2089 20.8933   2
  -9  -8  -9 424.800 32.9993  30
  -9  -8  -9 470.935 37.1489   4
  -9  -8  -9 432.049 37.8321   2
  -9  -8  -8 250.774 26.5718  30
  -9  -8  -8 270.148 30.2164   4
  -9  -8  -8 286.119 31.5074   2
  -9  -8  -7 268.785 27.5769  30
  -9  -8  -7 363.502 33.6170   4
  -9  -8  -7 361.273 34.6400   2
  -9  -8  -6 330.750 29.4119  30
  -9  -8  -6 291.488 32.1714   4
  -9  -8  -5 379.196 31.1439  30
  -9  -8  -5 473.359 36.9244   4
  -9  -8  -5 369.169 34.8977   2
  -9  -8  -4-11.1450 16.2247  30
  -9  -8  -4-20.7036 19.1277   4
  -9  -8  -4 6.08930 16.8624   2
  -9  -8  -3 302.131 28.2836  30
  -9  -8  -3 277.680 31.5574   4
  -9  -8  -3 320.762 33.5978   2
  -9  -8  -2 163.741 25.4730   4
  -9  -8  -2 189.987 27.8187   2
  -9  -8  -1 661.608 40.7081  30
  -9  -8  -1 633.511 46.6532   4
  -9  -8   0 375.747 31.1116  30
  -9  -8   0 400.904 38.2564   4
  -9  -8   1 227.866 24.7826  30
  -9  -8   1 271.244 33.1253   4
  -9  -8   2 60.7261 17.3707  30
  -9  -8   2 51.5562 22.2764   4
  -9  -8   2 29.6661 19.5158   2
  -9  -8   3 18.4801 16.0799  30
  -9  -8   3 35.3160 22.4527   4
  -9  -8   4 54.2679 17.8773  30
  -9  -8   4 83.1502 26.9042   4
  -9  -8   4 74.0478 24.0958   2
  -9  -8   5 211.591 24.7442  30
  -9  -8   5 210.489 32.9424   4
  -9  -8   5 179.371 29.7648   2
  -9  -8   6 104.511 20.0194  30
  -9  -8   6 104.982 27.1671   2
  -9  -8   7 58.6122 17.7238  30
  -9  -8   7 54.2349 22.7078   2
  -9  -8   8 27.9899 16.5454  30
  -9  -8   9 52.8506 16.8546  30
  -9  -7 -16 262.704 30.0576   4
  -9  -7 -16 247.247 33.6048   2
  -9  -7 -15 87.0127 18.1567  30
  -9  -7 -15 60.1290 21.0700   4
  -9  -7 -15 79.5649 24.0844   2
  -9  -7 -14 310.774 26.3931  30
  -9  -7 -14 314.545 31.2992   4
  -9  -7 -14 272.241 32.2359   2
  -9  -7 -13 7.23794 14.1788  30
  -9  -7 -13 26.3647 19.0669   4
  -9  -7 -13 20.9686 20.4746   2
  -9  -7 -12 595.359 37.4390  30
  -9  -7 -12 585.121 41.3647   4
  -9  -7 -12 682.356 45.6220   2
  -9  -7 -11-7.66342 14.0344  30
  -9  -7 -11-2.64607 17.8091   4
  -9  -7 -11 8.77604 17.9456   2
  -9  -7 -10 150.950 20.2661  30
  -9  -7 -10 143.356 23.8230   4
  -9  -7 -10 159.338 24.7610   2
  -9  -7  -9 133.978 20.4733  30
  -9  -7  -9 103.915 20.8052   4
  -9  -7  -9 94.8367 22.5231   2
  -9  -7  -8 140.225 20.8134  30
  -9  -7  -8 200.948 24.7956   4
  -9  -7  -8 142.615 23.4899   2
  -9  -7  -7 4.12049 13.5433  30
  -9  -7  -7 13.4810 16.0746   4
  -9  -7  -7-2.83799 16.9198   2
  -9  -7  -6 544.605 36.4721  30
  -9  -7  -6 590.390 40.8132   4
  -9  -7  -6 602.486 42.0549   2
  -9  -7  -5 25.0652 14.8210  30
  -9  -7  -5 27.5160 16.9017   4
  -9  -7  -5 31.2386 17.9193   2
  -9  -7  -4 85.8256 18.4141  30
  -9  -7  -4 111.736 22.4527   4
  -9  -7  -4 99.5805 21.3292   2
  -9  -7  -3 83.6254 17.6918  30
  -9  -7  -3 62.5281 19.1219   4
  -9  -7  -2 78.5821 19.7424   4
  -9  -7  -1 59.5855 20.5939   4
  -9  -7   0 145.585 20.2883  30
  -9  -7   0 155.816 25.8052   4
  -9  -7   1 60.7543 16.8036  30
  -9  -7   1 129.047 23.9603   4
  -9  -7   1 111.989 23.8706   2
  -9  -7   2 1.99939 14.2619  30
  -9  -7   2 16.1829 18.5242   4
  -9  -7   2 3.06607 16.3902   2
  -9  -7   3 377.739 28.6725  30
  -9  -7   3 385.956 35.2545   2
  -9  -7   4 289.697 25.9958  30
  -9  -7   4 215.719 31.3117   4
  -9  -7   4 201.784 28.9817   2
  -9  -7   5 629.051 37.5010  30
  -9  -7   5 566.789 45.2561   2
  -9  -7   6 27.6062 15.2405  30
  -9  -7   6 38.4433 22.0749   2
  -9  -7   7 154.841 20.8166  30
  -9  -7   7 157.481 29.9862   4
  -9  -7   7 118.744 26.0937   2
  -9  -7   8 22.2206 15.9050  30
  -9  -7   8-6.41711 21.1023   2
  -9  -7   9 188.360 21.7121  30
  -9  -7   9 262.505 32.8459   2
  -9  -6 -18 83.5034 22.9964   4
  -9  -6 -17 133.613 25.0952   4
  -9  -6 -16 5.27207 18.0124   4
  -9  -6 -16-3.05886 19.4472   2
  -9  -6 -15 23.4120 14.8136  30
  -9  -6 -15 26.3019 18.7716   4
  -9  -6 -15 12.0789 19.3745   2
  -9  -6 -14 21.2076 14.3582  30
  -9  -6 -14 7.85413 18.1625   4
  -9  -6 -14 20.7832 19.3656   2
  -9  -6 -13 3.38415 12.9485  30
  -9  -6 -13 18.3091 17.8743   4
  -9  -6 -13 5.82885 18.3701   2
  -9  -6 -12-10.4757 13.5950  30
  -9  -6 -12 10.3938 17.6227   4
  -9  -6 -12 2.86522 18.2162   2
  -9  -6 -11 295.850 25.5794  30
  -9  -6 -11 311.049 30.7995   4
  -9  -6 -11 346.581 32.4598   2
  -9  -6 -10 64.1952 15.5041  30
  -9  -6 -10 49.1503 17.3797   4
  -9  -6 -10 69.4229 20.0315   2
  -9  -6  -9 28.0549 13.3619  30
  -9  -6  -9 15.5059 16.5888   4
  -9  -6  -9 27.4061 16.5156   2
  -9  -6  -8 804.116 43.8790  30
  -9  -6  -8 827.420 48.5643   4
  -9  -6  -8 810.492 49.7140   2
  -9  -6  -7 5.78135 12.4614  30
  -9  -6  -7-12.9411 16.3125   4
  -9  -6  -7 10.7400 16.1632   2
  -9  -6  -6 327.022 26.7944  30
  -9  -6  -6 384.572 31.9592   4
  -9  -6  -6 317.063 30.2440   2
  -9  -6  -5 188.181 21.6204  30
  -9  -6  -5 222.332 25.9851   4
  -9  -6  -5 172.307 24.0813   2
  -9  -6  -4 133.811 19.2809  30
  -9  -6  -4 116.131 21.2711   4
  -9  -6  -3 88.6044 16.6926  30
  -9  -6  -3 64.5198 16.8158   4
  -9  -6  -2 1900.14 86.5736   4
  -9  -6  -1 27.9607 16.0087   4
  -9  -6  -1 5.39793 13.3374   2
  -9  -6   0 1127.54 54.8175  30
  -9  -6   0 1078.02 60.7286   4
  -9  -6   0 1163.20 61.1413   2
  -9  -6   1 38.5281 14.5416  30
  -9  -6   1 41.1893 19.0764   4
  -9  -6   1 58.4421 18.3469   2
  -9  -6   2 160.170 20.2383  30
  -9  -6   2 196.625 27.7354   4
  -9  -6   2 175.630 24.9456   2
  -9  -6   3 22.5734 14.6589  30
  -9  -6   3 14.3691 15.1842   2
  -9  -6   4 579.432 35.6926  30
  -9  -6   4 604.234 43.2682   2
  -9  -6   5 112.578 18.7534  30
  -9  -6   5 76.9436 21.8927   2
  -9  -6   6 773.619 42.3522  30
  -9  -6   6 860.916 55.5773   4
  -9  -6   6 861.069 53.2479   2
  -9  -6   7 25.8233 15.0730  30
  -9  -6   7-10.4085 20.6840   4
  -9  -6   7-21.0266 20.8295   2
  -9  -6   8 126.214 19.4029  30
  -9  -6   8 130.774 26.4396   4
  -9  -6   8 66.1614 22.1428   2
  -9  -6   9 47.6170 15.7286  30
  -9  -6   9 57.3786 23.0299   4
  -9  -6   9 18.0500 19.0024   2
  -9  -6  10 61.4684 16.0890  30
  -9  -6  10 72.3967 25.5317   4
  -9  -6  10 48.1261 21.9707   2
  -9  -6  11 20.9996 21.2603   2
  -9  -5 -18 134.460 25.3510   4
  -9  -5 -17-5.37048 18.7556   4
  -9  -5 -16 317.885 32.6172   4
  -9  -5 -15 77.2348 14.9951  30
  -9  -5 -15 174.928 25.1394   4
  -9  -5 -14 305.732 24.4683  30
  -9  -5 -14 308.167 31.2566   4
  -9  -5 -13 549.780 32.8468  30
  -9  -5 -13 543.853 39.0450   4
  -9  -5 -13 617.473 43.2030   2
  -9  -5 -12 318.146 24.8600  30
  -9  -5 -12 340.476 31.7881   4
  -9  -5 -12 337.965 32.1877   2
  -9  -5 -11 52.2126 13.7620  30
  -9  -5 -11 68.7404 19.3381   4
  -9  -5 -11 68.1334 19.7932   2
  -9  -5 -10 360.218 26.6697  30
  -9  -5 -10 356.436 31.5777   4
  -9  -5 -10 288.074 29.6556   2
  -9  -5  -9 1.75705 12.0122  30
  -9  -5  -9 12.5561 14.8284   4
  -9  -5  -9 28.7558 15.1243   2
  -9  -5  -8 676.997 38.8856  30
  -9  -5  -8 687.419 43.7153   4
  -9  -5  -8 780.750 46.1785   2
  -9  -5  -7 887.751 46.3083  30
  -9  -5  -7 989.373 52.7631   4
  -9  -5  -7 918.826 51.5975   2
  -9  -5  -6 680.122 43.6123   4
  -9  -5  -6 741.764 40.2832  30
  -9  -5  -5 247.207 26.2533   4
  -9  -5  -5 228.847 22.3316  30
  -9  -5  -4 80.5646 18.4622   4
  -9  -5  -4 66.7766 15.3404  30
  -9  -5  -3 26.0430 12.2629  30
  -9  -5  -3 30.5690 8.96437  15
  -9  -5  -3 32.9914 15.5959   4
  -9  -5  -2 9.30114 12.8063  30
  -9  -5  -2 19.7871 14.3058   2
  -9  -5  -2 0.84793 7.35725  15
  -9  -5  -2-5.15518 13.7786   4
  -9  -5  -1 207.377 15.5141  21
  -9  -5  -1 243.205 25.7979   2
  -9  -5  -1 177.475 13.4409  15
  -9  -5  -1 224.852 25.4692   4
  -9  -5   0 647.445 41.5329   4
  -9  -5   0 594.170 39.5657   2
  -9  -5   0 529.705 25.7241  21
  -9  -5   1 294.979 28.0867   2
  -9  -5   1 260.429 23.9501  30
  -9  -5   1 325.383 29.9025   4
  -9  -5   2 70.9080 15.6169  30
  -9  -5   2 59.4890 18.6895   2
  -9  -5   3 98.8754 16.7163  30
  -9  -5   3 65.8996 18.3354   2
  -9  -5   4 335.124 26.6372  30
  -9  -5   4 418.616 33.7603   2
  -9  -5   5 117.224 22.8081   2
  -9  -5   5 108.047 17.0266  30
  -9  -5   5 120.203 23.2865   4
  -9  -5   6-2.76105 16.4620   2
  -9  -5   6 10.2424 13.5211  30
  -9  -5   6 12.6925 17.7710   4
  -9  -5   7 25.0465 19.5994   2
  -9  -5   7 21.6155 13.9831  30
  -9  -5   7 58.5812 21.0669   4
  -9  -5   8 117.270 22.9307   2
  -9  -5   8 90.1670 16.3720  30
  -9  -5   8 99.8905 24.5888   4
  -9  -5   9 95.0467 22.6317   2
  -9  -5   9 71.1511 16.3548  30
  -9  -5   9 67.8536 22.2490   4
  -9  -5  10 463.759 41.1069   2
  -9  -5  10 539.324 46.5500   4
  -9  -5  10 595.698 33.2573  30
  -9  -5  11 81.0809 17.9635  24
  -9  -5  11 98.1440 16.3830  30
  -9  -5  11 100.478 26.5162   4
  -9  -5  11 88.8532 20.9467  12
  -9  -5  11 114.413 25.1561   2
  -9  -5  12 370.056 34.4719  12
  -9  -5  12 406.662 36.6316   2
  -9  -4 -18 16.6100 19.2036   4
  -9  -4 -17 308.562 32.0882   4
  -9  -4 -16 62.7478 21.4548   4
  -9  -4 -15 65.7132 17.6168   3
  -9  -4 -15 80.8234 22.6825   4
  -9  -4 -15 49.3917 14.3856  30
  -9  -4 -14 14.9383 14.0305   3
  -9  -4 -14 7.95793 15.5020   4
  -9  -4 -14-1.44039 12.6698  30
  -9  -4 -13 304.745 29.7732   4
  -9  -4 -13 243.969 23.1459   3
  -9  -4 -13 239.817 21.7713  30
  -9  -4 -12 53.4460 14.6893   3
  -9  -4 -12 66.6677 18.5147   4
  -9  -4 -12 66.6450 14.4788  30
  -9  -4 -11 323.259 29.9208   4
  -9  -4 -11 280.418 24.0442  30
  -9  -4 -10 49.5963 16.9982   4
  -9  -4 -10 39.1213 12.9793  30
  -9  -4  -9 15.1062 15.1597   2
  -9  -4  -9 29.3888 15.1658   4
  -9  -4  -9-1.66171 12.5659  30
  -9  -4  -8 100.811 19.0567   2
  -9  -4  -8 94.5313 19.0095   4
  -9  -4  -8 96.2988 15.8719  30
  -9  -4  -7 31.2816 15.6975   4
  -9  -4  -7 8.55926 11.6213  30
  -9  -4  -6 148.390 20.5154   4
  -9  -4  -6 148.851 18.2413  30
  -9  -4  -5 117.553 19.9111   4
  -9  -4  -5 130.923 16.9481  30
  -9  -4  -4 299.755 27.3016   2
  -9  -4  -4 294.994 27.3415   4
  -9  -4  -4 277.580 23.8832  30
  -9  -4  -3 278.635 25.9007   2
  -9  -4  -3 218.603 16.0986  15
  -9  -4  -3 263.429 26.1494   4
  -9  -4  -3 209.686 20.8774  30
  -9  -4  -2 981.995 51.6646   2
  -9  -4  -2 964.959 47.8503  30
  -9  -4  -2 941.013 38.9050  15
  -9  -4  -2 1030.22 54.0215   4
  -9  -4  -1 625.439 30.1125  21
  -9  -4  -1 625.538 41.1224   4
  -9  -4  -1 681.382 41.2307   2
  -9  -4  -1 674.406 28.0422  15
  -9  -4   0 510.840 24.8484  21
  -9  -4   0 513.613 21.9584  15
  -9  -4   0 554.444 36.2776   2
  -9  -4   1 16.8184 7.09309  21
  -9  -4   1 4.63111 13.8105   2
  -9  -4   1 8.74250 11.0275  30
  -9  -4   2 242.306 13.0931  21
  -9  -4   2 237.852 21.7375  30
  -9  -4   2 267.587 26.0906   2
  -9  -4   3 128.662 21.9361   4
  -9  -4   3 94.5498 16.0798  30
  -9  -4   4 1009.27 58.2450   4
  -9  -4   4 1089.87 51.6919  30
  -9  -4   4 1198.50 58.6791   2
  -9  -4   5 736.471 46.6563   4
  -9  -4   5 606.205 35.7806  30
  -9  -4   5 657.335 42.2918   2
  -9  -4   6 939.604 55.7854   4
  -9  -4   6 900.899 45.9036  30
  -9  -4   6 1036.74 54.9394   2
  -9  -4   7 272.892 30.4942   4
  -9  -4   7 229.976 21.9978  30
  -9  -4   7 244.756 27.7440   2
  -9  -4   8 130.685 25.9952   4
  -9  -4   8 125.139 17.2509  30
  -9  -4   8 110.172 21.5141   2
  -9  -4   9 157.171 18.6653  30
  -9  -4   9 168.437 27.6180   4
  -9  -4   9 157.693 22.0258  12
  -9  -4   9 141.086 23.1797   2
  -9  -4  10 156.362 17.9897  30
  -9  -4  10 161.548 24.2144   2
  -9  -4  10 158.435 27.2763   4
  -9  -4  10 135.314 21.2201  12
  -9  -4  11 50.7424 17.4026  24
  -9  -4  11 80.8288 15.6499  30
  -9  -4  11 79.3616 20.8540   2
  -9  -4  11 81.6627 24.3515   4
  -9  -4  11 92.8127 21.2593  12
  -9  -4  12 345.062 33.9509   2
  -9  -4  12 365.608 34.7536  25
  -9  -4  12 383.066 30.5603  24
  -9  -4  12 348.645 32.0918  12
  -9  -4  13 125.979 24.0182  12
  -9  -4  14 3.93015 16.0752   6
  -9  -4  14 15.2509 18.9031  11
  -9  -3 -18 28.6324 19.6972   3
  -9  -3 -17 19.9649 19.4422   3
  -9  -3 -16 123.449 22.5796   3
  -9  -3 -15 153.058 23.0674   3
  -9  -3 -15 174.538 18.0323  30
  -9  -3 -14 21.2517 15.8702   3
  -9  -3 -14 1.37341 11.8627  30
  -9  -3 -13 419.187 27.3521  30
  -9  -3 -13 417.677 30.9313   3
  -9  -3 -12 18.7377 14.3395   3
  -9  -3 -12 2.95615 12.2186  30
  -9  -3 -11 142.077 18.6037   3
  -9  -3 -11 163.860 23.4842   4
  -9  -3 -11 170.130 18.4734  30
  -9  -3 -10 184.714 23.4802   4
  -9  -3 -10 155.405 18.4904  30
  -9  -3  -9 606.637 40.7782   4
  -9  -3  -9 684.356 36.0610  30
  -9  -3  -8 19.0046 15.1115   4
  -9  -3  -8 14.4864 11.2535  30
  -9  -3  -7 2257.56 93.6118   4
  -9  -3  -7 2194.67 87.0648  30
  -9  -3  -6-4.95209 10.9379  30
  -9  -3  -6 7.77004 7.98601  17
  -9  -3  -6 4.63745 12.5449   4
  -9  -3  -5 948.024 48.7699   2
  -9  -3  -5 853.686 43.1020  30
  -9  -3  -5 809.903 35.8861  17
  -9  -3  -5 895.104 48.3816   4
  -9  -3  -4 53.8141 15.6139   2
  -9  -3  -4 46.8752 12.1696  30
  -9  -3  -4 25.1885 12.5992   4
  -9  -3  -3 259.355 24.7113   4
  -9  -3  -3 247.138 21.0115  30
  -9  -3  -3 304.030 25.4872   2
  -9  -3  -3 264.726 16.9881  15
  -9  -3  -2 21.9885 7.46932   8
  -9  -3  -2 12.2775 7.56877  15
  -9  -3  -2 30.3154 11.8606  30
  -9  -3  -2 10.5347 12.6962   2
  -9  -3  -1 1838.16 67.6934   8
  -9  -3  -1 1875.15 65.1461  15
  -9  -3  -1 1681.11 73.9343  30
  -9  -3  -1 1851.75 78.7899   2
  -9  -3   0 37.6692 13.9902   2
  -9  -3   0 20.5358 5.94979  15
  -9  -3   0 12.5556 8.49162   8
  -9  -3   1 999.384 35.9725  15
  -9  -3   1 974.978 51.6091   2
  -9  -3   2 33.6027 6.98986  21
  -9  -3   2 25.4899 13.6475   2
  -9  -3   2 12.1546 13.0222   4
  -9  -3   2 23.3250 11.5849  30
  -9  -3   3 31.3501 5.75836  21
  -9  -3   3 37.2074 14.9671   4
  -9  -3   3 28.1018 12.0736  30
  -9  -3   3 43.2885 14.6031   2
  -9  -3   4 30.6206 15.2368   4
  -9  -3   4 31.1201 11.6340  30
  -9  -3   4 19.8214 13.7853   2
  -9  -3   5 134.228 22.3189   4
  -9  -3   5 134.336 17.3783  30
  -9  -3   5 107.690 19.1357   2
  -9  -3   6 3.18807 11.2914  30
  -9  -3   6-8.15320 14.8773   4
  -9  -3   6 5.82107 10.2366  12
  -9  -3   6-6.84902 15.0067   2
  -9  -3   7 264.521 22.1561  30
  -9  -3   7 203.076 24.5169   2
  -9  -3   7 294.613 29.6394   4
  -9  -3   7 213.667 20.5501  12
  -9  -3   8 100.991 16.6768  30
  -9  -3   8 96.4832 10.0668  22
  -9  -3   8 92.3406 21.0738   4
  -9  -3   8 102.011 16.6623  12
  -9  -3   8 76.5540 18.6122   2
  -9  -3   9 17.8501 12.5477  30
  -9  -3   9 14.7847 17.4592   4
  -9  -3   9 7.46456 12.7579  12
  -9  -3   9 11.5847 15.5990   2
  -9  -3  10 395.993 26.4214  30
  -9  -3  10 394.762 37.2083   4
  -9  -3  10 365.126 28.9154  12
  -9  -3  10 309.900 29.7382   2
  -9  -3  11 46.6069 14.1287  30
  -9  -3  11 46.1594 17.6066   2
  -9  -3  11 51.9195 22.4143   4
  -9  -3  11 33.9415 16.2885  12
  -9  -3  12 97.1490 19.6356  24
  -9  -3  12 70.8500 14.8029  30
  -9  -3  12 105.949 21.5584   2
  -9  -3  12 51.4551 17.9928  12
  -9  -3  12 84.8751 16.9270  10
  -9  -3  12 92.2497 24.3476   4
  -9  -3  13 32.8328 17.5198  12
  -9  -3  13 14.6264 16.2794  24
  -9  -3  13 10.6019 14.6875   6
  -9  -3  14 63.0809 20.3312  11
  -9  -3  14 26.8631 18.1897  12
  -9  -3  14 57.3472 18.0836  24
  -9  -3  14 58.0734 17.9322   6
  -9  -3  15 31.4657 16.3245   6
  -9  -3  15 49.9110 19.9904  11
  -9  -2 -18 119.221 26.1183   3
  -9  -2 -17 133.913 25.2386   3
  -9  -2 -16 41.7767 19.6609   3
  -9  -2 -15 362.368 33.0220   3
  -9  -2 -14 209.236 19.4368  30
  -9  -2 -14 210.818 23.0678  10
  -9  -2 -14 219.010 25.5131   3
  -9  -2 -13 421.299 32.8911   3
  -9  -2 -13 435.783 27.5506  30
  -9  -2 -12 604.726 33.4656  30
  -9  -2 -12 643.938 39.1334   3
  -9  -2 -11 223.644 20.3702  30
  -9  -2 -11 235.968 23.6281   3
  -9  -2 -10 66.1685 13.9075  30
  -9  -2  -9 22.9760 11.9485  30
  -9  -2  -8 3.11024 10.7949  30
  -9  -2  -8 42.2580 15.6863   4
  -9  -2  -7 165.339 18.3167  30
  -9  -2  -7 162.426 14.5262  17
  -9  -2  -7 192.602 21.5834   4
  -9  -2  -7 153.300 13.2996  23
  -9  -2  -6 518.695 31.6570  30
  -9  -2  -6 556.796 26.5852  17
  -9  -2  -6 561.042 36.6086   4
  -9  -2  -5 113.918 16.3179  30
  -9  -2  -5 80.5034 10.0845  17
  -9  -2  -5 113.778 18.3694   4
  -9  -2  -5 75.0552 15.4320   2
  -9  -2  -4 175.950 18.1335  30
  -9  -2  -4 147.041 11.1936  17
  -9  -2  -4 184.922 20.0451   2
  -9  -2  -4 161.138 20.0560   4
  -9  -2  -4 127.057 11.9946   6
  -9  -2  -3 284.233 24.7337   2
  -9  -2  -3 275.652 22.3185  30
  -9  -2  -3 237.950 15.3686   6
  -9  -2  -2 10.2407 6.22398   8
  -9  -2  -2 14.6355 10.6066  30
  -9  -2  -2 17.5817 12.0978   2
  -9  -2  -2 6.03243 6.98100  15
  -9  -2  -2 6.75056 6.42273   6
  -9  -2  -1 504.430 24.1764   8
  -9  -2  -1 480.121 30.5309  30
  -9  -2  -1 530.664 33.3043   2
  -9  -2  -1 539.626 24.0948  15
  -9  -2  -1 485.904 23.3493   6
  -9  -2   0 43.8133 9.37629   8
  -9  -2   0 48.3086 4.85829  12
  -9  -2   0 68.8825 14.2859   2
  -9  -2   0 50.6696 7.51745  15
  -9  -2   0 61.9327 14.9714   4
  -9  -2   0 54.4803 8.16947   6
  -9  -2   1 3.12790 7.88399   8
  -9  -2   1 11.1333 5.06680  12
  -9  -2   1 1.67489 4.52113  15
  -9  -2   1 11.1131 11.4393   4
  -9  -2   1 11.4424 11.8083   2
  -9  -2   2 117.895 15.5261  30
  -9  -2   2 99.1555 18.0809   4
  -9  -2   2 89.3756 9.25624  12
  -9  -2   2 74.6247 14.4904   2
  -9  -2   3 1033.19 48.7579  30
  -9  -2   3 1044.41 51.0271   2
  -9  -2   3 1071.53 54.5783   4
  -9  -2   3 1001.00 40.8082  12
  -9  -2   4 133.988 16.7088  30
  -9  -2   4 138.540 9.16628  21
  -9  -2   4 150.712 20.2202   4
  -9  -2   4 136.163 13.0513  12
  -9  -2   4 127.904 18.6477   2
  -9  -2   5 1635.59 69.4784  30
  -9  -2   5 1686.46 76.8919   4
  -9  -2   5 1729.28 65.4028  12
  -9  -2   5 1674.57 73.0365   2
  -9  -2   6 21.8966 11.5377  30
  -9  -2   6 5.00987 13.7178   4
  -9  -2   6 12.7894 9.19239  12
  -9  -2   6 6.12324 12.4105   2
  -9  -2   7 473.270 29.3332  30
  -9  -2   7 496.231 33.4372   2
  -9  -2   7 449.457 35.3615   4
  -9  -2   7 482.176 28.5094  12
  -9  -2   8 1.51516 10.9540  30
  -9  -2   8 5.92444 8.64519  22
  -9  -2   8 6.20368 13.7019   2
  -9  -2   8 5.32382 15.7131   4
  -9  -2   8-14.1046 12.4114  12
  -9  -2   9 560.319 31.7743  30
  -9  -2   9 510.686 25.1131  22
  -9  -2   9 540.691 39.6634   4
  -9  -2   9 548.871 32.9242  12
  -9  -2   9 536.831 35.7580   2
  -9  -2  10 27.3404 12.4010  30
  -9  -2  10 20.4639 15.0180   2
  -9  -2  10 22.3026 17.5940   4
  -9  -2  10 44.2992 14.7271  12
  -9  -2  11 830.337 50.6600  25
  -9  -2  11 893.569 41.9282  30
  -9  -2  11 809.907 45.7847   2
  -9  -2  11 868.428 52.4340   4
  -9  -2  11 877.839 46.6390  12
  -9  -2  11 826.519 45.2833  10
  -9  -2  12 59.2415 17.7507  24
  -9  -2  12 62.4653 20.5013  25
  -9  -2  12 59.6540 14.4135   6
  -9  -2  12 94.0353 23.5125   4
  -9  -2  12 59.9864 15.2221  10
  -9  -2  12 61.0679 17.8647  12
  -9  -2  13 455.291 36.3561  24
  -9  -2  13 537.424 40.8054  25
  -9  -2  13 570.851 32.9594   6
  -9  -2  13 472.953 35.5403  12
  -9  -2  14 15.8080 18.3913  24
  -9  -2  14 27.0812 19.1461  14
  -9  -2  14 30.2367 18.0230  12
  -9  -2  14 7.44468 17.5953  11
  -9  -2  14 37.8589 14.7562   6
  -9  -2  15 192.337 26.8750  11
  -9  -2  15 252.250 29.1971  12
  -9  -2  15 228.796 23.0916   6
  -9  -2  15 186.569 24.9473  24
  -9  -1 -17 35.2997 23.3069   3
  -9  -1 -17 13.3294 19.0270  29
  -9  -1 -16 22.5691 20.4079   3
  -9  -1 -15 21.5568 19.2311   3
  -9  -1 -14 10.2729 16.4766   3
  -9  -1 -14 23.1068 14.6235  10
  -9  -1 -13 97.5999 20.3121   3
  -9  -1 -13 65.1924 16.5637  10
  -9  -1 -12-2.31631 15.3479   3
  -9  -1 -12 5.77690 13.5452  10
  -9  -1 -12-2.81263 11.6219  30
  -9  -1 -11 199.490 23.4129   3
  -9  -1 -11 184.334 21.6552  10
  -9  -1 -11 211.364 19.1000  30
  -9  -1 -10 2.07483 12.7287   3
  -9  -1 -10 5.91256 11.2426  30
  -9  -1  -9 328.898 24.3212  30
  -9  -1  -8 643.980 35.1223  30
  -9  -1  -7 778.534 33.8707  17
  -9  -1  -7 730.682 38.6479  30
  -9  -1  -7 757.156 32.9737  23
  -9  -1  -6 298.684 23.0542  30
  -9  -1  -6 357.766 19.1360  17
  -9  -1  -6 290.337 17.7941   6
  -9  -1  -6 313.661 27.3931   4
  -9  -1  -6 341.584 18.0556  23
  -9  -1  -5 300.929 23.1936  30
  -9  -1  -5 312.858 17.3820   6
  -9  -1  -5 314.503 17.1933  17
  -9  -1  -4 34.9023 11.2673  30
  -9  -1  -4 61.1878 7.83280  17
  -9  -1  -4 45.1055 7.81958   6
  -9  -1  -3 653.045 36.5621   2
  -9  -1  -3 585.975 25.4867   6
  -9  -1  -3 550.947 33.1554  30
  -9  -1  -2 730.956 38.5016   2
  -9  -1  -2 694.575 39.8475   4
  -9  -1  -2 648.586 27.3540   6
  -9  -1  -2 600.529 35.1235  30
  -9  -1  -1 2037.04 80.6293   2
  -9  -1  -1 2119.71 84.2088   4
  -9  -1  -1 1908.88 68.1065   6
  -9  -1  -1 1935.12 78.4003  30
  -9  -1   0 1106.57 51.1166   2
  -9  -1   0 1050.16 53.5364   4
  -9  -1   0 1063.92 39.9397   6
  -9  -1   1 632.252 34.7783   2
  -9  -1   1 549.082 23.8842   6
  -9  -1   1 571.354 36.6920   4
  -9  -1   1 575.230 23.7570  15
  -9  -1   1 545.974 27.2813   8
  -9  -1   2 160.213 19.5662   4
  -9  -1   2 172.300 17.6707  30
  -9  -1   2 175.308 9.21975  15
  -9  -1   2 153.451 9.44652  12
  -9  -1   2 162.563 18.5897   2
  -9  -1   3 88.9310 14.7602  30
  -9  -1   3 100.361 16.6025   4
  -9  -1   3 89.3475 8.63158  12
  -9  -1   3 114.406 16.3181   2
  -9  -1   4 325.707 24.2569  30
  -9  -1   4 369.976 26.3614   2
  -9  -1   4 397.833 29.7353   4
  -9  -1   4 354.636 19.1835  12
  -9  -1   5 1040.54 47.0169  30
  -9  -1   5 891.184 35.6820  21
  -9  -1   5 953.260 47.0195   2
  -9  -1   5 959.308 51.0515   4
  -9  -1   5 1012.98 40.2590  12
  -9  -1   6 308.543 22.8942  30
  -9  -1   6 250.980 10.6468  21
  -9  -1   6 264.329 26.0788   4
  -9  -1   6 322.902 19.7879  12
  -9  -1   6 286.179 23.3996   2
  -9  -1   7 226.275 21.4256   2
  -9  -1   7 274.357 26.7023   4
  -9  -1   7 247.237 18.8416  12
  -9  -1   8 313.838 23.4396  30
  -9  -1   8 299.184 21.7849  22
  -9  -1   8 281.736 24.1578   2
  -9  -1   8 361.582 30.3069   4
  -9  -1   8 320.682 22.4948  12
  -9  -1   9 22.4389 12.0623  30
  -9  -1   9 32.1133 13.9879   2
  -9  -1   9 16.1808 10.1422  22
  -9  -1   9 15.0312 15.6650   4
  -9  -1   9 16.2122 13.3382  10
  -9  -1   9 31.2633 13.0671  12
  -9  -1  10 132.968 17.2046  30
  -9  -1  10 176.911 24.0319  25
  -9  -1  10 147.792 19.7598   2
  -9  -1  10 181.081 15.3777  22
  -9  -1  10 136.565 18.2872  12
  -9  -1  10 136.243 19.8300  10
  -9  -1  10 181.547 24.2633   4
  -9  -1  10 157.992 15.9628   6
  -9  -1  11-6.97026 13.0931   2
  -9  -1  11 41.4851 18.9939  25
  -9  -1  11 15.5670 17.7292   4
  -9  -1  11 7.56984 11.3933   6
  -9  -1  11-1.84698 12.9928  12
  -9  -1  11 1.90982 13.6227  10
  -9  -1  12 21.5180 18.5160  25
  -9  -1  12-2.42949 17.0894  24
  -9  -1  12 2.61164 18.1100   4
  -9  -1  12-5.32735 11.2288   6
  -9  -1  12-1.81749 13.0518  10
  -9  -1  12-1.97911 13.9214  12
  -9  -1  13-2.78139 18.4309  25
  -9  -1  13 2.44771 17.0973  24
  -9  -1  13 25.3795 18.2360  14
  -9  -1  13 16.8146 11.8736   6
  -9  -1  13 6.76751 13.0998  10
  -9  -1  13 2.62518 17.1176  11
  -9  -1  13-4.21364 15.5347  12
  -9  -1  14 57.2086 21.0220  25
  -9  -1  14 63.6214 20.7001  24
  -9  -1  14 67.3727 21.8005  14
  -9  -1  14 34.0300 19.2502  11
  -9  -1  14 44.3867 18.5118  12
  -9  -1  14 60.0989 15.4259   6
  -9  -1  15 104.703 22.5533  12
  -9  -1  15 106.043 22.3840  11
  -9  -1  15 46.1717 20.9521  24
  -9  -1  16 140.927 25.3717  24
  -9   0 -17-3.12241 21.4964   3
  -9   0 -17 18.0434 18.2609  29
  -9   0 -16 123.330 25.7696   3
  -9   0 -16 167.238 25.0750  29
  -9   0 -15 23.1115 19.7537   3
  -9   0 -14 585.216 42.8290   3
  -9   0 -14 601.240 35.7472  10
  -9   0 -13 31.6347 18.8147   3
  -9   0 -13 14.7999 14.8280  10
  -9   0 -12 1169.07 58.9491   3
  -9   0 -12 1055.97 53.2596  10
  -9   0 -11 21.4916 16.0753   3
  -9   0 -11 3.96462 12.6072  10
  -9   0 -10 211.312 23.9660   3
  -9   0 -10 234.728 22.8014  10
  -9   0  -9 30.1595 12.4433  30
  -9   0  -9 39.1438 15.2261  10
  -9   0  -8 396.656 26.6483  30
  -9   0  -8 387.028 29.6662  10
  -9   0  -7 9.30309 10.9852  30
  -9   0  -7 1.74310 7.80531  23
  -9   0  -7 6.49618 8.05398  17
  -9   0  -7 23.3078 13.8168  10
  -9   0  -6 1940.08 78.0629  30
  -9   0  -6 2021.15 69.8294  23
  -9   0  -6 1945.12 70.2328  17
  -9   0  -6 1894.92 68.9146   6
  -9   0  -5 14.2108 10.3791  30
  -9   0  -5 2.46535 5.44538  23
  -9   0  -5-3.46693 6.20757  17
  -9   0  -5 1.95591 5.76017   6
  -9   0  -4 131.328 9.12573  23
  -9   0  -4 141.447 17.1315  30
  -9   0  -4 132.263 19.3245   4
  -9   0  -4 120.829 9.92022   6
  -9   0  -4 142.626 10.2910  17
  -9   0  -3 54.3010 12.4468  30
  -9   0  -3 41.7323 5.79612  17
  -9   0  -3 48.4586 6.64850   6
  -9   0  -3 47.2516 14.2149   4
  -9   0  -2 25.6450 11.0587  30
  -9   0  -2 24.2062 11.8111   4
  -9   0  -2 25.0888 5.32453   6
  -9   0  -2 15.4434 11.2126   2
  -9   0  -1 25.6600 11.3958  30
  -9   0  -1 25.3791 5.30533   6
  -9   0  -1 37.9280 13.1523   4
  -9   0  -1 41.3680 11.6743   2
  -9   0   0 316.639 24.5495  30
  -9   0   0 351.811 15.4322   6
  -9   0   0 404.550 28.7457   4
  -9   0   0 356.609 25.0097   2
  -9   0   1 8.90284 4.47908   6
  -9   0   1 19.7848 13.2176   4
  -9   0   1 17.3465 10.7004   2
  -9   0   2 63.4495 15.5722   4
  -9   0   2 81.8502 7.01233   6
  -9   0   3 595.544 23.6240   6
  -9   0   3 668.566 37.8989   4
  -9   0   3 618.039 34.5036  30
  -9   0   3 605.756 23.7648  15
  -9   0   3 625.121 23.7728  12
  -9   0   3 598.496 33.7428   2
  -9   0   4 205.960 19.7531  30
  -9   0   4 244.832 22.5099   4
  -9   0   4 213.908 13.0397  12
  -9   0   4 230.757 19.8746   2
  -9   0   5 394.130 26.7644  30
  -9   0   5 383.926 25.8828   2
  -9   0   5 366.438 28.6664   4
  -9   0   5 407.706 20.7193  12
  -9   0   6 83.8379 15.1635  30
  -9   0   6 73.5968 9.17027  21
  -9   0   6 70.1196 14.1270   2
  -9   0   6 65.4978 16.1271   4
  -9   0   6 68.6867 16.5738  10
  -9   0   6 66.6180 10.2164  12
  -9   0   7 53.4008 13.2348  30
  -9   0   7 42.3241 6.54295  21
  -9   0   7 31.0539 12.0141   2
  -9   0   7 60.6352 16.3171   4
  -9   0   7 32.1398 7.59451   6
  -9   0   7 30.4922 9.36726  12
  -9   0   7 55.3288 15.5363  10
  -9   0   8 127.427 16.6225  30
  -9   0   8 102.440 16.0685   2
  -9   0   8 126.022 16.3612  22
  -9   0   8 132.400 14.9241  12
  -9   0   8 111.618 18.7713  10
  -9   0   8 134.845 11.9828   6
  -9   0   8 133.734 20.1663   4
  -9   0   9 591.362 37.9570  25
  -9   0   9 544.392 31.3080   2
  -9   0   9 541.544 30.4960  22
  -9   0   9 531.240 35.0827  10
  -9   0   9 527.654 30.2067  12
  -9   0   9 492.820 35.7365   4
  -9   0   9 524.493 25.8939   6
  -9   0  10 173.638 24.4176  25
  -9   0  10 191.182 19.0381   2
  -9   0  10 171.320 17.4122  22
  -9   0  10 238.503 20.5645  12
  -9   0  10 158.641 21.0447  10
  -9   0  10 181.257 23.5928   4
  -9   0  10 181.713 15.2349   6
  -9   0  11 847.437 43.0569  12
  -9   0  11 784.256 44.7126  10
  -9   0  11 817.753 48.5036  24
  -9   0  11 753.188 47.3370  25
  -9   0  11 808.865 40.1293   2
  -9   0  11 806.920 37.7926  22
  -9   0  11 805.195 47.9145  14
  -9   0  11 834.147 36.7571   6
  -9   0  11 818.788 48.0521   4
  -9   0  12 296.176 29.6840  24
  -9   0  12 194.135 27.0845  25
  -9   0  12 213.362 26.8999  14
  -9   0  12 269.063 27.9359   4
  -9   0  12 246.874 18.7241   6
  -9   0  12 251.887 24.0319  12
  -9   0  12 241.397 24.1109  10
  -9   0  13 206.591 26.6016  25
  -9   0  13 190.120 27.3735  24
  -9   0  13 177.114 25.5290  14
  -9   0  13 164.656 17.3960   6
  -9   0  13 153.650 25.0780  11
  -9   0  13 193.813 22.6306  12
  -9   0  13 173.351 20.9945  10
  -9   0  14 258.288 30.4071  11
  -9   0  14 292.790 28.0635  12
  -9   0  14 363.989 33.5408  24
  -9   0  14 289.767 32.2257  25
  -9   0  14 306.420 33.0479  14
  -9   0  15 130.879 25.1341  24
  -9   0  15 142.627 22.7039  12
  -9   0  15 163.892 27.1679  11
  -9   0  16 80.4076 22.2811  24
  -9   0  16 109.461 22.2812  12
  -9   1 -16 79.4171 24.9797   3
  -9   1 -16 67.4917 20.4480  29
  -9   1 -15 12.2442 20.1211   3
  -9   1 -15-2.32567 16.1274  29
  -9   1 -14 23.4903 20.6674   3
  -9   1 -13 130.264 19.4935  10
  -9   1 -13 143.563 24.2234   3
  -9   1 -12 31.0845 15.3323  10
  -9   1 -12 32.3263 17.8770   3
  -9   1 -11 308.546 27.1764  10
  -9   1 -11 357.753 31.2862   3
  -9   1 -10-2.05489 14.0425  10
  -9   1 -10 19.6574 15.2136   3
  -9   1  -9-2.09545 12.9732  10
  -9   1  -8 229.745 23.4533  10
  -9   1  -7 17.2258 12.2032  10
  -9   1  -6 162.003 13.5776  17
  -9   1  -6 158.655 20.2627  10
  -9   1  -5 144.130 11.3458  23
  -9   1  -5 135.023 16.8912  30
  -9   1  -5 114.994 11.0460  17
  -9   1  -5 144.749 19.3827  10
  -9   1  -4 93.8713 14.7992  30
  -9   1  -4 86.2133 8.10686  23
  -9   1  -4 77.9446 8.52812  17
  -9   1  -4 112.524 17.9655  10
  -9   1  -3 48.6614 13.6784   4
  -9   1  -3 19.5330 10.7407  30
  -9   1  -3 24.5599 4.87319  14
  -9   1  -3 34.7641 5.66420  17
  -9   1  -3 32.2443 4.95977  23
  -9   1  -3 26.6136 12.3167  10
  -9   1  -2 1713.67 73.2571  30
  -9   1  -2 1734.38 78.1137  10
  -9   1  -1-1.63953 10.1573  30
  -9   1  -1 32.8007 12.7901   4
  -9   1  -1 8.92562 11.4890  10
  -9   1  -1 18.7058 10.9713   2
  -9   1   0 1351.70 61.4646  30
  -9   1   0 1486.89 65.3732   4
  -9   1   0 1327.12 66.1997  10
  -9   1   1 28.2222 13.0686   4
  -9   1   1 21.5996 10.1571   2
  -9   1   2 497.447 32.4755   4
  -9   1   2 546.475 30.1473   2
  -9   1   3 3.28297 10.8795  30
  -9   1   3 15.6317 12.7828  10
  -9   1   3 3.75242 11.2973   4
  -9   1   3 10.9626 9.57436   2
  -9   1   4 1577.73 66.2515   4
  -9   1   4 1386.75 62.4808  30
  -9   1   4 1437.80 51.7887  15
  -9   1   4 1534.15 69.3194  10
  -9   1   4 1555.18 61.1382   2
  -9   1   5 111.163 18.6512  10
  -9   1   5 99.5965 9.54171  12
  -9   1   5 125.273 14.6464   2
  -9   1   5 106.196 6.22802  15
  -9   1   5 96.5775 6.11911   6
  -9   1   5 120.075 17.5788   4
  -9   1   5 100.457 5.97388   6
  -9   1   6 1810.07 64.8140  21
  -9   1   6 1779.31 67.7774   2
  -9   1   6 1755.90 63.0041  12
  -9   1   6 1720.18 75.8617  10
  -9   1   6 1600.79 56.9171   6
  -9   1   6 1875.23 74.7028   4
  -9   1   7 22.5049 9.01166  12
  -9   1   7 10.9937 12.3237  10
  -9   1   7 12.7968 9.74601   2
  -9   1   7 21.7849 8.08290  21
  -9   1   7 19.8649 11.6888  14
  -9   1   7 16.8157 5.19723   6
  -9   1   7 1.97636 13.8133   4
  -9   1   8 492.401 25.8716  12
  -9   1   8 455.721 32.5812  10
  -9   1   8 361.753 29.9932  25
  -9   1   8 408.677 25.0347   2
  -9   1   8 423.321 20.5110  21
  -9   1   8 398.577 28.7181  22
  -9   1   8 498.165 31.8861  14
  -9   1   8 414.370 19.2014   6
  -9   1   8 458.699 31.7975   4
  -9   1   9 53.7709 15.5812  10
  -9   1   9 17.3781 11.2588  12
  -9   1   9 15.9578 14.5273  25
  -9   1   9 28.8862 10.0267   2
  -9   1   9 36.9108 7.13822  21
  -9   1   9 22.0671 12.0649  22
  -9   1   9 62.6056 16.2795  14
  -9   1   9 24.7180 13.8989   4
  -9   1   9 31.9187 7.48857   6
  -9   1  10 353.244 24.9148  12
  -9   1  10 333.402 28.8856  10
  -9   1  10 323.166 30.2917  25
  -9   1  10 352.545 22.3528   2
  -9   1  10 366.575 26.0177  22
  -9   1  10 398.342 30.9616  14
  -9   1  10 356.192 19.0843   6
  -9   1  10 415.998 30.4601   4
  -9   1  11-5.32913 17.0896  24
  -9   1  11 20.0690 17.6497  25
  -9   1  11 14.3897 14.3623  10
  -9   1  11 1.63578 12.2953  12
  -9   1  11 12.2387 11.9175  22
  -9   1  11 7.08536 15.1486  14
  -9   1  11 8.40745 13.7089   4
  -9   1  11 21.4231 8.78927   6
  -9   1  12 311.250 31.0775  25
  -9   1  12 301.666 31.5478  24
  -9   1  12 250.652 24.9394  10
  -9   1  12 231.951 28.4523  11
  -9   1  12 301.807 25.1946  12
  -9   1  12 312.423 23.1768  22
  -9   1  12 279.524 28.8100  14
  -9   1  12 246.950 26.5476   4
  -9   1  12 297.864 18.6377   6
  -9   1  13 20.9795 17.3796  14
  -9   1  13 19.0066 17.7065  25
  -9   1  13 24.7868 19.5115  24
  -9   1  13 3.81712 13.4293  12
  -9   1  13 28.6051 19.5492  11
  -9   1  13-5.59364 14.5222  10
  -9   1  14 189.030 27.0297  14
  -9   1  14 161.159 27.0036  24
  -9   1  14 165.483 26.4309  25
  -9   1  14 158.257 25.6643  11
  -9   1  14 191.201 22.6745  12
  -9   1  15 102.488 23.8775  14
  -9   1  15 105.357 20.4972  12
  -9   1  15 112.090 24.5743  11
  -9   1  15 103.272 24.6610  24
  -9   1  16 15.7210 17.4942  12
  -9   2 -16 71.9744 19.7993  29
  -9   2 -15 62.6968 18.8901  29
  -9   2 -15 64.2438 23.6138   3
  -9   2 -14 77.4231 19.0509  29
  -9   2 -14 120.979 26.1851   3
  -9   2 -13 261.742 27.0029  29
  -9   2 -13 302.397 26.2827  10
  -9   2 -13 301.243 32.7538   3
  -9   2 -12 275.051 25.8792  10
  -9   2 -12 277.980 30.6446   3
  -9   2 -11 110.740 19.8397  10
  -9   2 -11 148.368 24.0510   3
  -9   2 -10 96.7802 18.1112  10
  -9   2 -10 110.607 21.7777   3
  -9   2  -9 180.500 22.4718  10
  -9   2  -8 596.594 38.3505  10
  -9   2  -7 785.398 44.6595  10
  -9   2  -6 668.519 41.2863  10
  -9   2  -5 545.490 37.2081  10
  -9   2  -4 187.967 12.3755  17
  -9   2  -4 148.359 21.1024  10
  -9   2  -3 209.346 11.8721  17
  -9   2  -3 213.333 23.2016  10
  -9   2  -2 289.776 11.9206  17
  -9   2  -2 255.910 25.2947  10
  -9   2  -2 286.418 11.8535  23
  -9   2  -1 386.533 31.6415  10
  -9   2  -1 419.403 17.7259  14
  -9   2   0 855.914 50.1320  10
  -9   2   0 912.461 36.1784  14
  -9   2   0 973.369 47.6600   4
  -9   2   1 426.943 21.6662  14
  -9   2   1 447.260 29.6040   4
  -9   2   1 447.130 26.0307   2
  -9   2   2-2.83455 6.73988  14
  -9   2   2 3.55366 10.3835   4
  -9   2   2-7.56927 9.18155   2
  -9   2   3 239.315 24.4744  10
  -9   2   3 251.078 17.7009  14
  -9   2   3 243.904 22.0479   4
  -9   2   3 231.235 18.0807   2
  -9   2   4 30.1360 13.7663  10
  -9   2   4 51.3503 11.3608  14
  -9   2   4 47.8452 8.51159  15
  -9   2   4 57.9135 14.0562   4
  -9   2   4 50.0679 10.0261   2
  -9   2   5 60.1063 15.2380  10
  -9   2   5 44.5641 10.4598   2
  -9   2   5 28.4401 7.16662  15
  -9   2   5 33.5982 11.1445  14
  -9   2   5 35.1940 12.1665   4
  -9   2   6 34.5675 14.0596  10
  -9   2   6 53.7496 10.3340   2
  -9   2   6 51.0638 11.2953  21
  -9   2   6 35.5728 11.5419  14
  -9   2   6 35.9237 6.34420  15
  -9   2   6 26.6226 12.0998   4
  -9   2   7 30.3922 8.97484  12
  -9   2   7 20.6350 14.0904  10
  -9   2   7 17.7849 12.6993  25
  -9   2   7 27.3081 9.32132   2
  -9   2   7 32.1617 10.4503  21
  -9   2   7 21.9866 11.7583  14
  -9   2   7 32.3192 13.3492   4
  -9   2   8 59.1942 16.5376  10
  -9   2   8 56.5206 11.3313  12
  -9   2   8 35.5777 14.1765  25
  -9   2   8 47.5803 9.35887   2
  -9   2   8 51.8284 10.3757  21
  -9   2   8 41.7702 14.3737  22
  -9   2   8 56.8532 14.7723  14
  -9   2   8 67.2740 15.7094   4
  -9   2   9 200.358 23.5185  10
  -9   2   9 140.098 15.5156  12
  -9   2   9 174.604 22.9575  25
  -9   2   9 117.793 11.6684   2
  -9   2   9 141.932 19.7804  22
  -9   2   9 147.657 13.5573  21
  -9   2   9 156.247 20.5736  14
  -9   2   9 134.340 18.9649   4
  -9   2  10 433.227 34.1940  25
  -9   2  10 461.226 36.8056  24
  -9   2  10 460.805 28.0178  12
  -9   2  10 480.185 33.7266  10
  -9   2  10 488.198 22.9707  21
  -9   2  10 440.837 30.8586  22
  -9   2  10 457.260 32.6392  14
  -9   2  10 467.248 31.6146   4
  -9   2  11 29.3516 17.4791  25
  -9   2  11 22.3829 17.5116  24
  -9   2  11 46.8821 13.4745  12
  -9   2  11 60.4228 17.1241  10
  -9   2  11 37.4492 20.0049  11
  -9   2  11 14.4860 12.6026  22
  -9   2  11 29.3395 16.0229  14
  -9   2  11 42.2378 14.8234   4
  -9   2  12 360.460 31.6791  25
  -9   2  12 288.262 31.8705  24
  -9   2  12 357.947 34.2871  11
  -9   2  12 308.014 28.0528  10
  -9   2  12 350.756 26.5303  12
  -9   2  12 319.358 25.4956  22
  -9   2  12 301.082 28.8780  14
  -9   2  12 302.826 26.4061   4
  -9   2  13 17.9402 13.9664  22
  -9   2  13 17.6231 17.4701  14
  -9   2  13 5.31930 18.0494  25
  -9   2  13 37.6726 22.3131  24
  -9   2  13 7.91733 14.7934  10
  -9   2  13 33.0374 14.9483  12
  -9   2  13 38.6722 20.1854  11
  -9   2  14 232.467 27.6460  14
  -9   2  14 211.896 28.2635  25
  -9   2  14 228.734 30.3048  24
  -9   2  14 249.083 31.1771  11
  -9   2  14 247.172 25.1066  10
  -9   2  14 192.194 23.2938  12
  -9   2  15 11.0057 18.5232  14
  -9   2  15 8.99627 21.2462  11
  -9   2  15 18.6924 15.7065  12
  -9   2  15 25.5407 19.6836  25
  -9   2  15 5.90245 19.5598  24
  -9   3 -16-10.9990 17.8078  29
  -9   3 -15 130.105 21.6052  29
  -9   3 -14 3.24806 22.1945   3
  -9   3 -14 2.05117 16.0631  29
  -9   3 -13 476.931 40.3948   3
  -9   3 -13 408.830 31.4495  29
  -9   3 -12 18.1487 20.0432   3
  -9   3 -12 12.1977 14.9896  10
  -9   3 -12-5.62186 14.9244  29
  -9   3 -11 405.659 31.9019  10
  -9   3 -11 381.467 34.7947   3
  -9   3 -10 23.9422 14.7661  10
  -9   3 -10-2.80291 18.2788   3
  -9   3  -9-13.3652 14.4101  10
  -9   3  -8 54.4445 17.0239  10
  -9   3  -7 103.625 18.7221  10
  -9   3  -6 16.3119 12.9138  10
  -9   3  -5 179.209 22.6272  10
  -9   3  -4 109.392 19.4490  10
  -9   3  -3 47.9437 16.3268  10
  -9   3  -2 476.667 34.9360  10
  -9   3  -1 154.616 6.37618  17
  -9   3  -1 147.930 6.48700  17
  -9   3   0 131.057 20.6858  10
  -9   3   0 129.459 7.77294  14
  -9   3   0 163.665 18.4939   4
  -9   3   1 133.773 20.2963  10
  -9   3   1 112.884 14.0223   2
  -9   3   1 151.713 17.9847   4
  -9   3   1 128.049 9.89620  14
  -9   3   2 109.298 13.1310   2
  -9   3   2 134.942 17.7559   4
  -9   3   2 123.706 10.8952  14
  -9   3   3 304.866 19.4674   2
  -9   3   3 283.837 17.9497  14
  -9   3   3 307.609 23.7346   4
  -9   3   4 1168.64 58.9694  10
  -9   3   4 1186.25 46.0704   2
  -9   3   4 1030.31 49.7393  25
  -9   3   4 1105.78 46.5772  15
  -9   3   4 1096.93 46.4783  14
  -9   3   4 1156.35 51.9666   4
  -9   3   5 488.281 34.8424  10
  -9   3   5 409.505 27.7971  25
  -9   3   5 388.128 21.6671   2
  -9   3   5 429.496 23.0000  15
  -9   3   5 430.119 25.3668  14
  -9   3   5 521.836 29.7770   4
  -9   3   6 566.939 38.4667  10
  -9   3   6 557.972 34.0163  25
  -9   3   6 557.587 25.5209   2
  -9   3   6 554.500 31.8275  21
  -9   3   6 542.278 25.9345  15
  -9   3   6 605.490 31.5269  14
  -9   3   6 572.189 32.6864   4
  -9   3   7 485.050 35.7429  10
  -9   3   7 509.115 32.9214  25
  -9   3   7 519.908 22.5760   2
  -9   3   7 544.815 30.4967  21
  -9   3   7 565.643 31.6961  14
  -9   3   7 515.659 23.6443  15
  -9   3   7 552.607 31.9030   4
  -9   3   8 118.324 18.1791  25
  -9   3   8 105.298 19.8819  10
  -9   3   8 84.3912 17.7215  22
  -9   3   8 116.043 14.6755  21
  -9   3   8 91.3820 15.4979  14
  -9   3   8 90.2528 8.84050  15
  -9   3   8 50.0854 14.3679   4
  -9   3   9 323.442 29.0884  25
  -9   3   9 350.423 30.3276  10
  -9   3   9 362.219 23.0732  21
  -9   3   9 338.737 29.0219  22
  -9   3   9 435.806 29.6242  14
  -9   3   9 349.062 25.8039   4
  -9   3  10 559.223 37.5906  25
  -9   3  10 612.765 31.9815  12
  -9   3  10 561.619 38.7451  10
  -9   3  10 580.639 37.5716  22
  -9   3  10 539.545 28.8659  21
  -9   3  10 572.179 36.2130  14
  -9   3  10 538.558 32.9389   4
  -9   3  11 257.608 30.3620  24
  -9   3  11 304.668 28.0584  25
  -9   3  11 273.033 22.4321  12
  -9   3  11 282.842 27.7256  10
  -9   3  11 309.340 31.4028  11
  -9   3  11 240.756 25.0230  22
  -9   3  11 286.604 19.2493  21
  -9   3  11 353.567 28.5494  14
  -9   3  11 282.535 23.5561   4
  -9   3  12 454.665 32.8442  22
  -9   3  12 477.520 36.6595  25
  -9   3  12 489.894 39.8210  24
  -9   3  12 508.115 35.6241  14
  -9   3  12 391.705 37.2437  11
  -9   3  12 459.200 33.9370  10
  -9   3  12 505.047 31.3290  12
  -9   3  13 194.132 23.3602  22
  -9   3  13 176.219 28.6936  24
  -9   3  13 196.281 26.6926  25
  -9   3  13 183.915 25.4278  14
  -9   3  13 208.145 21.8496  12
  -9   3  13 230.195 25.0808  10
  -9   3  13 185.125 29.3452  11
  -9   3  14 67.6880 16.7478  22
  -9   3  14 71.1427 20.4739  14
  -9   3  14 88.5821 22.6373  25
  -9   3  14 64.6736 23.8139  24
  -9   3  14 90.4070 23.2451  11
  -9   3  14 74.1978 17.4047  12
  -9   3  14 65.5711 18.4650  10
  -9   3  15 334.566 33.0036  14
  -9   3  15 293.194 33.8312  11
  -9   3  15 308.044 31.6966  25
  -9   3  15 254.410 32.6540  24
  -9   4 -14-1.91295 15.9694  29
  -9   4 -13 68.0067 17.9032  29
  -9   4 -13 134.017 28.0931   3
  -9   4 -12 5.25465 14.3274  29
  -9   4 -12 2.10077 16.2641  10
  -9   4 -12 9.49910 20.3040   3
  -9   4 -11 59.9895 15.9360  29
  -9   4 -11 94.1902 19.1674  10
  -9   4 -11 104.131 24.5176   3
  -9   4 -10 18.1003 16.4784  10
  -9   4 -10 22.0849 13.3154  29
  -9   4  -9 259.775 27.1530  10
  -9   4  -8-9.46925 16.4185  10
  -9   4  -7 839.584 48.4267  10
  -9   4  -6 4.87587 13.8041  10
  -9   4  -5 456.839 34.7514  10
  -9   4  -4 7.48271 14.5772  10
  -9   4  -3 571.168 39.4949  10
  -9   4  -2 12.6767 15.4134  10
  -9   4  -1 1393.56 48.8677  17
  -9   4  -1 1342.33 67.9294  10
  -9   4   0 17.9002 13.3351  10
  -9   4   0 17.8958 5.16168  23
  -9   4   0 9.70721 8.34919  25
  -9   4   0 8.41947 2.25380  17
  -9   4   0 12.4955 11.7380   4
  -9   4   1 1053.03 42.7272   2
  -9   4   1 890.867 40.7780  25
  -9   4   1 823.290 51.4451  10
  -9   4   1 1043.01 47.7379   4
  -9   4   2 198.257 15.1628   2
  -9   4   2 161.098 10.9994  14
  -9   4   2 185.844 18.8426   4
  -9   4   3 180.738 14.5594   2
  -9   4   3 174.455 16.5893  25
  -9   4   3 176.588 13.2333  14
  -9   4   4 15.4290 14.5780  10
  -9   4   4 27.4168 7.60523   2
  -9   4   4 24.1065 10.7445  25
  -9   4   4 21.0526 7.82069  14
  -9   4   4 27.3243 11.0232  15
  -9   4   4 18.7044 12.2284   4
  -9   4   5 549.438 40.0022  10
  -9   4   5 660.324 35.0546  25
  -9   4   5 621.517 26.2687   2
  -9   4   5 635.610 31.3702  14
  -9   4   5 578.104 31.5203  15
  -9   4   5 735.400 35.6916   4
  -9   4   6 56.3227 16.3335  10
  -9   4   6 47.2513 18.1223  11
  -9   4   6 57.9739 13.3331  25
  -9   4   6 37.6186 4.43842   2
  -9   4   6 43.3068 13.7088  21
  -9   4   6 42.8797 11.5096  14
  -9   4   6 59.4717 11.0022  15
  -9   4   6 54.8243 12.8678   4
  -9   4   7 362.310 27.7853  25
  -9   4   7 430.496 33.6353  10
  -9   4   7 361.791 32.7682  11
  -9   4   7 383.958 27.2058  21
  -9   4   7 391.000 32.0776  22
  -9   4   7 366.083 25.1057  14
  -9   4   7 402.759 21.9746  15
  -9   4   7 384.236 25.5828   4
  -9   4   8 58.9047 19.7635  24
  -9   4   8 56.8967 15.5693  25
  -9   4   8 121.480 21.1820  10
  -9   4   8 67.5404 19.1186  11
  -9   4   8 67.2701 14.9365  21
  -9   4   8 71.1919 18.6269  22
  -9   4   8 108.138 16.0406  14
  -9   4   8 81.2340 11.0426  15
  -9   4   8 124.152 16.4417   4
  -9   4   9 18.1908 13.8582  25
  -9   4   9 54.9381 20.7957  24
  -9   4   9 34.8170 18.4815  11
  -9   4   9 67.6950 19.2169  10
  -9   4   9 46.4341 13.1642  21
  -9   4   9 16.9663 15.0489  22
  -9   4   9 22.9836 12.5754  14
  -9   4   9 41.3808 8.73311  15
  -9   4   9 39.6411 12.3431   4
  -9   4  10 158.481 22.2053  25
  -9   4  10 217.919 27.7817  11
  -9   4  10 182.937 23.8627  10
  -9   4  10 164.204 21.9710  22
  -9   4  10 177.259 18.6848  21
  -9   4  10 210.708 21.7397  14
  -9   4  10 183.168 17.8489   4
  -9   4  11 16.8495 11.5544  21
  -9   4  11-4.65126 14.9139  22
  -9   4  11 7.26443 16.0461  10
  -9   4  11 6.17648 14.1743  14
  -9   4  11 2.26172 14.3807  25
  -9   4  12 20.3617 16.8019  22
  -9   4  12 44.7223 17.8077  10
  -9   4  12 19.7516 15.5620  14
  -9   4  12 9.50928 16.5006  25
  -9   4  13 15.3376 15.5334  22
  -9   4  13 24.8714 15.8047  10
  -9   4  13 25.4282 20.7336  11
  -9   4  13 9.30531 16.7178  14
  -9   4  13 25.3706 20.3450  24
  -9   4  13 24.9024 17.7729  25
  -9   4  14-6.33010 16.7204  22
  -9   4  14 44.9643 17.7039  10
  -9   4  14 22.4921 21.7989  11
  -9   4  14 36.3403 19.3899  25
  -9   4  14 25.7146 21.3058  24
  -9   4  14 4.90040 17.0001  14
  -9   4  15 17.9095 17.8957  14
  -9   4  15 44.3412 18.3026  22
  -9   5 -11 168.530 23.7106  10
  -9   5 -11 127.880 18.3162  29
  -9   5 -10 160.637 23.9154  10
  -9   5 -10 151.818 18.6838  29
  -9   5  -9 41.2733 16.7572  10
  -9   5  -9 37.3305 12.8447  29
  -9   5  -8 101.769 21.0904  10
  -9   5  -8 108.910 14.7867  29
  -9   5  -7 176.789 23.5428  10
  -9   5  -7 153.552 15.9717  29
  -9   5  -6 269.146 29.0444  10
  -9   5  -6 316.945 22.7815  11
  -9   5  -5 207.727 25.5807  10
  -9   5  -5 212.461 20.2053  11
  -9   5  -4 204.888 25.1982  10
  -9   5  -4 175.519 18.9901  11
  -9   5  -3 58.3592 19.0992  10
  -9   5  -3 37.2462 13.0651  11
  -9   5  -2 52.7773 14.8505  11
  -9   5  -2 50.8122 18.2101  10
  -9   5  -1 18.6903 7.82098  17
  -9   5  -1 13.4637 16.0627  10
  -9   5   0 39.1612 6.93624  17
  -9   5   0 56.8101 17.2442  10
  -9   5   0 31.4303 14.2653  11
  -9   5   1 48.3301 15.3662  11
  -9   5   1 8.15203 14.8984  10
  -9   5   1 29.7652 6.48239  23
  -9   5   1 30.5318 8.62601  25
  -9   5   1 23.9310 4.29735  17
  -9   5   1 28.5818 12.9668   4
  -9   5   2 48.3020 9.45371  25
  -9   5   2 43.8890 9.60808   2
  -9   5   2 28.3966 5.40766  23
  -9   5   2 18.3725 14.1295  11
  -9   5   2 39.9777 12.8495   4
  -9   5   3 272.494 16.0309   2
  -9   5   3 220.462 17.7847  25
  -9   5   3 265.831 26.1577  11
  -9   5   3 234.548 20.8745   4
  -9   5   4 35.4645 16.6098  10
  -9   5   4 57.3594 17.6939  11
  -9   5   4 18.9930 10.0778  25
  -9   5   4 25.6598 6.77446   2
  -9   5   4 27.5691 13.1639  15
  -9   5   4 45.2514 8.85275  14
  -9   5   4 36.7309 12.0592   4
  -9   5   5 588.623 41.7338  11
  -9   5   5 618.564 44.0897  10
  -9   5   5 682.091 40.5109  21
  -9   5   5 673.520 35.0298  25
  -9   5   5 690.910 35.9317  15
  -9   5   5 682.969 31.7601  14
  -9   5   5 737.718 35.7706   4
  -9   5   6 21.7402 16.6715  10
  -9   5   6-16.1388 16.5013  11
  -9   5   6-6.18950 13.2304  21
  -9   5   6 15.2012 11.1365  25
  -9   5   6 1.17522 9.30867  14
  -9   5   6 11.0174 11.2655  15
  -9   5   6 9.34210 11.0303   4
  -9   5   7 221.823 26.6429  10
  -9   5   7 156.152 24.9439  11
  -9   5   7 170.671 24.8947  22
  -9   5   7 196.927 22.3409  21
  -9   5   7 176.951 25.9772  24
  -9   5   7 154.700 18.7737  25
  -9   5   7 192.980 18.2197  14
  -9   5   7 181.418 17.0413  15
  -9   5   7 174.611 17.2046   4
  -9   5   8-2.68821 15.2288  10
  -9   5   8 63.4760 21.5493  11
  -9   5   8 29.5914 17.5469  22
  -9   5   8 26.2121 14.5034  21
  -9   5   8 26.1360 17.4889  24
  -9   5   8 7.09213 12.8283  25
  -9   5   8 9.18669 9.92905  15
  -9   5   8 21.0307 12.3611  14
  -9   5   8 11.8377 10.6094   4
  -9   5   9 467.129 32.6311  25
  -9   5   9 481.880 39.7222  24
  -9   5   9 586.722 33.0065  14
  -9   5   9 492.990 26.7574  15
  -9   5   9 466.040 37.4783  10
  -9   5   9 481.829 39.1202  11
  -9   5   9 513.083 38.5271  22
  -9   5   9 520.318 32.8121  21
  -9   5  10 12.3185 18.3768  24
  -9   5  10 24.2927 14.7541  25
  -9   5  10 36.2335 15.2201  14
  -9   5  10 27.5422 21.2358  11
  -9   5  10 39.4269 17.2957  10
  -9   5  10 18.3219 16.8022  22
  -9   5  10 20.1539 13.2507  21
  -9   5  11 719.291 44.0055  25
  -9   5  11 896.573 54.3158  24
  -9   5  11 788.446 43.3818  14
  -9   5  11 774.358 47.8095  10
  -9   5  11 793.355 53.0674  11
  -9   5  11 816.860 40.9766  21
  -9   5  11 762.296 48.1396  22
  -9   5  12 2.26623 16.1646  25
  -9   5  12 6.28527 14.5288  14
  -9   5  12-5.02531 16.5168  10
  -9   5  12 7.52671 16.6246  22
  -9   5  12 8.95378 13.5905  21
  -9   5  13 593.063 40.0130  25
  -9   5  13 565.657 38.0310  14
  -9   5  13 533.251 39.2083  10
  -9   5  13 481.333 38.3411  22
  -9   5  14 42.3010 20.2881  25
  -9   5  14 23.4958 17.2606  14
  -9   5  14 43.8428 18.3209  10
  -9   5  14 63.9441 20.7763  22
  -9   5  15 251.128 28.9190  14
  -9   5  15 223.439 27.1936  22
  -9   6 -10-9.83048 18.3528  10
  -9   6  -9 38.1086 19.0071  10
  -9   6  -8 117.200 23.3004  10
  -9   6  -7 109.027 22.7869  10
  -9   6  -6 78.3807 21.7803  10
  -9   6  -5 52.0960 18.2410  10
  -9   6  -4 65.0490 15.5947  11
  -9   6  -4 74.9260 20.4415  10
  -9   6  -3 145.860 24.8244  10
  -9   6  -3 191.596 20.2879  11
  -9   6  -2 483.698 31.1867  11
  -9   6  -2 379.449 34.7461  10
  -9   6  -2 416.970 24.4018  17
  -9   6  -1 547.917 40.7204  10
  -9   6  -1 440.716 31.8405  11
  -9   6  -1 506.256 25.3754  17
  -9   6   0 437.556 32.4471  11
  -9   6   0 476.601 37.5476  10
  -9   6   0 425.350 21.8477  17
  -9   6   1 141.950 12.3310  23
  -9   6   1 136.870 10.7788  17
  -9   6   1 167.383 25.8763  10
  -9   6   1 139.766 21.0913  11
  -9   6   2 437.273 22.3918   2
  -9   6   2 398.024 20.2210  23
  -9   6   2 470.591 34.0363  11
  -9   6   2 419.574 35.8822  10
  -9   6   2 462.654 28.4839   4
  -9   6   3 155.927 22.5194  11
  -9   6   3 126.553 10.8953   2
  -9   6   3 103.006 18.0721  15
  -9   6   3 139.581 16.4961   4
  -9   6   3 114.616 10.0013  23
  -9   6   4 389.338 32.0109  11
  -9   6   4 362.310 21.8193  25
  -9   6   4 294.091 26.0707  15
  -9   6   4 371.652 24.7592   4
  -9   6   5 603.284 42.2984  11
  -9   6   5 643.629 44.2577  10
  -9   6   5 580.515 39.5807  21
  -9   6   5 575.977 31.0333  25
  -9   6   5 493.607 39.3471  24
  -9   6   5 631.240 36.0414  15
  -9   6   5 687.155 32.8756   4
  -9   6   6 297.107 30.2021  11
  -9   6   6 364.444 33.1116  10
  -9   6   6 312.586 32.5069  22
  -9   6   6 291.799 28.0930  21
  -9   6   6 278.682 31.0773  24
  -9   6   6 331.742 23.4451  25
  -9   6   6 333.407 25.2063  15
  -9   6   6 371.057 22.8633   4
  -9   6   7 267.572 30.9524  11
  -9   6   7 253.444 29.3823  10
  -9   6   7 304.825 27.3850  21
  -9   6   7 285.085 31.2106  22
  -9   6   7 288.964 22.7190  25
  -9   6   7 285.874 30.9908  24
  -9   6   7 299.625 22.8781  15
  -9   6   7 263.824 18.7557   4
  -9   6   8 437.853 36.7224  22
  -9   6   8 430.721 32.4112  21
  -9   6   8 385.139 36.6994  24
  -9   6   8 376.871 28.1159  25
  -9   6   8 416.259 27.0670  15
  -9   6   8 421.155 26.7546  14
  -9   6   8 480.809 37.5695  10
  -9   6   8 450.779 37.6693  11
  -9   6   9 25.9906 18.2016  22
  -9   6   9-4.08073 13.8385  21
  -9   6   9 1.76388 13.1712  25
  -9   6   9 21.5534 19.4067  24
  -9   6   9 1.31806 11.1681  15
  -9   6   9 3.11491 12.5393  14
  -9   6   9-2.83634 15.7068  10
  -9   6   9 18.2294 19.4824  11
  -9   6  10 179.357 27.5412  22
  -9   6  10 179.245 22.3775  21
  -9   6  10 189.994 27.8851  24
  -9   6  10 172.254 21.2574  25
  -9   6  10 141.776 19.4838  14
  -9   6  10 184.077 28.5793  11
  -9   6  10 212.759 28.2835  10
  -9   6  11 72.5039 18.3382  21
  -9   6  11 100.780 22.3126  22
  -9   6  11 84.8329 18.7930  25
  -9   6  11 94.2737 25.1457  24
  -9   6  11 61.3011 16.6027  14
  -9   6  11 79.7638 20.9434  10
  -9   6  11 89.8114 23.4782  11
  -9   6  12 40.6938 16.0061  21
  -9   6  12 60.3856 19.5232  22
  -9   6  12 59.9451 18.9968  25
  -9   6  12 66.5101 24.1071  24
  -9   6  12 53.8905 17.9557  14
  -9   6  12 88.3802 24.3522  11
  -9   6  12 48.2726 20.3501  10
  -9   6  13 26.8143 19.1325  22
  -9   6  13 13.5437 17.4828  25
  -9   6  13 8.50804 15.3862  14
  -9   6  13 23.3222 19.5961  10
  -9   6  14 65.1681 22.5869  22
  -9   6  14 61.4878 20.5067  25
  -9   6  14 49.4514 20.3099  10
  -9   6  14 62.9078 19.1260  14
  -9   6  15 2.52217 18.2344  22
  -9   7  -9-2.63947 19.3352  10
  -9   7  -8 394.782 36.1233  10
  -9   7  -7-5.57681 18.7678  10
  -9   7  -6 556.906 41.8356  10
  -9   7  -5 23.1206 20.6263  10
  -9   7  -4 155.288 25.7642  10
  -9   7  -3 83.0590 22.8353  10
  -9   7  -3 79.1015 15.8862  11
  -9   7  -2 219.703 19.0591  17
  -9   7  -2 246.060 30.1054  10
  -9   7  -2 202.083 21.7005  11
  -9   7  -1 1.13514 9.66699  17
  -9   7  -1 3.02571 18.0400  10
  -9   7  -1 27.2435 14.4409  11
  -9   7   0 300.860 19.8082  17
  -9   7   0 307.857 33.3962  10
  -9   7   0 277.528 27.0023  11
  -9   7   1 18.3936 18.2923  10
  -9   7   1 24.3789 15.2760  11
  -9   7   1 23.1277 16.2865  24
  -9   7   1 26.8861 9.68920  23
  -9   7   2 86.1803 22.2122  10
  -9   7   2 67.8469 18.9628  11
  -9   7   2 78.7430 15.1185   4
  -9   7   2 65.7405 11.5801  23
  -9   7   2 60.3900 18.8298  24
  -9   7   3 317.256 28.9752  11
  -9   7   3 297.463 28.7166  24
  -9   7   3 240.300 25.8481  15
  -9   7   3 319.264 22.5536   4
  -9   7   4-5.14730 16.6424  11
  -9   7   4 10.8872 16.6971  21
  -9   7   4 23.6302 17.1190  24
  -9   7   4-8.46431 15.0933  15
  -9   7   4 3.85065 10.9801   4
  -9   7   5 48.2052 19.4125  11
  -9   7   5 33.9732 19.8540  10
  -9   7   5 37.9769 19.1032  22
  -9   7   5 52.9313 18.6696  21
  -9   7   5 24.5735 17.4159  24
  -9   7   5 50.1157 15.5829  15
  -9   7   5 54.3835 11.9139   4
  -9   7   6-12.6591 18.1124  22
  -9   7   6 25.6152 17.6335  21
  -9   7   6-5.67523 16.7504  24
  -9   7   6 11.3508 14.6458  15
  -9   7   6-3.07693 18.5227  10
  -9   7   6-5.57072 17.7085  11
  -9   7   7 3.15559 18.9970  22
  -9   7   7-7.41632 15.9865  21
  -9   7   7 38.2147 20.0875  24
  -9   7   7 5.34903 12.6313  15
  -9   7   7 18.3896 18.0930  10
  -9   7   7-8.67574 18.5445  11
  -9   7   8 11.9089 16.7543  21
  -9   7   8-3.13696 19.5972  22
  -9   7   8 9.12118 19.1628  24
  -9   7   8 10.0747 14.2266  15
  -9   7   8-9.13642 18.1566  10
  -9   7   8 2.98482 17.0829  11
  -9   7   9 149.049 26.7228  22
  -9   7   9 213.105 25.5820  21
  -9   7   9 182.009 28.1154  24
  -9   7   9 173.453 19.9882  15
  -9   7   9 144.911 26.2906  11
  -9   7   9 160.006 26.6146  10
  -9   7  10 63.8307 18.5392  21
  -9   7  10 67.4454 22.3716  22
  -9   7  10 16.1568 19.8910  24
  -9   7  10 48.7589 13.9973  15
  -9   7  10 86.3548 23.7703  10
  -9   7  10 47.4769 21.3659  11
  -9   7  11 171.972 28.3594  22
  -9   7  11 209.150 24.6147  21
  -9   7  11 195.624 30.2943  24
  -9   7  11 169.030 28.4581  11
  -9   7  11 216.273 28.6781  10
  -9   7  12 183.722 27.6834  22
  -9   7  12 230.949 25.4998  21
  -9   7  12 179.736 24.2589  25
  -9   7  12 193.837 27.7247  10
  -9   7  13 43.5137 23.1444  22
  -9   7  13 24.7800 20.0873  10
  -9   7  13 65.5212 19.6192  25
  -9   7  14 267.854 30.7414  10
  -9   8  -7 28.9338 20.2289  10
  -9   8  -6 11.8689 20.4295  10
  -9   8  -5-3.02510 21.1288  10
  -9   8  -4 3.07940 19.4085  10
  -9   8  -3 22.4880 13.2171  17
  -9   8  -3 3.12640 20.5573  10
  -9   8  -2 262.674 32.8855  10
  -9   8  -2 331.481 27.8175  24
  -9   8  -1 5.62669 14.0088  11
  -9   8  -1 9.59383 20.3345  10
  -9   8  -1 20.6353 16.4368  24
  -9   8   0 223.596 23.7667  11
  -9   8   0 148.427 27.8408  10
  -9   8   0 183.253 23.9930  24
  -9   8   1-9.75111 19.9419  10
  -9   8   1 21.7560 16.1458  11
  -9   8   1 18.3873 16.3966  24
  -9   8   2 101.304 25.2320  10
  -9   8   2 148.360 23.2270  11
  -9   8   2 144.835 22.9467  24
  -9   8   2 120.154 22.8025  15
  -9   8   2 162.175 18.8454   4
  -9   8   3-12.0952 18.3778  21
  -9   8   3 16.6513 19.2619  22
  -9   8   3 2.52462 16.4614  24
  -9   8   3 24.5453 17.8640  15
  -9   8   3 2.44842 16.0949  11
  -9   8   4 536.118 43.8176  22
  -9   8   4 603.464 44.1039  21
  -9   8   4 548.780 40.1498  24
  -9   8   4 466.647 36.4307  15
  -9   8   4 609.810 40.9471  11
  -9   8   5-5.76258 19.0919  21
  -9   8   5 5.49166 18.1944  24
  -9   8   5-6.70774 15.6171  15
  -9   8   5-3.27662 20.2861  10
  -9   8   5-8.07753 18.3987  11
  -9   8   6 614.414 43.7554  21
  -9   8   6 659.753 44.1388  24
  -9   8   6 490.894 36.0889  15
  -9   8   6 500.376 43.2307  10
  -9   8   6 598.070 43.5763  11
  -9   8   7 21.6315 18.2489  21
  -9   8   7 43.6009 22.0876  22
  -9   8   7 53.3460 21.6110  24
  -9   8   7 46.4660 16.5799  15
  -9   8   7 32.0041 19.7783  11
  -9   8   7 74.8683 22.9372  10
  -9   8   8 439.965 40.5915  22
  -9   8   8 389.678 35.0560  21
  -9   8   8 429.686 38.9884  24
  -9   8   8 410.528 31.2532  15
  -9   8   8 367.622 36.9253  11
  -9   8   8 403.596 37.6572  10
  -9   8   9 32.8367 19.5833  21
  -9   8   9 42.9307 22.0800  22
  -9   8   9 3.16745 20.8474  24
  -9   8   9 30.8749 15.3490  15
  -9   8   9 31.1195 21.2908  11
  -9   8   9 83.0167 24.1602  10
  -9   8  10 255.812 29.2776  21
  -9   8  10 342.837 35.8665  22
  -9   8  10 247.825 32.6856  24
  -9   8  10 306.505 33.9880  11
  -9   8  10 252.003 33.3564  10
  -9   8  11-4.69551 19.2038  21
  -9   8  11-6.17351 20.9349  10
  -9   8  12 239.597 27.3764  21
  -9   8  12 270.174 32.7625  10
  -9   9  -2 79.2833 24.9435  10
  -9   9  -1 237.942 31.6639  10
  -9   9   0 94.8376 27.2827  10
  -9   9   1 222.621 30.6299  22
  -9   9   1 185.254 24.2132  24
  -9   9   1 180.222 26.9547  15
  -9   9   1 164.013 28.0624  10
  -9   9   1 151.831 22.8811  11
  -9   9   2 88.8571 24.2060  21
  -9   9   2 89.9438 24.6012  22
  -9   9   2 35.4319 18.8336  24
  -9   9   2 66.3694 21.2701  15
  -9   9   2 65.3132 23.4148  10
  -9   9   2 88.0610 20.2435  11
  -9   9   3 247.538 33.3343  22
  -9   9   3 245.860 31.3980  21
  -9   9   3 211.414 26.6009  24
  -9   9   3 250.427 29.8858  15
  -9   9   3 234.694 31.8633  10
  -9   9   3 211.791 26.6510  11
  -9   9   4 14.0246 21.5086  22
  -9   9   4 15.8363 20.9865  21
  -9   9   4-5.21989 19.4878  24
  -9   9   4 2.55658 17.9836  15
  -9   9   4-2.54267 17.8858  11
  -9   9   5 55.5906 21.2001  21
  -9   9   5 70.3314 24.8188  22
  -9   9   5 40.9039 20.7132  24
  -9   9   5 92.9623 21.8034  15
  -9   9   5 64.0755 20.6476  11
  -9   9   5 69.1165 23.7007  10
  -9   9   6 39.0495 20.7223  21
  -9   9   6 34.0844 20.8506  24
  -9   9   6 46.7997 18.0604  15
  -9   9   6 41.8738 21.0174  11
  -9   9   6 55.1382 22.8742  10
  -9   9   7 37.9076 20.3949  21
  -9   9   7 20.6582 21.7849  24
  -9   9   7 42.5036 17.8471  15
  -9   9   7 88.9114 25.2354  10
  -9   9   7 2.90508 19.8800  11
  -9   9   8-5.65405 17.9766  21
  -9   9   8 6.11393 20.7351  24
  -9   9   8-9.00545 21.8489  11
  -9   9   8-23.4949 17.0127  15
  -9   9   9 59.0673 19.0257  15
  -9   9   9 60.2078 21.5126  21
  -9  10   4 106.759 23.0299  15
  -9  10   4 131.304 24.4024  24
  -9  10   4 113.693 24.4257  11
  -9  10   5 165.783 26.0304  15
  -9  10   5 161.755 26.3161  24
  -9  10   5 161.759 26.1816  11
  -9  10   6 58.0953 20.1969  15
  -9  10   7 203.514 27.6529  15
  -8 -12  -7 112.662 27.0121   4
  -8 -12  -6 12.5433 21.9054   4
  -8 -12  -5 19.3416 20.5034   4
  -8 -12  -4 6.61218 21.7326   4
  -8 -12  -3 105.021 28.1895   4
  -8 -11 -12 123.875 25.8488   2
  -8 -11 -12 169.620 25.0973  30
  -8 -11 -11-3.20140 20.5321   2
  -8 -11 -11 29.4138 19.6308  30
  -8 -11 -10 135.581 26.7052   2
  -8 -11 -10 106.180 23.9560   4
  -8 -11 -10 142.268 23.3593  30
  -8 -11  -9-19.4285 21.7936   2
  -8 -11  -9 11.2379 18.9089   4
  -8 -11  -9 2.53439 17.3179  30
  -8 -11  -8 451.068 40.3183   2
  -8 -11  -8 357.906 35.9068   4
  -8 -11  -8 383.717 34.3142  30
  -8 -11  -7 72.6320 25.1451   2
  -8 -11  -7 23.7728 20.0455   4
  -8 -11  -7 43.6715 18.7443  30
  -8 -11  -6 557.654 44.4613   2
  -8 -11  -6 534.372 43.0436   4
  -8 -11  -6 485.773 39.0393  30
  -8 -11  -5 20.2847 20.1648   2
  -8 -11  -5 18.8094 21.9044   4
  -8 -11  -5 20.4956 18.6554  30
  -8 -11  -4 267.960 35.1603   2
  -8 -11  -4 257.363 33.2553   4
  -8 -11  -4 226.369 29.2164  30
  -8 -11  -3 45.2512 23.5393   2
  -8 -11  -3 105.495 25.3272   4
  -8 -11  -2 172.726 31.1752   2
  -8 -11  -2 219.782 31.3927   4
  -8 -11  -2 246.158 28.5753  30
  -8 -11  -1 53.5237 25.2999   2
  -8 -11  -1 17.3175 21.0782   4
  -8 -11  -1 39.1677 17.7324  30
  -8 -11   0 191.449 31.0548   4
  -8 -11   0 148.753 23.9995  30
  -8 -11   1-14.4853 22.8238   4
  -8 -11   1 7.04951 18.0855  30
  -8 -11   2 121.303 22.9239  30
  -8 -10 -15 115.830 21.3978  30
  -8 -10 -14 91.5989 24.4881   2
  -8 -10 -14 93.7885 21.6468  30
  -8 -10 -13 122.685 26.0188   2
  -8 -10 -13 123.246 22.7285  30
  -8 -10 -12 279.058 32.4711   2
  -8 -10 -12 251.309 28.9730   4
  -8 -10 -12 247.159 26.9210  30
  -8 -10 -11 181.419 28.1959   2
  -8 -10 -11 147.260 25.2984   4
  -8 -10 -11 201.121 24.5391  30
  -8 -10 -10 40.1064 20.2892   2
  -8 -10 -10 26.5113 18.3951   4
  -8 -10 -10 2.33690 16.6804  30
  -8 -10  -9 260.216 31.8562   2
  -8 -10  -9 224.739 28.6933   4
  -8 -10  -9 213.518 26.4383  30
  -8 -10  -8-3.11388 18.7452   2
  -8 -10  -8-8.31792 18.5170   4
  -8 -10  -8 2.39780 15.6339  30
  -8 -10  -7 78.4389 22.5837   2
  -8 -10  -7 125.043 25.6217   4
  -8 -10  -7 94.3173 20.1140  30
  -8 -10  -6 91.8095 24.4564   2
  -8 -10  -6 125.255 24.4297   4
  -8 -10  -6 106.658 21.6803  30
  -8 -10  -5-28.8171 19.8304   2
  -8 -10  -5-14.9484 18.0054   4
  -8 -10  -5-9.68308 15.6627  30
  -8 -10  -4 19.4773 19.5461   2
  -8 -10  -4 3.07017 19.0120   4
  -8 -10  -4 16.8618 17.5354  30
  -8 -10  -3 171.294 28.4352   2
  -8 -10  -3 176.462 28.2446   4
  -8 -10  -2 221.418 31.1178   2
  -8 -10  -2 161.932 28.3278   4
  -8 -10  -1 57.8480 21.4530   2
  -8 -10  -1 106.425 24.9998   4
  -8 -10  -1 114.315 20.6293  30
  -8 -10   0 110.480 27.2690   2
  -8 -10   0 44.4073 21.2496   4
  -8 -10   0 61.8718 19.7115  30
  -8 -10   1 63.0449 24.3602   2
  -8 -10   1 59.6128 23.3109   4
  -8 -10   1 58.4909 18.5914  30
  -8 -10   2 102.753 27.4198   2
  -8 -10   2 129.330 28.4325   4
  -8 -10   2 151.726 22.5587  30
  -8 -10   3 67.9020 23.6973   2
  -8 -10   3 36.7350 24.3575   4
  -8 -10   3 8.57120 16.7095  30
  -8 -10   4 329.903 38.1477   4
  -8 -10   4 298.258 28.6607  30
  -8 -10   5 110.850 20.8968  30
  -8 -10   6 267.367 27.1994  30
  -8 -10   7 33.2871 17.8342  30
  -8  -9 -16 20.7928 21.4846   2
  -8  -9 -15 5.96195 19.1226   2
  -8  -9 -15 25.7893 15.8420  30
  -8  -9 -14 196.068 28.4304   2
  -8  -9 -14 233.573 26.8813   4
  -8  -9 -14 215.393 24.6484  30
  -8  -9 -13 14.8345 20.8709   2
  -8  -9 -13-2.42432 17.1742   4
  -8  -9 -13 13.9495 16.1306  30
  -8  -9 -12 17.7605 19.4573   2
  -8  -9 -12 2.47231 16.8936   4
  -8  -9 -12-10.2647 16.2585  30
  -8  -9 -11-14.7039 20.6868   2
  -8  -9 -11 5.00969 16.1983   4
  -8  -9 -11-8.43694 16.0427  30
  -8  -9 -10 58.6802 22.4834   2
  -8  -9 -10 33.1535 16.9447   4
  -8  -9 -10 36.7128 16.4723  30
  -8  -9  -9 85.0756 20.9456   2
  -8  -9  -9 57.0784 18.9397   4
  -8  -9  -9 109.799 19.0556  30
  -8  -9  -8 607.940 43.7388   2
  -8  -9  -8 623.704 42.2759   4
  -8  -9  -8 581.420 38.9644  30
  -8  -9  -7 165.050 26.1067   2
  -8  -9  -7 193.951 26.0009   4
  -8  -9  -7 195.534 23.5545  30
  -8  -9  -6 255.143 30.2516   2
  -8  -9  -6 255.828 29.6036   4
  -8  -9  -6 311.574 27.8963  30
  -8  -9  -5 297.613 32.1420   2
  -8  -9  -5 239.509 25.7306  30
  -8  -9  -4 48.6474 19.8357   2
  -8  -9  -4 20.1987 16.5285   4
  -8  -9  -4 9.01087 14.5831  30
  -8  -9  -3 564.214 42.9819   2
  -8  -9  -3 515.803 40.2380   4
  -8  -9  -2 410.497 37.9642   2
  -8  -9  -2 417.979 36.3751   4
  -8  -9  -1 76.7605 21.9887   2
  -8  -9  -1 78.6058 21.6212   4
  -8  -9  -1 76.8856 18.5884  30
  -8  -9   0 545.995 43.1523   2
  -8  -9   0 586.608 43.9764   4
  -8  -9   0 524.384 36.3556  30
  -8  -9   1 321.112 34.6433   2
  -8  -9   1 417.314 38.5061   4
  -8  -9   1 319.496 28.7584  30
  -8  -9   2 79.0202 23.9180   4
  -8  -9   2 60.6733 18.6865  30
  -8  -9   3 554.189 47.2152   4
  -8  -9   3 517.870 35.3664  30
  -8  -9   4 76.0260 25.0163   4
  -8  -9   4 65.8483 18.1484  30
  -8  -9   5 48.4279 24.0764   2
  -8  -9   5 51.8103 23.0051   4
  -8  -9   5 85.2724 18.2066  30
  -8  -9   6 121.807 28.1955   2
  -8  -9   6 143.344 29.5172   4
  -8  -9   6 142.519 21.2077  30
  -8  -9   7 41.8753 23.8726   2
  -8  -9   7 34.2266 16.5134  30
  -8  -9   8-8.57837 15.3614  30
  -8  -8 -17 64.4707 23.0376   2
  -8  -8 -16 11.6670 19.6309   2
  -8  -8 -16-1.61396 14.0668  30
  -8  -8 -15 290.634 31.9508   2
  -8  -8 -15 296.473 30.0508   4
  -8  -8 -15 343.957 27.1826  30
  -8  -8 -14 11.5250 18.4752   2
  -8  -8 -14-14.2475 17.8407   4
  -8  -8 -14 8.82629 14.2112  30
  -8  -8 -13 764.320 49.0863   2
  -8  -8 -13 780.534 46.1541   4
  -8  -8 -13 748.256 41.5915  30
  -8  -8 -12-2.84020 16.4285   2
  -8  -8 -12-7.24317 15.8721   4
  -8  -8 -12-11.3173 15.5100  30
  -8  -8 -11 508.179 38.3187   2
  -8  -8 -11 458.129 35.0877   4
  -8  -8 -11 424.501 31.3450  30
  -8  -8 -10 117.180 23.0557   2
  -8  -8 -10 159.896 22.1980   4
  -8  -8 -10 112.947 19.3565  30
  -8  -8  -9 385.694 34.8163   2
  -8  -8  -9 462.411 34.6821   4
  -8  -8  -9 376.087 30.2107  30
  -8  -8  -8 11.0546 16.6370   2
  -8  -8  -8 15.0938 15.9937   4
  -8  -8  -8-8.21775 13.6131  30
  -8  -8  -7 460.215 36.7426   2
  -8  -8  -7 468.861 35.3703   4
  -8  -8  -7 398.498 31.2605  30
  -8  -8  -6 36.1137 18.1716   2
  -8  -8  -6 62.1354 16.9437   4
  -8  -8  -6 41.7947 15.4767  30
  -8  -8  -5 377.180 33.8428   2
  -8  -8  -5 401.195 34.2131   4
  -8  -8  -5 431.693 31.9001  30
  -8  -8  -4 152.124 24.1804   2
  -8  -8  -4 137.613 22.1808   4
  -8  -8  -4 96.3914 19.0757  30
  -8  -8  -3 260.436 28.7387   2
  -8  -8  -3 240.699 27.8538   4
  -8  -8  -3 248.305 24.2691  30
  -8  -8  -2 365.962 33.6678   2
  -8  -8  -2 373.557 33.9725   4
  -8  -8  -1 26.6901 17.7245   2
  -8  -8  -1 55.8392 19.0456   4
  -8  -8   0 33.2065 19.0622   2
  -8  -8   0 39.4448 18.1269   4
  -8  -8   0 38.6467 14.8493  30
  -8  -8   1 18.8306 17.1912   4
  -8  -8   1 20.0523 14.6061  30
  -8  -8   2 64.8101 23.9854   4
  -8  -8   2 69.1039 16.6182  30
  -8  -8   3 20.0463 19.7382   4
  -8  -8   3 29.0636 15.7856  30
  -8  -8   4 508.527 41.4991   2
  -8  -8   4 554.036 44.1059   4
  -8  -8   4 468.431 32.9768  30
  -8  -8   5-3.27651 19.1518   2
  -8  -8   5 17.6775 21.6931   4
  -8  -8   5 24.0934 14.6846  30
  -8  -8   6 138.597 26.8459   2
  -8  -8   6 141.169 27.9355   4
  -8  -8   6 165.689 21.4719  30
  -8  -8   7 338.565 36.6573   2
  -8  -8   7 255.435 24.6405  30
  -8  -8   8 23.3731 21.7967   2
  -8  -8   8 40.0060 15.9022  30
  -8  -8   9 73.6500 24.4083   2
  -8  -8   9 116.970 18.8349  30
  -8  -7 -17 107.425 23.5339   2
  -8  -7 -17 72.6244 20.4148   4
  -8  -7 -16 198.520 29.6421   2
  -8  -7 -16 153.002 23.9414   4
  -8  -7 -16 147.983 18.7885  30
  -8  -7 -15 19.8888 18.9771   2
  -8  -7 -15 4.71877 16.5986   4
  -8  -7 -15 6.23175 13.1380  30
  -8  -7 -14 176.713 26.4068   2
  -8  -7 -14 149.326 23.3997   4
  -8  -7 -14 142.963 19.1053  30
  -8  -7 -13 13.8068 16.6550   2
  -8  -7 -13 49.6878 17.3632   4
  -8  -7 -13 38.6726 14.6909  30
  -8  -7 -12 13.6306 16.4170   2
  -8  -7 -12 18.9835 16.5798   4
  -8  -7 -12 12.1288 13.1855  30
  -8  -7 -11 37.6600 17.4108   2
  -8  -7 -11 26.1764 16.8733   4
  -8  -7 -11 14.2411 13.8019  30
  -8  -7 -10 47.8612 17.8377   2
  -8  -7 -10 47.4495 17.3483   4
  -8  -7 -10 63.7543 15.5991  30
  -8  -7  -9 252.730 27.8145   2
  -8  -7  -9 235.667 26.0123   4
  -8  -7  -9 297.394 24.3587  30
  -8  -7  -8 391.727 32.7398   2
  -8  -7  -8 378.014 31.2003   4
  -8  -7  -7 342.579 30.5490   2
  -8  -7  -7 272.088 26.7441   4
  -8  -7  -7 317.710 26.2750  30
  -8  -7  -6 59.5130 17.1254   2
  -8  -7  -6 68.4070 17.4208   4
  -8  -7  -6 63.6986 14.9032  30
  -8  -7  -5 126.876 21.3897   2
  -8  -7  -5 193.227 24.2389   4
  -8  -7  -5 149.356 19.2800  30
  -8  -7  -4 20.9026 15.7385   2
  -8  -7  -4 15.1253 14.7415   4
  -8  -7  -4 17.4922 13.0927  30
  -8  -7  -3 661.206 42.2835   2
  -8  -7  -3 705.559 42.8972   4
  -8  -7  -2 136.523 21.4993   2
  -8  -7  -2 132.505 22.0821   4
  -8  -7  -1 809.495 49.0211   4
  -8  -7   0 31.0177 17.8045   4
  -8  -7   0 36.2024 13.5395  30
  -8  -7   1 862.959 52.3237   4
  -8  -7   1 850.543 45.0908  30
  -8  -7   2 342.765 32.6819   2
  -8  -7   2 317.453 31.8539   4
  -8  -7   2 319.646 25.9648  30
  -8  -7   3 768.361 50.1630   2
  -8  -7   3 837.822 52.9088   4
  -8  -7   3 835.995 43.4733  30
  -8  -7   4 3.01200 18.8192   2
  -8  -7   4 19.3947 18.8922   4
  -8  -7   4 12.5816 13.6739  30
  -8  -7   5 532.246 42.0893   2
  -8  -7   5 563.366 44.5516   4
  -8  -7   5 568.562 34.4918  30
  -8  -7   6 24.7430 17.7172   2
  -8  -7   6 24.0491 13.9241  30
  -8  -7   7 499.802 41.5017   2
  -8  -7   7 544.937 33.3170  30
  -8  -7   8 147.818 26.7658   2
  -8  -7   8 132.696 28.1256   4
  -8  -7   8 146.063 18.9610  30
  -8  -7   9 493.282 42.8406   2
  -8  -7   9 481.587 44.9009   4
  -8  -7   9 582.800 33.0189  30
  -8  -7  10 34.9425 20.5500   2
  -8  -7  10 12.9443 13.4376  30
  -8  -7  11 67.0554 25.3753   2
  -8  -6 -18 35.2557 20.9748   2
  -8  -6 -18 23.8983 18.7369   4
  -8  -6 -17 2.89789 18.4245   2
  -8  -6 -17 7.16338 17.3782   4
  -8  -6 -16 28.4991 20.9423   2
  -8  -6 -16 74.0929 19.5178   4
  -8  -6 -15 276.831 30.1893   2
  -8  -6 -15 261.354 28.1023   4
  -8  -6 -15 296.519 22.9810  30
  -8  -6 -14 131.682 24.0281   2
  -8  -6 -14 183.877 24.3325   4
  -8  -6 -14 173.648 19.0777  30
  -8  -6 -13 593.140 42.3256   2
  -8  -6 -13 669.097 41.9569   4
  -8  -6 -13 676.895 36.1653  30
  -8  -6 -12 418.329 35.5867   2
  -8  -6 -12 457.972 33.9409   4
  -8  -6 -12 382.400 27.0571  30
  -8  -6 -11 10.3131 15.3906   2
  -8  -6 -11 16.1929 14.6005   4
  -8  -6 -11 42.6941 13.1715  30
  -8  -6 -10 478.612 35.7548   2
  -8  -6 -10 509.331 34.9404   4
  -8  -6 -10 421.635 29.9108  30
  -8  -6  -9 97.1987 19.0682   2
  -8  -6  -9 97.6749 16.8860  30
  -8  -6  -8 602.649 39.4160   2
  -8  -6  -8 537.186 36.5648   4
  -8  -6  -8 536.038 33.3761  30
  -8  -6  -7 1189.82 59.0017   2
  -8  -6  -7 1119.96 56.8160   4
  -8  -6  -7 1053.56 52.0326  30
  -8  -6  -6 313.833 28.1754   2
  -8  -6  -6 347.918 28.8120   4
  -8  -6  -6 285.182 24.4964  30
  -8  -6  -5 299.206 27.7491   2
  -8  -6  -5 329.437 28.2259   4
  -8  -6  -5 330.057 25.7121  30
  -8  -6  -4 1190.32 58.0744   2
  -8  -6  -4 1143.76 57.3210   4
  -8  -6  -4 1017.32 51.7121  30
  -8  -6  -3 21.8343 13.4495   2
  -8  -6  -3 16.2438 10.8842  30
  -8  -6  -3 29.5136 9.36778  15
  -8  -6  -3 9.64348 12.4233   4
  -8  -6  -2 724.748 33.3690  21
  -8  -6  -2 744.249 40.3442  30
  -8  -6  -2 733.623 32.8677  15
  -8  -6  -2 740.663 44.7263   4
  -8  -6  -1 215.132 25.2275   4
  -8  -6  -1 191.675 15.2659  21
  -8  -6   0 46.8593 16.4868   4
  -8  -6   0 58.8340 11.0331  22
  -8  -6   0 48.3754 8.65592  21
  -8  -6   1 252.540 22.3690  30
  -8  -6   1 272.240 27.3978   4
  -8  -6   1 258.803 26.6545   2
  -8  -6   1 216.678 13.7724  21
  -8  -6   1 262.954 17.7208  22
  -8  -6   2 340.708 26.1005  30
  -8  -6   2 362.631 32.4388   4
  -8  -6   2 363.328 31.3407   2
  -8  -6   2 344.801 19.8414  22
  -8  -6   3 5.79324 14.5089   4
  -8  -6   3 5.18132 11.5347  30
  -8  -6   3-2.71357 15.8573   2
  -8  -6   4 816.332 41.9692  30
  -8  -6   4 766.213 48.7530   2
  -8  -6   5 15.0279 12.6309  30
  -8  -6   5 14.1128 16.6677   2
  -8  -6   6 19.6144 13.0889  30
  -8  -6   6-11.4759 16.2446   2
  -8  -6   7 79.3388 23.8203   4
  -8  -6   7 58.8563 14.6781  30
  -8  -6   7 58.0632 19.3360   2
  -8  -6   8 6.78042 19.1960   4
  -8  -6   8-4.61070 11.8304  30
  -8  -6   8 41.0087 21.1777   2
  -8  -6   9 124.566 28.0178   4
  -8  -6   9 110.302 16.7680  30
  -8  -6  10 162.519 18.1986  24
  -8  -6  10 140.646 18.1759  30
  -8  -6  10 172.391 27.8334   2
  -8  -6  11 105.053 16.5060  30
  -8  -6  11 128.640 26.3069   2
  -8  -6  12-10.3410 19.0631  25
  -8  -5 -19-7.42991 18.4937   4
  -8  -5 -18 474.263 37.0538   4
  -8  -5 -17 14.7142 17.1346   4
  -8  -5 -16 177.843 24.6999   4
  -8  -5 -15 105.760 17.9255   3
  -8  -5 -15 96.1830 15.9620  30
  -8  -5 -15 86.5681 20.0019   4
  -8  -5 -14 459.647 30.0732   3
  -8  -5 -14 506.904 29.3543  30
  -8  -5 -14 499.900 36.0191   4
  -8  -5 -13 8.75285 11.0284   3
  -8  -5 -13 4.31502 11.1357  30
  -8  -5 -13-4.68022 15.7502   4
  -8  -5 -12 528.697 31.6228  30
  -8  -5 -12 568.365 30.9404   3
  -8  -5 -12 639.606 38.7043   4
  -8  -5 -11 13.1206 10.0146   3
  -8  -5 -11 29.9311 16.5316   2
  -8  -5 -11 12.1925 10.8775  30
  -8  -5 -11 2.27418 14.2123   4
  -8  -5 -10 342.808 29.2321   2
  -8  -5 -10 322.692 23.8098  30
  -8  -5 -10 364.526 29.8213   4
  -8  -5  -9 398.931 31.7446   2
  -8  -5  -9 355.843 26.2789  30
  -8  -5  -9 423.494 31.0520   4
  -8  -5  -8 65.1321 16.5333   2
  -8  -5  -8 37.1470 12.2105  30
  -8  -5  -8 35.4169 14.7300   4
  -8  -5  -7 98.2789 17.3189   2
  -8  -5  -7 125.681 18.6554   4
  -8  -5  -7 158.794 17.3169  30
  -8  -5  -6 31.6855 13.9255   2
  -8  -5  -6 33.0734 11.6818  30
  -8  -5  -6 24.2014 12.9016   4
  -8  -5  -6 39.6471 7.99335   8
  -8  -5  -5 55.8991 9.25052   8
  -8  -5  -5 84.9755 14.3108  30
  -8  -5  -5 44.8222 15.0865   2
  -8  -5  -5 61.7152 8.93882  12
  -8  -5  -5 57.6589 16.1443   4
  -8  -5  -4-2.22810 10.5230   4
  -8  -5  -4 7.41487 7.30108   8
  -8  -5  -4 10.0599 11.1984  30
  -8  -5  -4 9.27381 8.29687  15
  -8  -5  -4 1.56081 6.86551  12
  -8  -5  -3 487.010 25.0759   8
  -8  -5  -3 459.082 30.4203  30
  -8  -5  -3 460.992 25.3118  21
  -8  -5  -3 487.153 24.5237  15
  -8  -5  -3 456.344 33.0344   4
  -8  -5  -2 2.19577 8.69485   8
  -8  -5  -2-1.68177 10.2209  30
  -8  -5  -2 2.94954 7.38687  21
  -8  -5  -2 4.57876 12.3858   4
  -8  -5  -2-5.95418 7.17148  15
  -8  -5  -1 974.602 40.2679  21
  -8  -5  -1 1023.64 39.5756  15
  -8  -5  -1 975.639 52.5786   4
  -8  -5   0 344.749 29.5329   4
  -8  -5   0 377.193 29.8824   2
  -8  -5   0 340.669 18.4269  21
  -8  -5   1 29.8593 12.1723  30
  -8  -5   1 19.8334 13.1086   4
  -8  -5   1 23.4435 13.4357   2
  -8  -5   1 21.2699 6.23316  21
  -8  -5   2 937.259 44.4496  30
  -8  -5   2 955.672 51.8091   4
  -8  -5   2 906.941 50.0727   2
  -8  -5   2 832.610 31.4226  21
  -8  -5   3 210.086 20.0210  30
  -8  -5   3 184.640 23.5735   2
  -8  -5   3 205.586 14.3790  22
  -8  -5   4 160.793 18.0625  30
  -8  -5   4 181.608 23.0001   2
  -8  -5   4 147.171 11.4928  22
  -8  -5   5 925.803 45.0770  30
  -8  -5   5 962.245 52.8713   2
  -8  -5   6 357.567 31.5770   2
  -8  -5   6 336.855 24.8145  30
  -8  -5   6 369.499 33.8757   4
  -8  -5   7 301.762 29.7039   2
  -8  -5   7 257.540 21.7567  30
  -8  -5   8 1374.66 68.3410   2
  -8  -5   8 1306.60 57.2172  30
  -8  -5   8 1350.49 71.1372   4
  -8  -5   9 171.803 25.8474   2
  -8  -5   9 194.884 18.8640  30
  -8  -5   9 146.194 25.7524   4
  -8  -5  10 288.775 30.7318   2
  -8  -5  10 231.988 30.7310   4
  -8  -5  10 251.567 21.4225  30
  -8  -5  11 138.837 17.0662  30
  -8  -5  11 133.075 24.5996   2
  -8  -5  11 111.771 17.9819  24
  -8  -5  12 71.7162 21.3181  12
  -8  -5  12 103.917 22.1530  25
  -8  -5  13 141.230 24.7756  12
  -8  -5  13 108.795 23.2406  25
  -8  -4 -18 14.3941 18.6854   3
  -8  -4 -17 22.7269 17.4031   3
  -8  -4 -16 8.54323 15.7490   3
  -8  -4 -15 71.8252 13.8779  30
  -8  -4 -15 63.9120 17.0575   3
  -8  -4 -14 368.502 24.5640  30
  -8  -4 -14 373.357 28.8433   3
  -8  -4 -13 48.1506 14.6022   3
  -8  -4 -13 20.0994 11.3394  30
  -8  -4 -13 33.0453 16.6319   4
  -8  -4 -12 207.324 19.9256   3
  -8  -4 -12 183.007 17.7295  30
  -8  -4 -12 182.115 22.8223   4
  -8  -4 -11 196.582 18.5594  30
  -8  -4 -11 190.517 18.4689   3
  -8  -4 -11 236.770 24.1366   4
  -8  -4 -10 222.898 19.5879  30
  -8  -4 -10 203.578 22.6803   4
  -8  -4 -10 204.523 18.0270   3
  -8  -4  -9 17.8225 11.0919  30
  -8  -4  -9-2.17610 12.1883   4
  -8  -4  -8 1257.19 60.4203   2
  -8  -4  -8 1334.95 60.8574   4
  -8  -4  -8 1160.29 53.6079  30
  -8  -4  -7 99.2055 6.67006   8
  -8  -4  -7 105.518 14.9490  30
  -8  -4  -7 101.864 16.6854   2
  -8  -4  -7 100.572 9.38974  12
  -8  -4  -7 108.288 17.4731   4
  -8  -4  -6 1503.65 66.9267   4
  -8  -4  -6 1429.07 50.6933   8
  -8  -4  -6 1492.13 62.0460  30
  -8  -4  -6 1365.81 65.9838   2
  -8  -4  -6 1524.22 57.4809  17
  -8  -4  -6 1427.46 51.7754  12
  -8  -4  -5 221.763 22.5993   4
  -8  -4  -5 212.014 19.4080  30
  -8  -4  -5 214.667 15.9567  17
  -8  -4  -5 193.075 12.1720  12
  -8  -4  -5 207.015 12.6640   8
  -8  -4  -4 1107.89 53.7987   4
  -8  -4  -4 1010.67 40.7054   8
  -8  -4  -4 1063.13 49.1043  30
  -8  -4  -4 1075.86 43.6565  15
  -8  -4  -4 1052.79 39.4284  12
  -8  -4  -3 312.972 26.1708   4
  -8  -4  -3 292.592 22.1742  30
  -8  -4  -3 305.011 17.8979   8
  -8  -4  -3 293.371 19.6019  21
  -8  -4  -3 286.014 17.6998  15
  -8  -4  -3 287.680 15.4476  12
  -8  -4  -2 1627.49 69.7148   2
  -8  -4  -2 1562.11 58.9996   8
  -8  -4  -2 1420.16 63.8661  30
  -8  -4  -2 1612.44 59.7746  21
  -8  -4  -2 1559.34 57.3866  15
  -8  -4  -2 1501.36 69.3601   4
  -8  -4  -1 59.2152 10.1147   8
  -8  -4  -1 89.4036 15.8270   4
  -8  -4  -1 73.5064 10.0467  21
  -8  -4  -1 77.1258 8.90556  15
  -8  -4  -1 80.1245 15.2243   2
  -8  -4   0 1300.22 51.7586   8
  -8  -4   0 1248.21 47.7522  21
  -8  -4   0 1274.65 59.8893   2
  -8  -4   0 1250.79 45.6769  15
  -8  -4   0 1229.94 60.4882   4
  -8  -4   1 12.6912 11.4495   2
  -8  -4   1 25.0068 11.0773  30
  -8  -4   1 8.17492 5.76265  21
  -8  -4   2 1325.73 62.3977   2
  -8  -4   2 1348.36 57.2352  30
  -8  -4   2 1283.45 45.9387  21
  -8  -4   3 506.725 30.7817  30
  -8  -4   3 555.170 36.0692   2
  -8  -4   4 717.391 42.9402   2
  -8  -4   4 702.198 37.2252  30
  -8  -4   4 752.547 45.6050   4
  -8  -4   5 18.6836 14.7334   2
  -8  -4   5 18.0246 11.5783  30
  -8  -4   5 26.3777 14.7855   4
  -8  -4   6 26.2469 15.3332   2
  -8  -4   6 27.4388 16.5483   4
  -8  -4   6 38.4076 12.1871  30
  -8  -4   7 12.1561 14.6371   2
  -8  -4   7 2.84338 14.4400   4
  -8  -4   7 18.7905 12.0078  30
  -8  -4   7 5.87737 3.42868  22
  -8  -4   8 251.034 26.5686   2
  -8  -4   8 261.762 21.2651  30
  -8  -4   8 287.916 30.6706   4
  -8  -4   9 293.513 28.0596   2
  -8  -4   9 263.895 20.9239  30
  -8  -4   9 257.089 30.1122   4
  -8  -4  10 172.941 24.4670   2
  -8  -4  10 123.831 23.8416   4
  -8  -4  10 143.402 16.5594  30
  -8  -4  11 19.3400 14.3784  24
  -8  -4  11 53.1036 13.0798  30
  -8  -4  11 48.0978 18.9567   2
  -8  -4  11 66.1782 21.2588   4
  -8  -4  11 57.6736 17.1780  12
  -8  -4  12 97.2310 21.7060   2
  -8  -4  12 97.5992 17.8121  24
  -8  -4  12 119.393 22.3290  25
  -8  -4  12 89.9826 20.7545  12
  -8  -4  12 107.794 15.0536  30
  -8  -4  13 101.366 22.7923  25
  -8  -4  13 93.8623 18.3720  24
  -8  -4  13 89.0044 20.9011  12
  -8  -4  14 50.2119 19.9221  12
  -8  -4  14 41.7502 17.4039  11
  -8  -4  14 68.2045 21.5474  25
  -8  -4  14 53.2985 18.5030   6
  -8  -4  15 71.4040 19.6502   6
  -8  -3 -19 165.804 27.4962   3
  -8  -3 -18 47.5797 20.3429   3
  -8  -3 -18 100.307 23.5438  29
  -8  -3 -17 339.097 32.4614   3
  -8  -3 -16-11.8789 16.4788   3
  -8  -3 -15 357.073 31.2578   3
  -8  -3 -15 403.743 24.0814  30
  -8  -3 -14 478.618 33.4718   3
  -8  -3 -14 489.857 27.3837  30
  -8  -3 -13 466.014 31.9450   3
  -8  -3 -13 441.013 26.5269  30
  -8  -3 -12 649.350 37.0655   3
  -8  -3 -12 623.763 33.0372  30
  -8  -3 -11 566.784 33.1477   3
  -8  -3 -11 565.209 31.1027  30
  -8  -3 -10 7.79560 10.5794   3
  -8  -3 -10 13.7580 9.95239  30
  -8  -3  -9 1071.24 48.2253   3
  -8  -3  -9 1158.34 55.5480   4
  -8  -3  -9 1008.51 47.3354  30
  -8  -3  -8 88.9865 11.3351  14
  -8  -3  -8 109.295 17.7211   4
  -8  -3  -8 102.560 14.1970  30
  -8  -3  -7 207.582 16.5206  17
  -8  -3  -7 216.021 15.9287  14
  -8  -3  -7 186.120 17.6109  30
  -8  -3  -6 539.734 31.1822  30
  -8  -3  -6 596.892 28.0936  17
  -8  -3  -6 551.734 21.6657  12
  -8  -3  -5 200.244 20.6167   4
  -8  -3  -5 151.456 16.2836  30
  -8  -3  -5 183.669 14.1612  17
  -8  -3  -5 182.543 9.39847  12
  -8  -3  -5 178.717 9.61151   8
  -8  -3  -4 4.01803 11.0036   4
  -8  -3  -4 12.0112 5.12877   8
  -8  -3  -4 8.87599 9.33064  30
  -8  -3  -4 2.98302 7.61634  15
  -8  -3  -4 13.7817 7.32921  17
  -8  -3  -4 15.4388 4.35862  12
  -8  -3  -3 1105.26 51.4947   4
  -8  -3  -3 939.504 39.7804   6
  -8  -3  -3 1004.40 38.3374   8
  -8  -3  -3 906.643 45.0271  30
  -8  -3  -3 1020.62 49.2550   2
  -8  -3  -3 972.417 40.2522  15
  -8  -3  -3 993.235 35.1962  12
  -8  -3  -2 50.6333 11.7584  30
  -8  -3  -2 43.2756 13.3545   2
  -8  -3  -2 27.1075 6.99943   8
  -8  -3  -2 27.4227 7.36092  15
  -8  -3  -2 13.5696 7.19967   6
  -8  -3  -2 24.3285 11.1299   4
  -8  -3  -1 278.684 17.2793   8
  -8  -3  -1 281.196 15.3493  15
  -8  -3  -1 256.246 20.6465  30
  -8  -3  -1 247.400 22.4804   2
  -8  -3   0 221.573 21.5764   2
  -8  -3   0 273.595 13.7283  15
  -8  -3   0 218.040 16.4890   8
  -8  -3   1 194.769 13.0485  21
  -8  -3   1 203.771 10.3238  15
  -8  -3   1 168.251 14.9720   8
  -8  -3   2 209.557 12.3167  21
  -8  -3   2 218.517 21.6116   2
  -8  -3   2 224.158 19.7213  30
  -8  -3   3 235.164 11.2340  21
  -8  -3   3 228.986 22.3950   2
  -8  -3   3 203.544 18.8175  30
  -8  -3   3 214.760 22.6078   4
  -8  -3   4 152.533 19.7386   2
  -8  -3   4 185.734 17.3408  30
  -8  -3   4 210.981 22.5372   4
  -8  -3   5 146.134 18.9467   2
  -8  -3   5 126.309 15.3495  30
  -8  -3   5 152.190 20.6276   4
  -8  -3   6 899.707 47.2327   2
  -8  -3   6 804.461 48.6532   4
  -8  -3   6 836.694 40.4223  30
  -8  -3   7 190.220 13.1971  22
  -8  -3   7 200.936 22.8065   2
  -8  -3   7 190.667 24.1832   4
  -8  -3   7 214.203 18.8042  30
  -8  -3   8 1130.61 41.0600  22
  -8  -3   8 1117.04 60.5845   4
  -8  -3   8 1170.97 50.6160  30
  -8  -3   8 1195.37 57.9730   2
  -8  -3   9 23.8351 11.2940  30
  -8  -3   9 33.4970 18.0633   4
  -8  -3   9 13.2442 12.9468  12
  -8  -3   9 22.3699 14.1156   2
  -8  -3  10 380.700 24.7554  30
  -8  -3  10 424.258 31.9842   2
  -8  -3  10 372.578 34.6868   4
  -8  -3  10 391.915 30.2377  12
  -8  -3  11 7.65703 14.4824  24
  -8  -3  11 17.0611 10.7821  30
  -8  -3  11 22.7609 16.2446   2
  -8  -3  11 35.1142 19.2432   4
  -8  -3  11 19.4754 14.7979  12
  -8  -3  12 382.396 33.2594   2
  -8  -3  12 423.691 30.6729  24
  -8  -3  12 371.288 31.8776  12
  -8  -3  12 456.823 25.6056  30
  -8  -3  13 40.2663 16.1479  24
  -8  -3  13 50.6491 19.9538  25
  -8  -3  13 45.8584 17.9636  12
  -8  -3  14 960.925 52.8155  11
  -8  -3  14 1110.50 58.3333  12
  -8  -3  14 996.148 51.2774  24
  -8  -3  14 1080.29 59.1873  25
  -8  -3  14 1111.85 52.8273   6
  -8  -3  15 9.80582 15.5605   6
  -8  -3  15 52.4380 20.9009  12
  -8  -3  15 41.7705 17.4607  11
  -8  -3  16 337.088 29.7630   6
  -8  -2 -19 273.837 32.4845   3
  -8  -2 -18-8.57728 21.4818   3
  -8  -2 -18-2.78841 19.0545  29
  -8  -2 -17 139.156 25.1241   3
  -8  -2 -16 51.8445 18.9350   3
  -8  -2 -15 8.92927 11.9217  10
  -8  -2 -15 3.24345 10.4928  30
  -8  -2 -14 283.315 28.0264   3
  -8  -2 -14 299.526 23.2628  10
  -8  -2 -14 260.469 19.6153  30
  -8  -2 -13 48.3435 12.0683  30
  -8  -2 -13 43.1822 15.6771   3
  -8  -2 -12 23.7971 10.7771  30
  -8  -2 -12 6.06474 12.7516   3
  -8  -2 -11-1.28692 9.72847  30
  -8  -2 -11-1.88961 11.8046   3
  -8  -2 -10 35.5553 11.5284  30
  -8  -2 -10 33.5678 12.6479   3
  -8  -2  -9 26.8443 10.1843  30
  -8  -2  -9 29.6625 11.9460   3
  -8  -2  -8 741.378 38.5021  30
  -8  -2  -8 784.254 33.3906  14
  -8  -2  -8 821.341 40.4540   3
  -8  -2  -8 894.151 36.6845  23
  -8  -2  -7 107.729 12.6267  17
  -8  -2  -7 99.0721 10.4809  14
  -8  -2  -7 99.4021 13.7730  30
  -8  -2  -7 105.679 11.2782  23
  -8  -2  -6 220.425 18.8885  30
  -8  -2  -6 223.969 15.0574  14
  -8  -2  -6 239.534 16.2956  17
  -8  -2  -6 282.553 23.2636   4
  -8  -2  -6 298.643 16.4899  23
  -8  -2  -5 1003.09 47.0420  30
  -8  -2  -5 1104.38 42.2244  17
  -8  -2  -5 1043.05 41.8571   6
  -8  -2  -5 1070.61 52.1764   4
  -8  -2  -4 29.7274 10.0716  30
  -8  -2  -4 27.1731 10.9458   2
  -8  -2  -4 35.6662 7.35382  17
  -8  -2  -4 26.0959 7.02370   6
  -8  -2  -4 30.9680 11.6895   4
  -8  -2  -3 666.802 34.3641  30
  -8  -2  -3 690.295 36.9794   2
  -8  -2  -3 631.336 25.8543   8
  -8  -2  -3 614.088 26.7292  17
  -8  -2  -3 732.028 38.9525   4
  -8  -2  -3 659.629 28.1440   6
  -8  -2  -2 1074.34 49.0093   2
  -8  -2  -2 1001.74 38.5838   8
  -8  -2  -2 1046.24 46.2247  30
  -8  -2  -2 962.378 38.9234   6
  -8  -2  -1 329.567 22.8906  30
  -8  -2  -1 355.273 25.2458   2
  -8  -2  -1 316.872 18.0379   8
  -8  -2  -1 322.432 17.7663   6
  -8  -2   0 802.396 31.4963  15
  -8  -2   0 846.569 41.9137   2
  -8  -2   0 805.827 34.7142   8
  -8  -2   1 1949.13 77.8425   2
  -8  -2   1 1924.28 70.5656   8
  -8  -2   1 1867.31 64.3477  15
  -8  -2   1 1983.59 80.4662   4
  -8  -2   2 178.701 16.6158  30
  -8  -2   2 213.899 19.6122   2
  -8  -2   2 189.594 15.4046   8
  -8  -2   2 162.719 7.24152  15
  -8  -2   2 164.097 18.9022   4
  -8  -2   3 2249.29 87.4748   2
  -8  -2   3 2208.62 89.9118   4
  -8  -2   3 2128.23 83.4589  30
  -8  -2   4 260.793 20.6872  30
  -8  -2   4 263.542 12.1294  21
  -8  -2   4 275.344 24.9824   4
  -8  -2   4 242.510 17.1030  12
  -8  -2   4 289.552 22.8684   2
  -8  -2   5 119.538 14.5543  30
  -8  -2   5 134.405 18.9290   4
  -8  -2   5 141.970 13.8623  12
  -8  -2   5 122.202 17.6874   2
  -8  -2   6 392.120 24.6630  30
  -8  -2   6 432.440 32.1513   4
  -8  -2   6 387.099 24.3270  12
  -8  -2   6 391.427 28.5251   2
  -8  -2   7 613.830 33.5554  30
  -8  -2   7 702.691 39.1161   2
  -8  -2   7 719.033 42.6757   4
  -8  -2   7 657.108 34.5607  12
  -8  -2   8 272.651 20.5755  30
  -8  -2   8 256.359 16.6328  22
  -8  -2   8 296.472 24.9026   2
  -8  -2   8 296.692 27.8873   4
  -8  -2   8 294.769 22.9627  12
  -8  -2   9 1263.68 54.2334  30
  -8  -2   9 1253.42 48.1873  22
  -8  -2   9 1383.99 61.3848   2
  -8  -2   9 1317.15 65.2668   4
  -8  -2   9 1393.87 59.3355  12
  -8  -2  10 27.9797 11.1657  30
  -8  -2  10 17.9309 13.1219   2
  -8  -2  10 25.2899 6.43381  22
  -8  -2  10 47.3895 18.6673   4
  -8  -2  10 26.3560 13.4528  12
  -8  -2  11 128.040 22.1865  25
  -8  -2  11 125.445 19.4571  24
  -8  -2  11 145.531 15.8569  30
  -8  -2  11 134.634 20.1829   2
  -8  -2  11 153.461 24.2862   4
  -8  -2  11 143.734 19.4647  12
  -8  -2  11 142.019 18.1326  10
  -8  -2  12 4.63284 10.3240  30
  -8  -2  12-5.12439 18.0232  25
  -8  -2  12 10.4375 14.6842  24
  -8  -2  12 13.6862 18.7043   4
  -8  -2  12 3.19619 12.4440   6
  -8  -2  12 4.67380 11.7776  10
  -8  -2  12-6.46958 14.9546  12
  -8  -2  13 6.30390 14.7880  24
  -8  -2  13 25.1660 13.0717   6
  -8  -2  13 11.4217 16.6309  12
  -8  -2  13 12.8986 12.3264  10
  -8  -2  14 16.8101 16.3619  24
  -8  -2  14 1.74693 13.9884   6
  -8  -2  14-14.4124 16.2911  12
  -8  -2  14 15.9712 17.3528  11
  -8  -2  15 218.555 25.3313  24
  -8  -2  15 219.335 30.3874  14
  -8  -2  15 181.286 26.8292  12
  -8  -2  15 195.785 25.3041  11
  -8  -2  15 238.958 24.4241   6
  -8  -2  16 2.03515 15.5714  24
  -8  -2  16-1.86598 15.9621   6
  -8  -2  16 15.6630 19.1231  12
  -8  -2  16 2.19338 17.6581  11
  -8  -2  17 24.8205 17.5497   6
  -8  -1 -18 24.3874 20.6745   3
  -8  -1 -18-10.8644 19.8967  29
  -8  -1 -17 26.3492 20.9037   3
  -8  -1 -17 34.0132 19.0651  29
  -8  -1 -16 64.1435 21.3052   3
  -8  -1 -15 200.887 25.5555   3
  -8  -1 -14 55.0104 19.3702   3
  -8  -1 -14 10.7862 11.4543  10
  -8  -1 -13 880.749 50.7144   3
  -8  -1 -13 996.833 46.5769  10
  -8  -1 -12-4.43480 12.8252   3
  -8  -1 -12 8.39901 11.8994  10
  -8  -1 -12-9.80751 9.76338  30
  -8  -1 -11 685.353 34.0547  30
  -8  -1 -11 654.869 39.2304   3
  -8  -1 -10 542.287 29.8783  30
  -8  -1 -10 564.469 34.8345   3
  -8  -1  -9 775.364 37.4989  30
  -8  -1  -9 757.424 40.8848   3
  -8  -1  -8 28.0013 9.86101  30
  -8  -1  -8 30.6444 8.99735  23
  -8  -1  -8 17.9683 5.81732  14
  -8  -1  -8 38.0955 12.2048   3
  -8  -1  -7 1329.22 50.7713  23
  -8  -1  -7 1261.63 54.9826  30
  -8  -1  -7 1361.52 51.5296  17
  -8  -1  -7 1286.08 47.4468  14
  -8  -1  -7 1322.00 50.3318   6
  -8  -1  -6 16.3506 9.38682  30
  -8  -1  -6 9.28110 6.65745  23
  -8  -1  -6 15.1720 7.48874  17
  -8  -1  -6 13.6477 5.87245  14
  -8  -1  -6 6.99147 6.26454   6
  -8  -1  -5 1517.71 63.3535  30
  -8  -1  -5 1542.40 57.0537  17
  -8  -1  -5 1594.43 57.0858   6
  -8  -1  -5 1567.82 56.3146  23
  -8  -1  -4 501.461 28.2565  30
  -8  -1  -4 494.250 22.0760  17
  -8  -1  -4 463.414 22.0116   6
  -8  -1  -4 492.939 21.1364  23
  -8  -1  -3 1013.01 46.0750  30
  -8  -1  -3 1017.49 38.1225  17
  -8  -1  -3 1054.03 39.3876   6
  -8  -1  -2 380.780 18.3189   6
  -8  -1  -2 352.017 23.9031  30
  -8  -1  -1 484.001 29.3873   2
  -8  -1  -1 455.650 27.2270  30
  -8  -1  -1 477.632 30.5655   4
  -8  -1  -1 470.320 20.9643   6
  -8  -1  -1 487.375 22.1417   8
  -8  -1   0 12.3501 8.93071   2
  -8  -1   0 4.18222 7.80926  30
  -8  -1   0 7.97471 5.99474   8
  -8  -1   0 2.26874 4.96981   6
  -8  -1   0 12.7245 9.59939   4
  -8  -1   1 190.235 17.9217   2
  -8  -1   1 161.888 8.92607  12
  -8  -1   1 173.749 18.5639   4
  -8  -1   1 170.134 13.5635   8
  -8  -1   2 36.2400 8.62276   8
  -8  -1   2 46.1954 6.34186  12
  -8  -1   2 34.2564 4.96828  15
  -8  -1   2 44.5899 11.9808   4
  -8  -1   2 61.4640 11.6144   2
  -8  -1   3 293.944 21.5443  30
  -8  -1   3 317.500 24.8912   4
  -8  -1   3 322.340 16.9106  12
  -8  -1   3 296.849 22.1352   2
  -8  -1   4 588.639 31.8916  30
  -8  -1   4 573.847 32.8186   2
  -8  -1   4 577.395 35.4698   4
  -8  -1   4 601.599 27.4016  12
  -8  -1   5 22.0051 10.0245  30
  -8  -1   5 18.7854 5.06901  21
  -8  -1   5 16.2297 10.2441   2
  -8  -1   5 24.0727 11.6157   4
  -8  -1   5 11.1549 7.63933  12
  -8  -1   6 106.550 13.6473  30
  -8  -1   6 70.4477 4.79280  21
  -8  -1   6 78.9710 16.3506   4
  -8  -1   6 80.3220 11.5725  12
  -8  -1   6 77.9944 14.3205   2
  -8  -1   7 589.252 32.0261  30
  -8  -1   7 611.106 35.2835   2
  -8  -1   7 694.557 40.1271   4
  -8  -1   7 591.223 31.7913  12
  -8  -1   8 80.3122 12.9105  30
  -8  -1   8 79.2202 11.9250  22
  -8  -1   8 80.1240 15.0198   2
  -8  -1   8 76.4065 16.6689   4
  -8  -1   8 102.095 14.1272  12
  -8  -1   9 47.4172 11.9018  30
  -8  -1   9 54.7143 14.3937   2
  -8  -1   9 34.7508 9.76316  22
  -8  -1   9 37.2297 15.5849   4
  -8  -1   9 24.0972 11.0412  12
  -8  -1  10 332.377 22.4947  30
  -8  -1  10 304.375 28.7325  25
  -8  -1  10 333.952 25.4278   2
  -8  -1  10 335.179 19.3848  22
  -8  -1  10 327.227 25.5696  10
  -8  -1  10 330.494 25.5023  12
  -8  -1  10 338.034 29.6653   4
  -8  -1  11 92.4395 18.9757  25
  -8  -1  11 85.4328 17.9753  24
  -8  -1  11 68.9863 14.8659   2
  -8  -1  11 82.9907 10.2470  22
  -8  -1  11 66.7293 13.3862   6
  -8  -1  11 76.0618 19.4630   4
  -8  -1  11 62.4257 15.1611  12
  -8  -1  11 62.2696 14.7179  10
  -8  -1  12 198.187 25.5583  25
  -8  -1  12 187.894 22.7380  24
  -8  -1  12 177.364 18.6558   6
  -8  -1  12 187.013 25.1918   4
  -8  -1  12 182.398 19.7268  10
  -8  -1  12 166.265 20.9569  12
  -8  -1  13 713.628 46.4554  25
  -8  -1  13 657.610 42.4091  24
  -8  -1  13 718.894 37.1362   6
  -8  -1  13 703.392 41.7933  12
  -8  -1  13 703.958 36.8427  10
  -8  -1  13 708.423 44.5938  11
  -8  -1  14 188.892 27.3680  25
  -8  -1  14 171.505 24.2039  24
  -8  -1  14 183.658 26.9892  14
  -8  -1  14 167.047 19.8794   6
  -8  -1  14 174.025 24.8716  11
  -8  -1  14 146.436 22.4180  12
  -8  -1  15 473.625 36.5403  24
  -8  -1  15 526.150 41.1049  25
  -8  -1  15 488.676 40.3422  14
  -8  -1  15 519.440 38.4096  12
  -8  -1  15 538.198 38.5906  11
  -8  -1  15 565.371 33.6381   6
  -8  -1  16 113.283 22.1752  24
  -8  -1  16 104.164 21.6644  11
  -8  -1  16 125.704 23.8198  12
  -8  -1  16 109.527 18.9567   6
  -8  -1  17 93.1995 22.7208  24
  -8  -1  17 111.075 18.9315   6
  -8  -1  17 124.284 22.9111  11
  -8   0 -18 299.236 34.5815   3
  -8   0 -18 221.710 29.3147  29
  -8   0 -17 34.0841 21.6651   3
  -8   0 -17 30.5884 19.8736  29
  -8   0 -16 370.790 37.1575   3
  -8   0 -16 403.342 34.1819  29
  -8   0 -15 16.9705 18.8967   3
  -8   0 -14 343.462 32.1214   3
  -8   0 -14 280.190 22.9784  10
  -8   0 -13 134.769 22.9079   3
  -8   0 -13 198.038 19.2496  10
  -8   0 -12 141.701 21.9052   3
  -8   0 -12 152.738 18.1066  10
  -8   0 -11 174.829 21.8037   3
  -8   0 -11 174.489 19.2623  10
  -8   0 -10 306.761 26.5914   3
  -8   0 -10 286.111 23.9569  10
  -8   0 -10 318.802 21.4604  30
  -8   0  -9 50.6706 13.7904   3
  -8   0  -9 43.1750 13.2245  10
  -8   0  -9 22.3643 10.2446  30
  -8   0  -8 485.019 27.8011  30
  -8   0  -8 435.031 30.6594   3
  -8   0  -7 94.4891 13.9239  30
  -8   0  -7 94.9038 6.38223  14
  -8   0  -7 88.7345 10.7653  17
  -8   0  -7 68.4238 9.48580   6
  -8   0  -7 72.4315 10.2422  23
  -8   0  -6 21.8264 10.0072  30
  -8   0  -6 10.8596 7.30020  17
  -8   0  -6 16.6103 4.54462  14
  -8   0  -6 20.0052 6.58260   6
  -8   0  -6 18.2166 6.79619  23
  -8   0  -5 56.3475 11.8558  30
  -8   0  -5 92.0220 9.59493  17
  -8   0  -5 66.3867 6.41839  14
  -8   0  -5 67.8425 8.41029   6
  -8   0  -5 75.3613 8.69821  23
  -8   0  -4 22.1232 8.95369  30
  -8   0  -4 17.4020 5.59887  23
  -8   0  -4 16.9897 5.72823  17
  -8   0  -4 9.31292 5.32196   6
  -8   0  -3 307.782 13.8293  23
  -8   0  -3 312.452 21.6010  30
  -8   0  -3 296.730 14.8998   6
  -8   0  -3 301.291 14.7019  17
  -8   0  -2 112.914 14.0814  30
  -8   0  -2 128.105 7.43698  17
  -8   0  -2 128.442 8.80162   6
  -8   0  -2 116.317 15.3704   4
  -8   0  -1 686.898 37.3681   4
  -8   0  -1 655.083 25.3896   6
  -8   0  -1 611.895 33.3941  30
  -8   0  -1 710.576 35.2135   2
  -8   0   0 16.3055 4.52978   6
  -8   0   0 4.19646 8.27247  30
  -8   0   0 16.9688 8.44520   2
  -8   0   1 2019.63 74.2269   2
  -8   0   1 1817.39 63.0082   6
  -8   0   1 1927.46 77.0531   4
  -8   0   2 737.368 35.4137   2
  -8   0   2 711.924 26.2357   6
  -8   0   2 716.791 38.2549   4
  -8   0   2 652.039 25.2517  12
  -8   0   3 1212.55 48.2965   8
  -8   0   3 1068.65 50.4266  30
  -8   0   3 1180.40 43.0071  12
  -8   0   3 1216.40 54.7560   4
  -8   0   3 1224.70 51.2394   2
  -8   0   4 3.55747 9.73941   4
  -8   0   4 6.98063 9.10524  30
  -8   0   4 9.91958 2.15768  15
  -8   0   4 4.75050 1.92626  15
  -8   0   4 5.66692 5.61404  12
  -8   0   4 4.13500 8.84075   2
  -8   0   5 819.639 39.7541  30
  -8   0   5 882.725 40.4048   2
  -8   0   5 837.782 43.5402   4
  -8   0   5 803.512 34.8755  12
  -8   0   6 36.0571 10.1218  30
  -8   0   6 19.3901 6.04805  21
  -8   0   6 22.7479 9.95971   2
  -8   0   6 26.4730 11.9424   4
  -8   0   6 26.8283 8.38675  12
  -8   0   7 1603.77 62.9679  30
  -8   0   7 1504.51 53.0363  21
  -8   0   7 1562.76 63.3951   2
  -8   0   7 1602.51 68.6426   4
  -8   0   7 1483.61 66.6390  10
  -8   0   7 1538.52 60.7480  12
  -8   0   8 523.739 28.8359  30
  -8   0   8 492.664 28.8894   2
  -8   0   8 559.316 33.2869  10
  -8   0   8 457.174 27.1815  12
  -8   0   8 448.460 23.6098   6
  -8   0   8 475.120 32.8374   4
  -8   0   8 494.080 28.1398  22
  -8   0   9 1919.73 73.4116   2
  -8   0   9 1771.32 71.1765  22
  -8   0   9 1774.43 76.5133  10
  -8   0   9 1844.51 73.5455  12
  -8   0   9 1941.66 79.9311   4
  -8   0   9 1849.04 68.5460   6
  -8   0  10 123.343 19.9131  25
  -8   0  10 116.002 15.1047   2
  -8   0  10 122.999 14.2796  22
  -8   0  10 156.112 18.3206  10
  -8   0  10 122.596 16.5970  12
  -8   0  10 116.600 13.0719   6
  -8   0  10 110.253 18.8877   4
  -8   0  11 278.263 19.3440  22
  -8   0  11 250.749 22.7921  10
  -8   0  11 236.781 22.3159  12
  -8   0  11 240.771 25.7359   4
  -8   0  11 269.050 19.4410   6
  -8   0  11 308.886 27.4801  24
  -8   0  11 244.739 26.7063  25
  -8   0  12 4.75810 14.8665  24
  -8   0  12 27.6584 17.0563  25
  -8   0  12 17.2674 13.6892  12
  -8   0  12-1.66374 10.8535  10
  -8   0  12 11.2328 9.30628  22
  -8   0  12 5.04699 14.2923  14
  -8   0  12 12.2913 10.8649   6
  -8   0  12 35.8119 15.2984   4
  -8   0  13 247.289 22.5551  10
  -8   0  13 242.688 24.7895  12
  -8   0  13 232.613 26.9099  11
  -8   0  13 234.007 27.3903  14
  -8   0  13 258.030 20.1436   6
  -8   0  13 256.954 28.3361  25
  -8   0  13 256.823 26.8137  24
  -8   0  14 47.7883 12.7974  10
  -8   0  14 28.4721 16.3935  12
  -8   0  14 33.1188 18.5760  11
  -8   0  14 13.9318 18.6438  14
  -8   0  14 33.5840 12.6877   6
  -8   0  14 39.2947 17.5545  24
  -8   0  14 57.1504 20.4790  25
  -8   0  15 496.811 38.1644  11
  -8   0  15 433.982 34.9363  12
  -8   0  15 476.213 39.6619  14
  -8   0  15 513.531 30.3509   6
  -8   0  15 435.638 35.8431  24
  -8   0  15 482.963 39.8027  25
  -8   0  16 45.4438 18.4421  11
  -8   0  16 58.1625 18.7196  12
  -8   0  16 72.1626 22.5068  14
  -8   0  16 49.4561 15.6170   6
  -8   0  16 41.9964 18.9678  24
  -8   0  16 43.1888 20.5978  25
  -8   0  17 41.7376 15.9883   6
  -8   0  17 44.6762 19.0533  11
  -8   0  17 50.3554 19.7779  12
  -8   0  17 68.4415 21.1644  24
  -8   1 -18 30.7949 19.5411  29
  -8   1 -17 3.25403 21.0437   3
  -8   1 -17 14.8626 18.4981  29
  -8   1 -16 18.7721 20.7532   3
  -8   1 -16 40.4998 18.5752  29
  -8   1 -15 89.8856 24.0531   3
  -8   1 -15 102.494 20.8770  29
  -8   1 -14 37.1773 19.1217   3
  -8   1 -14 19.5483 15.6257  29
  -8   1 -14 33.6290 13.1711  10
  -8   1 -13 179.332 25.9167   3
  -8   1 -13 188.663 19.8281  10
  -8   1 -12 266.127 27.4991   3
  -8   1 -12 260.374 22.4860  10
  -8   1 -11-4.89449 14.0058   3
  -8   1 -11 5.27073 11.2657  10
  -8   1 -10 654.875 40.6127   3
  -8   1 -10 623.581 36.3206  10
  -8   1  -9 185.273 21.4350   3
  -8   1  -9 178.071 20.0840  10
  -8   1  -8 379.281 28.5566   3
  -8   1  -8 306.939 24.9584  10
  -8   1  -7 615.607 37.1439   3
  -8   1  -7 635.383 37.0116  10
  -8   1  -6 962.218 47.2161  10
  -8   1  -6 870.752 42.0047  30
  -8   1  -5 208.730 20.8804  10
  -8   1  -5 229.008 18.6764  30
  -8   1  -4 2493.63 85.9684  30
  -8   1  -4 2708.36 77.1292  17
  -8   1  -4 2090.44 70.0215  14
  -8   1  -4 2155.19 69.8984  14
  -8   1  -4 2629.29 92.0041  10
  -8   1  -3 98.1324 13.3419  30
  -8   1  -3 105.797 8.45417  17
  -8   1  -3 98.9032 15.9376  10
  -8   1  -3 101.259 8.07721  23
  -8   1  -2 913.004 43.8719  30
  -8   1  -2 978.774 33.9273  17
  -8   1  -2 948.765 33.2802  23
  -8   1  -2 1002.88 49.3169  10
  -8   1  -1 567.145 31.1950  30
  -8   1  -1 563.454 20.3205   6
  -8   1  -1 524.044 31.8108   4
  -8   1  -1 530.978 33.8921  10
  -8   1   0 213.872 18.1814  30
  -8   1   0 214.473 8.96345   6
  -8   1   0 215.775 19.3597   4
  -8   1   0 252.250 21.9557  10
  -8   1   0 265.586 18.6309   2
  -8   1   1 299.031 22.6739   4
  -8   1   1 262.286 9.96762   6
  -8   1   2 1585.45 51.9750   6
  -8   1   2 1757.16 68.4299   4
  -8   1   2 1771.36 64.5350   2
  -8   1   3 152.434 15.9974  30
  -8   1   3 113.439 15.9739  10
  -8   1   3 123.585 6.11431   6
  -8   1   3 130.527 15.9549   4
  -8   1   3 117.475 13.1324   2
  -8   1   4 1144.25 40.2408   6
  -8   1   4 1228.66 54.0899   4
  -8   1   4 1215.94 52.3034  30
  -8   1   4 1188.73 43.2117  15
  -8   1   4 1221.03 43.9774  12
  -8   1   4 1113.38 55.6822  10
  -8   1   4 1267.09 50.0718   2
  -8   1   5 5.01185 9.35646   4
  -8   1   5 5.96982 4.19273   6
  -8   1   5 5.93341 7.67470   2
  -8   1   5 1.43585 9.36271  30
  -8   1   5 2.06729 3.78567  15
  -8   1   5 10.7986 6.07615  12
  -8   1   5-3.90317 9.50069  10
  -8   1   6 7.16338 8.95280  30
  -8   1   6 7.10913 8.03871   2
  -8   1   6 3.72869 6.60682  12
  -8   1   6 13.6099 10.7686  10
  -8   1   6 6.97993 4.41765   6
  -8   1   6 3.42491 10.0094   4
  -8   1   6 11.1030 7.57122  21
  -8   1   7 17.5903 8.92872   2
  -8   1   7 19.1848 6.85094  21
  -8   1   7 19.3817 10.7408  10
  -8   1   7 19.5832 7.92896  12
  -8   1   7-3.52763 10.6262   4
  -8   1   7 9.52446 5.62835   6
  -8   1   8 96.1761 16.8694  25
  -8   1   8 125.883 13.5573   2
  -8   1   8 119.184 15.2361  22
  -8   1   8 93.5833 9.56960  21
  -8   1   8 103.983 16.3951  10
  -8   1   8 105.646 13.4746  12
  -8   1   8 98.3657 16.0568   4
  -8   1   8 97.7820 9.32349   6
  -8   1   9 1.90475 11.4681  10
  -8   1   9 1.39237 9.30101  12
  -8   1   9-6.36499 12.5256  25
  -8   1   9 19.9392 9.10980   2
  -8   1   9 10.8468 10.5108  22
  -8   1   9 1.62792 5.73355  21
  -8   1   9 7.99815 11.0741  14
  -8   1   9 10.5475 6.71818   6
  -8   1   9 15.0268 12.5460   4
  -8   1  10 392.806 28.6576  10
  -8   1  10 403.853 26.4315  12
  -8   1  10 398.803 31.5128  25
  -8   1  10 396.681 23.5315   2
  -8   1  10 440.586 26.8925  22
  -8   1  10 398.981 31.3780  14
  -8   1  10 463.637 30.8595   4
  -8   1  10 379.896 21.0446   6
  -8   1  11 153.520 22.2944  25
  -8   1  11 135.045 21.5460  24
  -8   1  11 136.426 18.0433  10
  -8   1  11 178.793 18.9188  12
  -8   1  11 126.794 16.0158  22
  -8   1  11 137.213 20.0391  14
  -8   1  11 132.429 13.1016   6
  -8   1  11 125.286 19.3410   4
  -8   1  12 19.8235 15.7699  25
  -8   1  12 40.2814 16.8284  24
  -8   1  12 45.7372 14.9808  12
  -8   1  12 13.0201 15.5405  11
  -8   1  12 8.74004 12.8244  10
  -8   1  12 12.1232 10.9255  22
  -8   1  12 24.2838 16.4844  14
  -8   1  12 21.6823 15.0079   4
  -8   1  12 28.0794 9.65465   6
  -8   1  13 520.535 38.1619  25
  -8   1  13 514.923 38.1611  24
  -8   1  13 551.428 35.0737  12
  -8   1  13 540.386 32.4990  10
  -8   1  13 563.951 39.1776  11
  -8   1  13 483.790 28.5116  22
  -8   1  13 507.924 37.9870  14
  -8   1  13 488.783 27.4116   6
  -8   1  14 10.5858 12.1833  10
  -8   1  14 16.8310 15.0131  12
  -8   1  14-2.67839 16.5885  11
  -8   1  14 24.2878 17.8872  14
  -8   1  14 6.09609 10.5874   6
  -8   1  14 48.4642 19.4708  25
  -8   1  14 28.7972 17.8946  24
  -8   1  15 153.190 24.9996  11
  -8   1  15 138.310 22.4702  12
  -8   1  15 101.498 23.1654  14
  -8   1  15 141.755 17.7234   6
  -8   1  15 122.492 24.0338  25
  -8   1  15 100.612 22.4601  24
  -8   1  16 18.7194 18.4285  12
  -8   1  16-8.04411 19.3857  11
  -8   1  16-5.86044 18.4685  14
  -8   1  16 5.49768 12.3049   6
  -8   1  16 13.2904 18.8290  24
  -8   1  16 2.86816 18.5470  25
  -8   1  17 105.129 21.2096  12
  -8   1  17 66.0808 21.4736  11
  -8   1  17 108.458 24.6602  24
  -8   2 -17 38.4478 19.9959  29
  -8   2 -16 180.433 25.5834  29
  -8   2 -16 108.124 25.9120   3
  -8   2 -15 150.706 22.7489  29
  -8   2 -15 236.298 31.8396   3
  -8   2 -14 335.612 29.4746  29
  -8   2 -14 410.608 36.9075   3
  -8   2 -13 10.0168 14.6788  29
  -8   2 -13 8.32362 12.5885  10
  -8   2 -13 14.4365 17.3840   3
  -8   2 -12 610.170 35.2238  10
  -8   2 -12 555.827 41.0505   3
  -8   2 -11 39.8713 14.3532  10
  -8   2 -11 62.9751 18.7767   3
  -8   2 -10 569.743 35.5291  10
  -8   2 -10 652.598 41.5785   3
  -8   2  -9 552.928 36.3893   3
  -8   2  -9 404.164 29.7550  10
  -8   2  -8 469.902 33.2613   3
  -8   2  -8 431.769 30.7156  10
  -8   2  -7 39.0480 13.3969  10
  -8   2  -7 39.0182 13.8354   3
  -8   2  -6 88.9575 15.6428  10
  -8   2  -5 13.9501 11.7719  10
  -8   2  -4 164.488 19.9875  10
  -8   2  -3 565.556 35.2635  10
  -8   2  -2 60.8882 13.4610  10
  -8   2  -2 55.3219 9.88351  29
  -8   2  -1 153.571 7.43655  17
  -8   2  -1 154.858 8.97498  14
  -8   2  -1 154.905 18.7156  10
  -8   2  -1 148.730 13.8520  29
  -8   2   0 51.1928 11.7178   4
  -8   2   0 58.9085 10.2130  29
  -8   2   0 68.4782 7.79786  14
  -8   2   0 46.9112 13.9600  10
  -8   2   1 83.9491 14.6438  10
  -8   2   1 62.4473 8.34018  14
  -8   2   1 53.0426 11.7506   4
  -8   2   1 67.0588 10.3676   2
  -8   2   2 730.078 32.7825  14
  -8   2   2 797.615 39.1455   4
  -8   2   2 767.808 34.8480   2
  -8   2   3 165.910 14.2571  14
  -8   2   3 189.716 18.3323   4
  -8   2   3 183.370 14.6512   2
  -8   2   4 22.5243 11.2174  10
  -8   2   4 27.3364 8.66026  14
  -8   2   4 8.23715 6.46474  15
  -8   2   4 3.04494 9.60502   4
  -8   2   4 13.0855 7.93879   2
  -8   2   5 398.924 19.8658  12
  -8   2   5 417.706 29.5249  10
  -8   2   5 373.864 21.4574   2
  -8   2   5 404.011 19.5892  15
  -8   2   5 398.215 24.7389  14
  -8   2   5 414.823 26.2025   4
  -8   2   6 627.894 38.0662  10
  -8   2   6 701.814 29.8186  12
  -8   2   6 669.847 30.0932   2
  -8   2   6 601.057 31.3764  21
  -8   2   6 615.594 33.8365  14
  -8   2   6 624.507 26.2593  15
  -8   2   6 677.259 35.1216   4
  -8   2   7 197.194 15.0073  12
  -8   2   7 240.051 23.0889  10
  -8   2   7 193.131 20.1788  25
  -8   2   7 180.682 14.0648   2
  -8   2   7 182.540 15.2545  21
  -8   2   7 247.657 20.5944  14
  -8   2   7 201.730 10.7677  15
  -8   2   7 220.325 19.5886   4
  -8   2   7 182.503 9.01329   6
  -8   2   8 1884.54 80.0626  10
  -8   2   8 1845.27 71.9550  12
  -8   2   8 1896.74 79.8779  25
  -8   2   8 1815.52 67.9860   2
  -8   2   8 1943.03 70.2849  21
  -8   2   8 1802.23 77.3178  22
  -8   2   8 2000.08 78.7152  14
  -8   2   8 1965.32 77.1773   4
  -8   2   8 1908.81 64.0029   6
  -8   2   9 198.412 21.9086  10
  -8   2   9 236.503 19.1395  12
  -8   2   9 241.468 23.5902  25
  -8   2   9 204.130 14.4363   2
  -8   2   9 236.233 21.5940  22
  -8   2   9 231.077 15.7146  21
  -8   2   9 259.347 23.6283  14
  -8   2   9 211.810 12.4606   6
  -8   2   9 251.769 21.7131   4
  -8   2  10 411.216 31.7845  25
  -8   2  10 486.981 35.3639  24
  -8   2  10 451.129 35.1955  11
  -8   2  10 445.930 31.3614  10
  -8   2  10 454.350 27.6659  12
  -8   2  10 442.145 22.5309  21
  -8   2  10 444.039 29.4551  22
  -8   2  10 455.627 31.9162  14
  -8   2  10 446.026 20.8663   6
  -8   2  10 459.487 29.8601   4
  -8   2  11 69.3324 18.2687  25
  -8   2  11 54.3550 18.6284  24
  -8   2  11 98.0883 20.0727  11
  -8   2  11 58.4498 13.7806  12
  -8   2  11 86.6082 15.8566  10
  -8   2  11 76.4057 15.0061  22
  -8   2  11 96.5657 18.6701  14
  -8   2  11 91.9882 10.4263   6
  -8   2  11 76.1810 15.0298   4
  -8   2  12 382.939 32.4957  24
  -8   2  12 388.881 32.3649  25
  -8   2  12 384.885 27.3992  12
  -8   2  12 360.862 31.8903  11
  -8   2  12 330.523 26.9770  10
  -8   2  12 337.402 26.0233  22
  -8   2  12 404.326 31.5808  14
  -8   2  12 369.034 20.3379   6
  -8   2  12 336.565 26.3790   4
  -8   2  13 193.262 25.2130  25
  -8   2  13 209.351 27.1468  24
  -8   2  13 206.473 21.7388  10
  -8   2  13 211.228 22.7674  12
  -8   2  13 152.196 24.3171  11
  -8   2  13 177.319 19.0815  22
  -8   2  13 197.980 24.5762  14
  -8   2  13 195.134 15.7186   6
  -8   2  14 812.937 51.3615  25
  -8   2  14 951.103 54.6927  24
  -8   2  14 930.796 48.1314  12
  -8   2  14 909.134 54.1147  11
  -8   2  14 991.202 46.2109  10
  -8   2  14 873.733 43.8499  22
  -8   2  14 922.818 53.2667  14
  -8   2  14 894.818 39.3937   6
  -8   2  15 155.886 24.9186  14
  -8   2  15 134.961 24.6011  24
  -8   2  15 170.460 26.0756  25
  -8   2  15 179.459 23.5481  12
  -8   2  15 189.102 27.8601  11
  -8   2  16 299.059 32.8850  14
  -8   2  16 290.974 33.2352  11
  -8   2  16 350.984 30.9212  12
  -8   2  16 390.787 36.3557  24
  -8   2  16 343.940 34.2528  25
  -8   2  17-2.79644 19.6715  11
  -8   2  17-2.37567 16.3550  12
  -8   2  17-14.1454 21.3871  24
  -8   3 -17 29.7994 20.0915  29
  -8   3 -16-19.9856 17.9839  29
  -8   3 -15 82.2973 24.6373   3
  -8   3 -15 119.372 22.0315  29
  -8   3 -14 41.1887 21.5568   3
  -8   3 -14 65.1792 18.3946  29
  -8   3 -13 63.8640 20.7284   3
  -8   3 -13 79.1665 17.2593  29
  -8   3 -13 56.8425 15.4249  10
  -8   3 -12 11.6675 17.3979   3
  -8   3 -12 18.2898 14.3333  29
  -8   3 -12 19.9752 13.2269  10
  -8   3 -11 44.6641 18.2297   3
  -8   3 -11 39.6581 14.3590  29
  -8   3 -11 20.7709 13.3221  10
  -8   3 -10 45.3658 18.6834   3
  -8   3 -10 38.8737 14.7501  10
  -8   3  -9 5.10792 15.3747   3
  -8   3  -9 1.98650 13.0581  10
  -8   3  -8 546.996 37.8230   3
  -8   3  -8 442.693 31.7781  10
  -8   3  -7 6.14621 11.4745  10
  -8   3  -6 447.618 31.4587  10
  -8   3  -5 309.925 26.3290  10
  -8   3  -4 852.505 46.2985  10
  -8   3  -3 323.203 26.9637  10
  -8   3  -3 317.707 18.8737  29
  -8   3  -2 749.654 43.8388  10
  -8   3  -2 840.694 35.1061  29
  -8   3  -1-6.44202 10.6092  10
  -8   3  -1 18.7826 7.76493  29
  -8   3   0 917.939 31.9301  17
  -8   3   0 939.465 33.3531  14
  -8   3   0 838.923 48.1573  10
  -8   3   1 219.859 18.9108   4
  -8   3   1 226.457 15.6028  29
  -8   3   1 205.246 12.2705  14
  -8   3   2 2326.34 81.1456   2
  -8   3   2 2267.04 81.0134  29
  -8   3   2 2113.28 77.6089  14
  -8   3   2 2264.72 85.8681   4
  -8   3   3 748.048 33.6088   2
  -8   3   3 785.547 35.4671  29
  -8   3   3 770.995 33.5774  14
  -8   3   3 804.281 38.8216   4
  -8   3   4 1239.51 47.4732   2
  -8   3   4 1339.01 50.5087  14
  -8   3   4 1186.37 49.4805  15
  -8   3   4 1223.10 52.9411   4
  -8   3   5 106.183 16.8826  10
  -8   3   5 95.0412 14.2140  25
  -8   3   5 96.9612 9.92500   2
  -8   3   5 94.1867 12.9854  14
  -8   3   5 104.604 11.3340  15
  -8   3   5 118.765 14.0287   4
  -8   3   6 249.021 24.3794  10
  -8   3   6 227.369 20.3376  25
  -8   3   6 237.494 14.0314   2
  -8   3   6 234.204 19.8586  21
  -8   3   6 215.552 14.9941  15
  -8   3   6 281.646 20.0285  14
  -8   3   6 240.605 19.2649   4
  -8   3   7 28.0759 13.3737  10
  -8   3   7-1.74536 9.66909  25
  -8   3   7 8.39517 5.30326   2
  -8   3   7 12.3049 10.6496  21
  -8   3   7 10.3896 6.67860  15
  -8   3   7 16.7668 10.2628  14
  -8   3   7 1.41398 9.37346   4
  -8   3   8 757.042 41.0357  25
  -8   3   8 758.972 34.9519  12
  -8   3   8 647.851 40.6363  10
  -8   3   8 716.446 35.4978  21
  -8   3   8 749.751 41.8063  22
  -8   3   8 759.651 39.5517  14
  -8   3   8 707.599 29.8977  15
  -8   3   8 764.302 37.2858   4
  -8   3   9 247.281 23.0530  25
  -8   3   9 249.037 19.1473  12
  -8   3   9 227.383 23.6123  10
  -8   3   9 259.360 19.0817  21
  -8   3   9 267.565 24.2903  22
  -8   3   9 214.883 21.5038  14
  -8   3   9 265.013 20.7529   4
  -8   3  10 493.392 33.9751  25
  -8   3  10 509.301 33.9719  10
  -8   3  10 545.024 29.7577  12
  -8   3  10 497.549 26.6514  21
  -8   3  10 488.948 33.1586  22
  -8   3  10 552.854 34.1234  14
  -8   3  10 527.865 29.5951   4
  -8   3  10 467.517 19.8607   6
  -8   3  11 179.205 22.9563  25
  -8   3  11 206.567 26.4831  24
  -8   3  11 134.805 22.2794  11
  -8   3  11 189.254 19.1940  12
  -8   3  11 151.827 20.2064  10
  -8   3  11 164.320 21.0464  22
  -8   3  11 180.692 15.7587  21
  -8   3  11 175.190 21.3399  14
  -8   3  11 162.483 11.0469   6
  -8   3  11 137.435 17.0319   4
  -8   3  12 2.79468 16.8244  24
  -8   3  12 7.08770 15.0214  25
  -8   3  12 1.71539 11.8965  12
  -8   3  12 1.98882 12.8616  10
  -8   3  12-2.82236 15.9808  11
  -8   3  12 11.4471 13.6089  22
  -8   3  12 9.44780 8.99432  21
  -8   3  12 4.50825 14.3320  14
  -8   3  12 6.49256 6.81511   6
  -8   3  13 34.3427 20.1669  24
  -8   3  13 24.8044 17.1175  25
  -8   3  13 43.7891 15.2091  10
  -8   3  13 25.8979 17.1971  11
  -8   3  13 53.8330 15.7732  12
  -8   3  13 46.2873 15.2701  22
  -8   3  13 45.4052 17.7723  14
  -8   3  13 34.8249 9.23717   6
  -8   3  14-3.57689 13.6837  22
  -8   3  14-5.84345 18.5754  24
  -8   3  14 28.5359 18.6295  25
  -8   3  14 10.0942 16.3183  14
  -8   3  14-16.1241 13.7076  10
  -8   3  14 1.98623 14.1670  12
  -8   3  14-11.6931 19.6748  11
  -8   3  15 10.2670 13.4862  22
  -8   3  15 7.94491 17.1326  14
  -8   3  15 43.2225 21.0408  25
  -8   3  15 35.6032 21.1681  24
  -8   3  15 10.5494 15.0576  12
  -8   3  15 14.7571 20.0230  11
  -8   3  16 33.1951 20.5269  14
  -8   3  16-2.22316 15.7500  12
  -8   3  16 8.88186 20.2320  11
  -8   3  16 22.3810 20.0921  25
  -8   3  16-8.97772 22.3461  24
  -8   3  17 23.2522 16.9506  12
  -8   3  17 47.0701 23.4483  11
  -8   4 -16 18.7291 17.2077  29
  -8   4 -15 164.765 22.9665  29
  -8   4 -14 94.3512 19.6371  29
  -8   4 -14 89.0814 25.2588   3
  -8   4 -13 184.853 21.3725  29
  -8   4 -13 171.987 28.8225   3
  -8   4 -12 143.833 19.4326  29
  -8   4 -12 123.528 19.9430  10
  -8   4 -12 134.983 25.3128   3
  -8   4 -11 609.424 35.1590  29
  -8   4 -11 646.402 45.2254   3
  -8   4 -11 612.947 37.9793  10
  -8   4 -10 3.06043 11.4282  29
  -8   4 -10 16.3658 15.8391  10
  -8   4 -10 8.49266 16.7122   3
  -8   4  -9 1034.66 47.1515  29
  -8   4  -9 1078.62 58.2961   3
  -8   4  -9 1022.36 52.7440  10
  -8   4  -8 93.8814 19.3965   3
  -8   4  -8 72.5614 16.9078  10
  -8   4  -7 272.881 25.7180  10
  -8   4  -6 144.698 19.5527  10
  -8   4  -5 467.417 33.3219  10
  -8   4  -4 66.3160 9.70626  29
  -8   4  -4 53.6411 15.0551  10
  -8   4  -3 1407.86 53.0407  29
  -8   4  -3 1397.64 66.2404  10
  -8   4  -2-3.22398 7.52263  29
  -8   4  -2 9.08790 11.5368  10
  -8   4  -1 223.392 15.3108  29
  -8   4  -1 216.858 23.1251  10
  -8   4   0 32.4925 8.45248  29
  -8   4   0 30.0755 6.15446  17
  -8   4   0 16.0511 11.1983  10
  -8   4   0 30.5143 7.70717  25
  -8   4   1 9.50641 7.51770  29
  -8   4   1 19.9657 5.38189  23
  -8   4   1 9.54305 7.90565  25
  -8   4   1 20.6111 4.40025  17
  -8   4   1 21.1204 4.93130  14
  -8   4   1 4.60244 11.2151  10
  -8   4   2 11.7475 8.02480  29
  -8   4   2 3.19018 7.53866  25
  -8   4   2 7.28965 7.22276   2
  -8   4   2 10.4033 4.32395  23
  -8   4   2 10.3552 5.87217  14
  -8   4   2 15.7289 9.25119   4
  -8   4   3 216.482 17.3127  25
  -8   4   3 230.412 16.6140  29
  -8   4   3 232.777 14.7655   2
  -8   4   3 210.931 14.2303  14
  -8   4   3 213.804 18.1765   4
  -8   4   4 40.1893 10.9120   4
  -8   4   4 37.4906 10.3681  25
  -8   4   4 38.7062 9.70448  29
  -8   4   4 27.6319 6.86220   2
  -8   4   4 58.3313 10.0141  14
  -8   4   4 34.8875 10.5201  15
  -8   4   4 64.8138 15.0184  10
  -8   4   5 75.6135 12.5124   4
  -8   4   5 104.529 12.7105  29
  -8   4   5 101.665 14.2975  25
  -8   4   5 87.6996 8.07559   2
  -8   4   5 98.8560 12.7595  15
  -8   4   5 99.5421 12.1651  14
  -8   4   5 97.1243 18.4440  10
  -8   4   6 521.881 35.4126  10
  -8   4   6 504.841 35.3996  11
  -8   4   6 491.191 30.4602  21
  -8   4   6 461.480 28.8177  25
  -8   4   6 464.820 27.1893  14
  -8   4   6 492.012 26.3392  15
  -8   4   6 515.775 27.5729   4
  -8   4   7 135.857 19.7776  10
  -8   4   7 134.454 20.8167  11
  -8   4   7 125.837 19.3754  22
  -8   4   7 111.068 15.8231  21
  -8   4   7 99.3201 15.4167  25
  -8   4   7 127.616 14.9960  14
  -8   4   7 129.634 12.9496  15
  -8   4   7 112.246 13.9355   4
  -8   4   8 426.020 31.7513  10
  -8   4   8 351.436 31.9094  11
  -8   4   8 451.548 32.0336  22
  -8   4   8 372.126 25.9237  21
  -8   4   8 382.469 27.7914  25
  -8   4   8 357.807 32.2377  24
  -8   4   8 397.018 22.0535  15
  -8   4   8 431.419 27.0732  14
  -8   4   8 386.054 23.8694   4
  -8   4   9 84.0285 17.5203  10
  -8   4   9 93.6958 19.8643  11
  -8   4   9 55.9188 13.0782  21
  -8   4   9 88.3270 17.1633  22
  -8   4   9 72.3812 15.4160  25
  -8   4   9 90.7810 20.4303  24
  -8   4   9 64.6337 9.80456  15
  -8   4   9 67.7368 13.5547  14
  -8   4   9 70.2785 11.9365   4
  -8   4  10 132.343 19.9206  10
  -8   4  10 181.619 17.8211  21
  -8   4  10 176.928 22.6829  22
  -8   4  10 176.938 20.7050  25
  -8   4  10 158.502 19.4292  14
  -8   4  10 145.726 15.1721   4
  -8   4  11 15.4090 15.0419  10
  -8   4  11 12.4757 11.3495  12
  -8   4  11-1.32842 10.5792  21
  -8   4  11-11.0288 13.5315  22
  -8   4  11 21.5871 16.0176  25
  -8   4  11-8.13322 13.4730  14
  -8   4  11 2.10664 8.79356   4
  -8   4  12 609.744 39.4787  25
  -8   4  12 585.534 38.0372  14
  -8   4  12 579.288 34.2804  12
  -8   4  12 646.246 44.0497  11
  -8   4  12 548.736 37.0353  10
  -8   4  12 622.628 31.5465  21
  -8   4  12 519.513 36.8266  22
  -8   4  13 86.9755 22.7882  24
  -8   4  13 52.9196 18.4382  25
  -8   4  13 87.9854 18.9794  14
  -8   4  13 92.9322 18.3084  10
  -8   4  13 104.532 23.6333  11
  -8   4  13 63.8647 15.9237  12
  -8   4  13 82.6798 17.8465  22
  -8   4  13 56.4844 12.4833  21
  -8   4  14 946.436 52.4130  25
  -8   4  14 918.785 55.7088  24
  -8   4  14 927.144 51.8369  14
  -8   4  14 849.524 46.9700  12
  -8   4  14 908.447 55.2628  11
  -8   4  14 871.351 47.2198  10
  -8   4  14 890.944 48.3098  22
  -8   4  15 108.844 24.7741  24
  -8   4  15 126.472 23.5752  25
  -8   4  15 136.357 23.3324  14
  -8   4  15 101.357 25.1377  11
  -8   4  15 98.1344 18.6454  10
  -8   4  15 153.407 22.2736  12
  -8   4  15 115.828 20.5544  22
  -8   4  16 298.080 31.7900  25
  -8   4  16 291.912 35.2367  24
  -8   4  16 249.032 26.5898  22
  -8   4  16 265.780 30.4456  14
  -8   4  16 364.586 30.6339  12
  -8   4  16 366.316 36.0999  11
  -8   4  17 38.7804 19.0822  12
  -8   5 -13 105.694 26.1592   3
  -8   5 -13 80.7991 17.4884  29
  -8   5 -12 19.2065 18.9034   3
  -8   5 -12 15.9584 14.3583  29
  -8   5 -11 3.08990 19.3062   3
  -8   5 -11-2.08967 15.9924  10
  -8   5 -11 30.0085 12.6554  29
  -8   5 -10 65.5036 21.1566   3
  -8   5 -10 60.6408 17.4214  10
  -8   5 -10 44.9302 12.7877  29
  -8   5  -9 48.7622 19.5222   3
  -8   5  -9 59.9833 12.9843  29
  -8   5  -9 42.2239 16.8794  10
  -8   5  -8 217.676 18.4225  29
  -8   5  -8 242.593 25.8087  10
  -8   5  -7-3.34683 9.26664  29
  -8   5  -7-1.04553 8.72830  11
  -8   5  -7-2.30385 14.5204  10
  -8   5  -6 4.66755 14.5793  10
  -8   5  -6-2.39121 9.41597  11
  -8   5  -5 271.457 26.9520  10
  -8   5  -5 276.608 21.0371  11
  -8   5  -4 42.9169 15.9406  10
  -8   5  -4 15.9675 10.2379  11
  -8   5  -3 106.252 10.9038  29
  -8   5  -3 88.9651 17.5583  10
  -8   5  -3 101.804 14.9037  11
  -8   5  -2 220.752 14.4608  29
  -8   5  -2 218.125 24.5684  10
  -8   5  -2 214.277 20.1070  11
  -8   5  -1 279.381 15.9724  29
  -8   5  -1 266.546 22.9978  11
  -8   5  -1 304.957 28.0851  10
  -8   5  -1 258.466 13.5186  25
  -8   5   0 161.048 11.8238  29
  -8   5   0 141.843 11.8968  17
  -8   5   0 152.237 18.3780  11
  -8   5   0 142.251 21.1607  10
  -8   5   0 129.223 10.4725  25
  -8   5   1 982.962 37.9280  29
  -8   5   1 926.817 36.2604  17
  -8   5   1 898.144 47.7403  11
  -8   5   1 913.725 52.0780  10
  -8   5   1 943.434 37.8243  25
  -8   5   2 224.859 18.2609   4
  -8   5   2 171.407 11.7034  23
  -8   5   2 179.290 14.0860  25
  -8   5   2 169.055 13.2807  29
  -8   5   2 159.638 10.1623  17
  -8   5   2 176.523 20.2729  11
  -8   5   2 170.526 22.3044  10
  -8   5   3 1585.64 59.5460   4
  -8   5   3 1405.80 55.2332  25
  -8   5   3 1359.28 50.0839  23
  -8   5   3 1453.73 53.3006  29
  -8   5   3 1434.61 52.4392   2
  -8   5   3 1452.36 52.0858   2
  -8   5   3 1332.36 51.5247  14
  -8   5   3 1319.68 64.7346  11
  -8   5   4 95.1910 12.6621   4
  -8   5   4 62.3227 10.0090  29
  -8   5   4 65.0821 11.5836  25
  -8   5   4 59.9144 7.38114   2
  -8   5   4 74.1628 7.63914   2
  -8   5   4 50.9133 9.28861  14
  -8   5   4 84.6419 14.1977  15
  -8   5   4 42.1584 15.2129  10
  -8   5   4 75.0362 17.2086  11
  -8   5   5 402.947 22.8505   4
  -8   5   5 345.966 22.6369  25
  -8   5   5 336.145 20.3066  29
  -8   5   5 366.201 28.2753  21
  -8   5   5 374.352 24.8346  15
  -8   5   5 343.617 21.0869  14
  -8   5   5 367.171 31.0680  10
  -8   5   5 322.762 29.4344  11
  -8   5   6 126.355 15.3709  25
  -8   5   6 96.3708 19.0225  11
  -8   5   6 104.017 19.9403  10
  -8   5   6 110.282 17.4589  21
  -8   5   6 142.622 14.5863  14
  -8   5   6 129.844 15.3085  15
  -8   5   6 90.2748 12.7701   4
  -8   5   7 796.226 40.6275  25
  -8   5   7 800.255 48.3302  24
  -8   5   7 795.581 47.5319  10
  -8   5   7 814.448 48.3095  11
  -8   5   7 844.577 44.0846  21
  -8   5   7 804.431 48.3183  22
  -8   5   7 822.169 38.8834  15
  -8   5   7 810.620 39.3344  14
  -8   5   7 875.234 37.6358   4
  -8   5   8 298.688 23.3849  25
  -8   5   8 235.943 27.0665  24
  -8   5   8 253.156 26.3053  10
  -8   5   8 245.614 27.7764  11
  -8   5   8 221.397 25.7021  22
  -8   5   8 279.981 23.3863  21
  -8   5   8 179.153 18.6679  14
  -8   5   8 238.046 18.4111  15
  -8   5   8 242.901 17.2570   4
  -8   5   9 1164.27 63.0711  24
  -8   5   9 1141.37 54.9647  25
  -8   5   9 1117.97 59.6498  10
  -8   5   9 1188.74 63.3279  11
  -8   5   9 1243.56 61.9098  22
  -8   5   9 1220.34 55.3480  21
  -8   5   9 1226.44 49.9538  15
  -8   5   9 1244.30 55.1131  14
  -8   5   9 1206.44 47.6465   4
  -8   5  10 65.9030 16.5150  25
  -8   5  10 45.9807 20.5720  24
  -8   5  10 38.6198 15.9622  10
  -8   5  10 57.1011 18.5445  11
  -8   5  10 66.8848 15.0063  21
  -8   5  10 62.0345 17.2955  22
  -8   5  10 50.2121 10.7707  15
  -8   5  10 58.0245 15.3129  14
  -8   5  10 57.7894 9.63929   4
  -8   5  11 335.682 29.8320  22
  -8   5  11 271.297 23.1689  21
  -8   5  11 283.282 26.1150  25
  -8   5  11 334.882 33.7879  24
  -8   5  11 311.659 26.4598  14
  -8   5  11 365.464 31.0222  10
  -8   5  11 332.050 32.8918  11
  -8   5  12-2.41382 16.1205  22
  -8   5  12 15.4179 13.1887  21
  -8   5  12-2.19532 14.1956  25
  -8   5  12-6.31019 14.8994  14
  -8   5  12-2.31718 14.6043  10
  -8   5  13 176.186 19.4037  21
  -8   5  13 166.125 23.3683  22
  -8   5  13 157.722 23.9866  25
  -8   5  13 199.580 24.2630  14
  -8   5  13 145.640 22.2104  10
  -8   5  14 72.0015 19.6683  22
  -8   5  14 44.6603 21.7124  24
  -8   5  14 51.2104 19.7177  25
  -8   5  14 47.4869 18.1511  14
  -8   5  14 51.2989 17.3972  10
  -8   5  14 103.402 24.7454  11
  -8   5  15 228.493 26.2843  22
  -8   5  15 250.123 29.2231  25
  -8   5  15 268.951 32.8127  24
  -8   5  15 236.549 27.7935  14
  -8   5  15 267.791 26.1342  10
  -8   5  15 228.557 31.5205  11
  -8   5  16 7.81174 17.9253  14
  -8   5  16 28.4725 17.3456  22
  -8   5  16-21.2427 19.7024  25
  -8   6 -11 157.642 22.8506  10
  -8   6 -10 224.192 26.2214  10
  -8   6  -9 323.062 29.5623  10
  -8   6  -9 259.342 19.9538  29
  -8   6  -8 4.82657 15.8782  10
  -8   6  -8 31.9270 10.9649  29
  -8   6  -7 348.811 31.7114  10
  -8   6  -7 355.061 20.7759  29
  -8   6  -6 14.9552 15.0163  10
  -8   6  -6 20.1597 8.55123  29
  -8   6  -5 530.514 38.1428  10
  -8   6  -5 522.593 28.8897  11
  -8   6  -5 552.269 25.2159  29
  -8   6  -4 336.793 30.9362  10
  -8   6  -4 319.562 23.3629  11
  -8   6  -4 350.122 17.9330  29
  -8   6  -3 994.396 53.4785  10
  -8   6  -3 947.206 44.5584  11
  -8   6  -3 891.172 35.0538  29
  -8   6  -2 194.842 24.9104  10
  -8   6  -2 214.915 20.5687  11
  -8   6  -1 246.892 21.9867  11
  -8   6  -1 219.865 25.6264  10
  -8   6  -1 238.524 17.6966  17
  -8   6   0 10.5364 13.9444  10
  -8   6   0 53.3225 14.6922  11
  -8   6   0 34.8794 9.24495  17
  -8   6   1 309.877 30.3114  10
  -8   6   1 328.870 26.3540  11
  -8   6   1 338.139 19.1197  17
  -8   6   2 116.988 10.7317  25
  -8   6   2 130.657 12.5857  23
  -8   6   2 114.167 10.9568  17
  -8   6   2 97.8161 18.1284  11
  -8   6   2 119.659 21.4925  10
  -8   6   3 507.319 35.4093  11
  -8   6   3 563.479 23.8032   2
  -8   6   3 539.529 25.8549  25
  -8   6   3 524.325 25.2151  23
  -8   6   3 534.739 23.3910  17
  -8   6   3 541.362 34.2235  15
  -8   6   3 585.235 30.4964   4
  -8   6   4 289.830 27.7390  11
  -8   6   4 290.887 16.6172  23
  -8   6   4 284.259 18.4889  25
  -8   6   4 273.497 26.7533  24
  -8   6   4 255.985 11.6994   2
  -8   6   4 297.378 14.4531  17
  -8   6   4 283.498 24.2604  15
  -8   6   4 336.629 20.8707   4
  -8   6   5 78.1740 18.0822  11
  -8   6   5 80.1039 18.9602  10
  -8   6   5 89.4722 17.5352  21
  -8   6   5 88.6098 18.8984  24
  -8   6   5 81.3770 12.3032  25
  -8   6   5 66.6583 14.5802  15
  -8   6   5 93.2246 12.4241   4
  -8   6   6 64.0438 17.1652  10
  -8   6   6 94.0925 18.0778  11
  -8   6   6 89.1115 18.3139  21
  -8   6   6 74.3394 18.9942  22
  -8   6   6 83.7303 12.9891  25
  -8   6   6 100.084 20.6026  24
  -8   6   6 76.0405 12.0212  14
  -8   6   6 97.8595 16.1805  15
  -8   6   6 82.9529 11.7494   4
  -8   6   7 60.9189 18.5796  11
  -8   6   7 79.8513 19.0630  10
  -8   6   7 58.1378 15.6625  21
  -8   6   7 66.1556 18.6322  22
  -8   6   7 61.3739 18.8493  24
  -8   6   7 52.7964 12.9999  25
  -8   6   7 45.3681 12.5772  15
  -8   6   7 45.8648 12.1559  14
  -8   6   7 54.3746 9.93848   4
  -8   6   8 26.4759 15.3239  10
  -8   6   8 13.7208 16.6877  11
  -8   6   8 16.4962 17.1854  22
  -8   6   8 27.0241 15.3374  21
  -8   6   8 18.7806 12.5452  25
  -8   6   8 36.0286 17.9305  24
  -8   6   8 18.5674 11.0725  14
  -8   6   8 17.7544 11.6011  15
  -8   6   8 13.9955 7.22115   4
  -8   6   9 37.3351 19.0345  24
  -8   6   9-1.70043 12.2190  25
  -8   6   9 16.8176 10.8584  15
  -8   6   9 9.49675 11.8998  14
  -8   6   9 15.7784 16.4339  10
  -8   6   9 28.4688 17.4696  11
  -8   6   9 22.0866 14.6190  21
  -8   6   9 2.73730 15.6719  22
  -8   6  10 53.1795 15.0512  25
  -8   6  10 74.2881 20.4940  24
  -8   6  10 24.3092 13.4224  14
  -8   6  10 37.2406 12.8176  15
  -8   6  10 20.8060 15.4029  10
  -8   6  10 52.8449 19.6465  11
  -8   6  10 21.7215 18.1762  22
  -8   6  10 56.1999 15.6514  21
  -8   6  11 11.8062 14.9676  25
  -8   6  11 15.3470 19.1767  24
  -8   6  11 11.3630 10.8548  15
  -8   6  11-3.76556 13.8839  14
  -8   6  11 21.1245 20.1558  11
  -8   6  11 7.68632 14.9744  10
  -8   6  11-2.68707 17.0856  22
  -8   6  11 14.9868 13.9904  21
  -8   6  12 113.621 25.5660  24
  -8   6  12 129.995 20.6274  25
  -8   6  12 131.532 20.0765  14
  -8   6  12 122.817 22.4794  10
  -8   6  12 126.896 23.8547  11
  -8   6  12 110.432 18.0442  21
  -8   6  12 132.761 23.8781  22
  -8   6  13 456.013 40.1224  24
  -8   6  13 455.676 33.8802  25
  -8   6  13 387.675 31.7275  14
  -8   6  13 417.072 33.7294  10
  -8   6  13 355.827 33.8304  22
  -8   6  13 416.565 29.9488  21
  -8   6  14 79.6822 20.2649  25
  -8   6  14 78.0235 20.7559  14
  -8   6  14 134.537 22.5271  10
  -8   6  14 100.135 22.6742  22
  -8   6  14 89.9296 17.5046  21
  -8   6  15 216.067 27.3937  25
  -8   6  15 166.258 24.3774  14
  -8   6  15 130.607 21.6101  10
  -8   6  15 173.384 30.0069  11
  -8   6  15 180.637 26.6028  22
  -8   6  16 7.31689 17.7513  22
  -8   6  17 110.440 22.4609  22
  -8   7 -10 329.533 31.8207  10
  -8   7  -9 9.92936 17.0911  10
  -8   7  -8 247.827 28.3151  10
  -8   7  -7-2.61337 17.7239  10
  -8   7  -6 50.5241 19.5434  10
  -8   7  -5-8.09476 17.5944  10
  -8   7  -4 2.73091 17.5158  10
  -8   7  -4 18.5249 11.3799  11
  -8   7  -3 2.76201 16.4671  10
  -8   7  -3 7.41705 11.3510  11
  -8   7  -2 231.436 27.9787  10
  -8   7  -2 169.816 19.3672  11
  -8   7  -1 185.499 25.6671  10
  -8   7  -1 165.079 19.6423  11
  -8   7  -1 150.814 16.3423  17
  -8   7   0 28.0000 13.8831  24
  -8   7   0 19.8243 17.8604  10
  -8   7   0 38.1123 14.4192  11
  -8   7   0 9.70776 9.57752  17
  -8   7   1 176.543 21.5842  24
  -8   7   1 164.500 20.5556  11
  -8   7   1 179.488 24.9540  10
  -8   7   1 169.366 15.2628  17
  -8   7   2 65.9497 11.8382  23
  -8   7   2 57.3689 16.5885  24
  -8   7   2 57.5143 10.2034  17
  -8   7   2 62.4570 16.9765  11
  -8   7   2 71.5466 19.3584  10
  -8   7   3 247.568 27.1243  11
  -8   7   3 260.028 18.5804  23
  -8   7   3 295.887 28.2232  24
  -8   7   3 281.353 14.3175   2
  -8   7   3 279.005 27.0248  15
  -8   7   3 278.212 17.3622  17
  -8   7   3 332.814 21.3635   4
  -8   7   4 54.8879 17.4493  11
  -8   7   4 56.0439 10.4157  23
  -8   7   4 57.4958 18.4606  21
  -8   7   4 45.9544 17.6827  24
  -8   7   4 67.3655 16.1949  15
  -8   7   4 42.3874 9.04180  17
  -8   7   4 64.8115 11.5147   4
  -8   7   5 224.930 25.6033  11
  -8   7   5 221.532 27.3838  10
  -8   7   5 204.161 24.7682  21
  -8   7   5 222.203 25.7631  24
  -8   7   5 203.017 15.4601  23
  -8   7   5 201.451 15.9579  25
  -8   7   5 248.968 23.6694  15
  -8   7   5 235.485 17.0169   4
  -8   7   6 18.2607 16.4569  11
  -8   7   6 37.3546 17.3123  10
  -8   7   6 29.7765 15.0973  21
  -8   7   6 32.8009 18.9713  22
  -8   7   6 21.0572 16.6047  24
  -8   7   6 24.8419 10.3936  25
  -8   7   6 22.9278 13.2684  15
  -8   7   6 16.2989 7.94198   4
  -8   7   7 677.433 47.9793  22
  -8   7   7 823.132 47.8031  21
  -8   7   7 840.821 50.4780  24
  -8   7   7 801.656 38.1346  25
  -8   7   7 784.385 42.0194  15
  -8   7   7 814.156 49.8663  10
  -8   7   7 796.280 48.8647  11
  -8   7   8 238.117 30.0914  22
  -8   7   8 259.067 27.4396  21
  -8   7   8 244.727 21.0393  25
  -8   7   8 293.198 30.4927  24
  -8   7   8 274.046 23.6328  15
  -8   7   8 236.790 28.3406  10
  -8   7   8 278.610 30.2623  11
  -8   7   9 626.727 41.0624  21
  -8   7   9 681.955 46.1241  22
  -8   7   9 653.790 36.0844  25
  -8   7   9 737.939 47.3265  24
  -8   7   9 641.461 35.3775  14
  -8   7   9 678.099 37.6671  15
  -8   7   9 683.035 46.2350  11
  -8   7   9 634.047 44.8388  10
  -8   7  10 116.316 19.9989  21
  -8   7  10 141.271 24.6075  22
  -8   7  10 140.696 18.8832  25
  -8   7  10 91.6452 24.4798  24
  -8   7  10 96.7215 16.4836  14
  -8   7  10 126.595 17.9676  15
  -8   7  10 120.363 24.0075  10
  -8   7  10 129.308 24.7516  11
  -8   7  11 219.291 25.1751  21
  -8   7  11 233.258 30.5376  22
  -8   7  11 274.124 31.5697  24
  -8   7  11 246.241 24.5023  25
  -8   7  11 235.733 21.7402  15
  -8   7  11 257.454 24.0895  14
  -8   7  11 216.322 29.3429  11
  -8   7  11 226.085 27.7649  10
  -8   7  12 84.7572 18.6024  21
  -8   7  12 60.5868 21.5591  22
  -8   7  12 90.7632 24.6373  24
  -8   7  12 61.4829 17.3952  25
  -8   7  12 88.0344 16.5412  15
  -8   7  12 81.9658 18.2484  14
  -8   7  12 82.3756 23.3492  11
  -8   7  12 115.943 23.4236  10
  -8   7  13 335.849 33.7297  22
  -8   7  13 332.297 28.9683  21
  -8   7  13 362.922 30.4251  25
  -8   7  13 301.898 35.5867  24
  -8   7  13 375.260 31.0968  14
  -8   7  13 292.019 34.4536  11
  -8   7  13 393.342 34.2113  10
  -8   7  14 92.2724 19.9353  21
  -8   7  14 64.3446 22.2255  22
  -8   7  14 86.8986 20.8354  25
  -8   7  14 130.420 21.7178  14
  -8   7  14 92.3554 20.8341  10
  -8   7  15 572.197 43.5121  22
  -8   7  15 592.444 40.0927  25
  -8   7  15 544.224 40.0000  10
  -8   7  15 561.795 39.5183  14
  -8   8  -9 18.0117 19.1004  10
  -8   8  -8 66.6904 21.9191  10
  -8   8  -7 104.309 23.4845  10
  -8   8  -6 196.738 27.7510  10
  -8   8  -5 5.72679 17.7283  10
  -8   8  -4 464.811 38.9566  10
  -8   8  -3 23.5731 17.9232  10
  -8   8  -2 506.432 32.1807  24
  -8   8  -2 539.365 41.6212  10
  -8   8  -2 550.301 31.8271  11
  -8   8  -2 438.706 30.2994  17
  -8   8  -1 44.8846 15.1363  24
  -8   8  -1 63.2540 21.3930  10
  -8   8  -1 60.7443 15.4799  11
  -8   8  -1 40.1004 13.3471  17
  -8   8   0 390.303 29.5945  24
  -8   8   0 340.103 34.5634  10
  -8   8   0 362.989 28.3960  11
  -8   8   0 401.939 25.6908  17
  -8   8   1 63.2113 17.9182  24
  -8   8   1 30.5689 17.5629  10
  -8   8   1 76.9974 17.5652  11
  -8   8   1 39.7301 11.5768  17
  -8   8   2 682.536 42.1924  24
  -8   8   2 695.633 35.2296  23
  -8   8   2 695.876 33.6469  17
  -8   8   2 610.687 42.4699  15
  -8   8   2 760.139 42.5868  11
  -8   8   2 744.039 48.9720  10
  -8   8   3 98.4196 19.1284  11
  -8   8   3 86.4417 21.8184  10
  -8   8   3 49.6389 18.0365  21
  -8   8   3 43.8865 20.0413  22
  -8   8   3 51.8786 12.2094  23
  -8   8   3 93.5381 19.9244  24
  -8   8   3 63.6287 18.3946  15
  -8   8   3 69.0000 11.8018  17
  -8   8   3 72.5660 13.1400   4
  -8   8   4 637.144 40.8961  11
  -8   8   4 570.435 42.6885  21
  -8   8   4 540.261 44.0311  22
  -8   8   4 649.369 41.5355  24
  -8   8   4 621.339 31.6087  23
  -8   8   4 653.365 40.7811  15
  -8   8   4 608.146 29.6818  17
  -8   8   4 630.821 30.5962   4
  -8   8   5 5.52405 9.54051  23
  -8   8   5 19.6029 17.8042  21
  -8   8   5-22.2624 19.1452  22
  -8   8   5 15.3780 17.3822  24
  -8   8   5-6.75797 15.2775  15
  -8   8   5 6.91963 8.29613  17
  -8   8   5-3.09604 16.5495  10
  -8   8   5-12.6658 17.1799  11
  -8   8   6 155.401 24.6329  21
  -8   8   6 151.605 15.4817  23
  -8   8   6 163.374 24.6272  24
  -8   8   6 178.972 23.0675  15
  -8   8   6 191.472 28.0058  10
  -8   8   6 174.952 25.0787  11
  -8   8   7 21.2299 16.7259  21
  -8   8   7-8.37311 18.1979  24
  -8   8   7 2.06580 14.1163  15
  -8   8   7 8.29134 16.4771  11
  -8   8   7-3.07801 16.8499  10
  -8   8   8 198.755 26.2471  21
  -8   8   8 153.038 26.9037  22
  -8   8   8 185.574 28.0253  24
  -8   8   8 190.343 22.6824  15
  -8   8   8 171.817 26.8525  11
  -8   8   8 140.922 24.7320  10
  -8   8   9 30.1164 18.0790  21
  -8   8   9 53.9977 20.5886  22
  -8   8   9 84.2176 23.8629  24
  -8   8   9 36.1151 15.6928  15
  -8   8   9 45.5106 21.0873  10
  -8   8   9 44.4902 19.7044  11
  -8   8  10 287.198 32.1106  22
  -8   8  10 253.677 28.8435  21
  -8   8  10 270.493 31.4540  24
  -8   8  10 250.066 24.9226  15
  -8   8  10 287.514 32.3776  10
  -8   8  10 315.676 33.2783  11
  -8   8  11 4.74370 16.6839  21
  -8   8  11 3.13038 19.2033  22
  -8   8  11 16.0225 19.8392  24
  -8   8  11-10.5015 15.3937  15
  -8   8  11-12.5834 19.2983  11
  -8   8  11 11.7578 18.8484  10
  -8   8  12 15.4950 20.3778  22
  -8   8  12 39.2432 18.9874  21
  -8   8  12-6.58808 20.5855  24
  -8   8  12 25.8186 19.6101  10
  -8   8  12 16.1477 21.0638  11
  -8   8  12 15.0966 14.6299  15
  -8   8  13 106.963 25.0109  22
  -8   8  13 64.9950 18.9014  21
  -8   8  13 116.684 24.6909  10
  -8   8  13 76.4338 19.0386  14
  -8   8  14 2.16147 16.6357  21
  -8   8  14-10.6456 18.1856  10
  -8   8  14 8.52851 17.2568  14
  -8   9  -7 39.7689 22.4060  10
  -8   9  -6 84.8298 22.6697  10
  -8   9  -5 38.9479 21.4038  10
  -8   9  -4 125.352 26.1988  10
  -8   9  -3 105.544 23.9344  10
  -8   9  -3 88.2169 18.0959  17
  -8   9  -2 148.266 27.0072  10
  -8   9  -2 112.582 18.7023  17
  -8   9  -1 47.9012 21.0989  10
  -8   9  -1 80.9916 16.9721  17
  -8   9   0 17.3667 14.5939  24
  -8   9   0 17.5784 13.2811  17
  -8   9   0 18.2986 13.6703  11
  -8   9   0-3.22530 19.2334  10
  -8   9   1-16.2083 21.1364  22
  -8   9   1 10.3367 15.4372  24
  -8   9   1-5.70200 19.0410  15
  -8   9   1 22.0080 12.6710  17
  -8   9   1 13.9145 15.3898  11
  -8   9   1-9.77580 18.8475  10
  -8   9   2 25.6121 20.8741  21
  -8   9   2-6.55657 19.1572  22
  -8   9   2 12.1285 12.4008  23
  -8   9   2 2.19910 15.3598  24
  -8   9   2 18.9107 11.4999  17
  -8   9   2-19.3922 17.4605  15
  -8   9   2-9.83845 20.1182  10
  -8   9   2-6.41579 15.5642  11
  -8   9   3 36.3978 21.2437  22
  -8   9   3 59.9155 21.5738  21
  -8   9   3 16.2918 16.7470  24
  -8   9   3 41.6546 13.0681  23
  -8   9   3 38.4723 12.4340  17
  -8   9   3 10.7051 15.9900  15
  -8   9   3 29.6106 16.5010  11
  -8   9   3 52.7119 24.1564  10
  -8   9   4-15.4854 17.9144  21
  -8   9   4-5.46178 11.7939  23
  -8   9   4-3.33508 19.6885  22
  -8   9   4-17.1648 17.6112  24
  -8   9   4-5.16189 17.1034  15
  -8   9   4-4.82505 17.3269  11
  -8   9   5 53.6945 21.9229  22
  -8   9   5 45.5740 12.2293  23
  -8   9   5 39.3907 22.0937  21
  -8   9   5 48.8682 19.0117  24
  -8   9   5 32.2750 17.7603  15
  -8   9   5 50.8377 18.1812  11
  -8   9   5 32.9849 19.5184  10
  -8   9   6 114.611 27.6454  22
  -8   9   6 108.687 15.1136  23
  -8   9   6 115.379 23.4251  21
  -8   9   6 91.5005 22.6198  24
  -8   9   6 126.435 22.3561  15
  -8   9   6 131.740 26.0230  10
  -8   9   6 95.9947 21.3996  11
  -8   9   7 109.649 23.5403  21
  -8   9   7 103.848 22.9075  24
  -8   9   7 66.5685 18.8118  15
  -8   9   7 95.1583 24.9800  10
  -8   9   7 114.076 25.0826  11
  -8   9   8 357.175 35.3885  21
  -8   9   8 411.310 37.7478  24
  -8   9   8 411.026 32.1143  15
  -8   9   8 406.208 38.5918  10
  -8   9   8 367.616 36.5411  11
  -8   9   9-3.36689 20.0742  22
  -8   9   9 2.73973 17.5700  21
  -8   9   9 27.2307 20.5215  24
  -8   9   9 6.38603 16.5772  15
  -8   9   9 12.8814 21.5085  10
  -8   9   9 14.9939 20.0290  11
  -8   9  10 130.515 27.5649  22
  -8   9  10 146.736 25.3649  21
  -8   9  10 137.598 27.2175  24
  -8   9  10 139.388 21.3231  15
  -8   9  10 145.900 27.2116  10
  -8   9  10 120.495 25.1075  11
  -8   9  11 23.2507 20.7530  22
  -8   9  11 7.79212 18.0148  21
  -8   9  11 9.66864 21.1878  24
  -8   9  11 3.11057 18.7286  10
  -8   9  11 15.7861 15.9751  15
  -8   9  12 204.910 28.2653  21
  -8   9  12 245.324 31.8885  10
  -8   9  12 204.772 24.0590  15
  -8   9  13 66.3820 21.9165  21
  -8  10  -5 46.0568 20.3052  17
  -8  10  -4 114.856 22.7931  17
  -8  10  -3 25.2896 21.6041  22
  -8  10  -3 4.20818 16.5750  17
  -8  10  -2 67.5629 22.5906  22
  -8  10  -2 72.2517 24.3245  10
  -8  10  -2 79.6165 18.4993  17
  -8  10  -1-9.80867 21.1527  22
  -8  10  -1 36.7394 22.4891  10
  -8  10  -1 41.2714 16.6610  17
  -8  10  -1 19.1590 18.8610  15
  -8  10   0 242.208 32.2236  22
  -8  10   0 250.272 32.9388  10
  -8  10   0 194.105 28.1644  15
  -8  10   0 219.327 22.5829  17
  -8  10   1 147.948 28.8187  22
  -8  10   1 122.299 26.1431  15
  -8  10   1 150.319 28.4242  10
  -8  10   2 309.770 35.5785  22
  -8  10   2 261.343 35.1408  21
  -8  10   2 332.007 26.6230  23
  -8  10   2 326.801 34.6710  15
  -8  10   2 343.284 29.6512  11
  -8  10   2 261.531 34.5323  10
  -8  10   3 77.0581 23.0062  21
  -8  10   3 68.7488 25.1196  22
  -8  10   3 83.5985 20.7010  24
  -8  10   3 59.8483 16.7481  23
  -8  10   3 77.7955 21.6338  15
  -8  10   3 80.5217 20.5804  11
  -8  10   3 65.7688 24.4549  10
  -8  10   4 232.315 31.7290  22
  -8  10   4 217.394 32.0329  21
  -8  10   4 203.802 26.3861  24
  -8  10   4 192.436 29.2622  15
  -8  10   4 209.591 26.0701  11
  -8  10   5 67.8228 23.6968  21
  -8  10   5 90.8834 25.1135  22
  -8  10   5 123.963 24.5418  24
  -8  10   5 123.717 22.9847  15
  -8  10   5 78.0760 21.6524  11
  -8  10   6 126.533 27.0591  22
  -8  10   6 129.697 26.6086  21
  -8  10   6 164.664 25.5292  24
  -8  10   6 160.813 25.4140  15
  -8  10   6 90.1681 25.0895  10
  -8  10   6 132.723 24.0295  11
  -8  10   7 95.8110 24.8040  21
  -8  10   7 91.6489 23.8428  24
  -8  10   7 105.263 22.1580  15
  -8  10   7 83.3443 21.7262  11
  -8  10   7 123.971 28.0409  10
  -8  10   8 398.388 38.5570  21
  -8  10   8 445.388 38.7312  24
  -8  10   8 386.951 33.8239  15
  -8  10   8 360.939 36.1118  11
  -8  10   9 95.6887 21.4066  15
  -8  10   9 58.8692 22.3971  21
  -8  10   9 90.0283 24.2938  24
  -8  10  10 177.850 24.7751  15
  -8  10  11 60.7730 20.1034  15
  -8  11   5 93.1028 22.9616  11
  -8  11   6 12.7946 19.6987  24
  -7 -13  -4 84.9535 26.7899   4
  -7 -12 -12-9.18551 20.2898   2
  -7 -12 -11 239.230 32.4303   2
  -7 -12 -10 44.8637 21.0729   1
  -7 -12 -10 44.0957 22.6736   2
  -7 -12 -10 61.9806 21.7238  30
  -7 -12  -9 188.339 29.7035   2
  -7 -12  -9 235.547 28.9264  30
  -7 -12  -8 64.4169 25.0968   2
  -7 -12  -8 10.5323 19.4357  30
  -7 -12  -7 34.3114 19.1322  30
  -7 -12  -7 35.9034 23.3219   2
  -7 -12  -7 65.1161 21.7060   4
  -7 -12  -6 5.27196 18.0163  30
  -7 -12  -6-3.31075 21.2329   2
  -7 -12  -6 43.9915 22.4423   4
  -7 -12  -5 524.877 40.3707  30
  -7 -12  -5 536.902 45.7102   2
  -7 -12  -5 609.045 46.2234   4
  -7 -12  -4 30.6427 22.7842   2
  -7 -12  -4 62.4732 23.3681   4
  -7 -12  -3 541.896 46.2817   2
  -7 -12  -3 501.643 43.6059   4
  -7 -12  -2 20.3204 18.9708  30
  -7 -12  -2 14.0092 22.2707   2
  -7 -12  -2 6.60572 20.8212   4
  -7 -12  -1 29.9763 19.5297  30
  -7 -12  -1 102.815 27.8194   2
  -7 -12  -1 61.0060 25.2086   4
  -7 -12   0 26.8855 19.9248  30
  -7 -12   0 59.0082 25.2909   4
  -7 -11 -15 23.1140 21.4676   2
  -7 -11 -15 46.2369 18.9302  30
  -7 -11 -14 204.125 29.2826   2
  -7 -11 -14 173.163 24.0734  30
  -7 -11 -13 23.5897 20.3432   2
  -7 -11 -13 61.3130 19.8374  30
  -7 -11 -12 74.0945 24.3417   2
  -7 -11 -12 67.8063 20.2164  30
  -7 -11 -11 92.6480 23.9871   2
  -7 -11 -11 97.9310 22.4044  30
  -7 -11 -10 559.910 40.1097  30
  -7 -11 -10 624.113 44.9654   2
  -7 -11 -10 582.693 41.6872   4
  -7 -11  -9 59.1495 19.6834  30
  -7 -11  -9 33.4668 20.8430   2
  -7 -11  -9 48.8910 18.5392   4
  -7 -11  -8 318.757 31.4537  30
  -7 -11  -8 322.888 35.6345   2
  -7 -11  -8 332.496 32.9333   4
  -7 -11  -7 2.50037 16.8301  30
  -7 -11  -7 6.22724 20.4679   2
  -7 -11  -7 13.7536 17.0315   4
  -7 -11  -6 15.0053 16.1784  30
  -7 -11  -6 18.9349 19.5435   2
  -7 -11  -6 11.3567 18.9670   4
  -7 -11  -5-4.98154 16.1085  30
  -7 -11  -5 6.40425 20.3598   2
  -7 -11  -5 32.2300 19.7219   4
  -7 -11  -4 286.195 34.2407   2
  -7 -11  -4 329.163 34.0570   4
  -7 -11  -3 36.3799 20.4797   2
  -7 -11  -3-3.11032 19.6076   4
  -7 -11  -2 147.762 23.3880  30
  -7 -11  -2 131.054 28.2588   2
  -7 -11  -2 140.917 26.2948   4
  -7 -11  -1 21.4857 16.4342  30
  -7 -11  -1-20.5148 21.1681   2
  -7 -11  -1 3.29654 19.6530   4
  -7 -11   0-4.68339 16.4725  30
  -7 -11   0 3.47095 21.0950   2
  -7 -11   0 20.3227 20.3904   4
  -7 -11   1 208.819 26.0533  30
  -7 -11   1 260.272 34.0355   2
  -7 -11   1 260.598 33.0123   4
  -7 -11   2-6.71698 17.8306  30
  -7 -11   2-21.3571 19.7110   2
  -7 -11   2 24.9130 21.4249   4
  -7 -11   3 39.4700 24.0477   2
  -7 -11   3 80.5298 19.5036  30
  -7 -11   4-4.22314 16.6302  30
  -7 -11   5 30.5256 18.7888  30
  -7 -11   6-7.79181 16.8228  30
  -7 -10 -16 140.413 26.6676   2
  -7 -10 -16 101.405 20.6246  30
  -7 -10 -15 79.2410 22.7825   2
  -7 -10 -15 129.581 21.0058  30
  -7 -10 -14 136.057 25.1531   2
  -7 -10 -14 127.119 20.9650  30
  -7 -10 -13 36.9903 21.1352   2
  -7 -10 -13 27.2003 17.8396  30
  -7 -10 -12 73.3103 18.8073  30
  -7 -10 -12 45.4730 20.2260   2
  -7 -10 -12 65.4853 18.2832   4
  -7 -10 -11 19.9009 15.0381  30
  -7 -10 -11 51.2995 19.9370   2
  -7 -10 -11 46.6295 18.6005   4
  -7 -10 -10 56.3198 18.4159  30
  -7 -10 -10 62.8969 20.6074   2
  -7 -10 -10 52.6743 17.2853   4
  -7 -10  -9 70.9583 18.3875  30
  -7 -10  -9 48.8248 19.6271   2
  -7 -10  -8 32.3843 16.6150  30
  -7 -10  -8-2.89197 16.3777   2
  -7 -10  -8 5.07318 15.9910   4
  -7 -10  -7 60.5988 18.4650  30
  -7 -10  -7 61.2458 20.6128   2
  -7 -10  -7 70.5165 19.4823   4
  -7 -10  -6 273.284 27.7594  30
  -7 -10  -6 345.323 33.2009   2
  -7 -10  -6 266.133 29.3769   4
  -7 -10  -5 139.914 22.1065  30
  -7 -10  -5 107.807 22.9668   2
  -7 -10  -5 122.005 22.8918   4
  -7 -10  -4 545.238 38.3839  30
  -7 -10  -4 587.162 43.9054   2
  -7 -10  -4 583.256 42.2129   4
  -7 -10  -3 164.927 26.9801   2
  -7 -10  -3 200.595 26.6844   4
  -7 -10  -2 260.112 31.8754   2
  -7 -10  -2 298.321 32.1270   4
  -7 -10  -1-6.73219 14.5138  30
  -7 -10  -1-19.3831 20.1833   2
  -7 -10  -1 6.27859 19.0811   4
  -7 -10   0 309.461 28.1599  30
  -7 -10   0 260.405 32.7086   2
  -7 -10   0 265.630 32.0719   4
  -7 -10   1 242.773 25.5271  30
  -7 -10   1 147.513 27.6496   2
  -7 -10   1 173.498 29.1656   4
  -7 -10   2 546.086 37.2717  30
  -7 -10   2 616.530 47.5674   2
  -7 -10   2 635.686 48.6892   4
  -7 -10   3 159.629 22.4196  30
  -7 -10   3 213.925 31.2766   2
  -7 -10   3 193.981 31.1229   4
  -7 -10   4 379.236 31.2268  30
  -7 -10   4 471.500 41.5379   2
  -7 -10   4 390.376 40.6753   4
  -7 -10   5-1.95806 15.3339  30
  -7 -10   6 198.020 23.7472  30
  -7 -10   7 14.3949 15.5444  30
  -7 -10   8 197.804 23.6037  30
  -7  -9 -18 139.762 26.6458   2
  -7  -9 -17 104.821 24.0450   2
  -7  -9 -16 308.841 32.4921   2
  -7  -9 -16 259.880 24.7820  30
  -7  -9 -15 35.7235 19.4988   2
  -7  -9 -15 37.0245 15.8248  30
  -7  -9 -14 146.935 20.6749  30
  -7  -9 -14 137.308 24.3639   2
  -7  -9 -14 150.311 22.1896   4
  -7  -9 -13 34.2729 15.7381  30
  -7  -9 -13-2.73797 19.2616   2
  -7  -9 -13-4.31633 14.5284   4
  -7  -9 -12 278.999 26.3286  30
  -7  -9 -12 339.591 33.1503   2
  -7  -9 -12 335.210 29.1852   4
  -7  -9 -11 171.537 22.0779  30
  -7  -9 -11 148.856 23.5732   2
  -7  -9 -11 155.243 22.4628   4
  -7  -9 -10 1083.22 55.4410  30
  -7  -9 -10 1276.60 62.9489   2
  -7  -9 -10 1136.13 58.1103   4
  -7  -9  -9 144.698 20.8531  30
  -7  -9  -9 175.295 24.5978   2
  -7  -9  -9 186.689 23.3104   4
  -7  -9  -8 463.610 33.2015  30
  -7  -9  -8 414.810 32.9974   4
  -7  -9  -7 36.4366 15.8465  30
  -7  -9  -7 29.8724 16.2332   2
  -7  -9  -7 48.8370 17.5754   4
  -7  -9  -6 105.465 18.8982  30
  -7  -9  -6 76.6913 20.0145   2
  -7  -9  -6 95.2026 20.4852   4
  -7  -9  -5 90.4351 17.6718  30
  -7  -9  -5 69.5507 19.1500   2
  -7  -9  -5 59.4270 18.5733   4
  -7  -9  -4 1090.34 55.2222  30
  -7  -9  -4 1062.32 59.4142   2
  -7  -9  -4 1126.17 59.5179   4
  -7  -9  -3 87.5003 18.3768  30
  -7  -9  -3 77.6612 21.5194   2
  -7  -9  -3 98.9510 21.3338   4
  -7  -9  -2 483.284 38.9362   2
  -7  -9  -2 454.688 36.7661   4
  -7  -9  -1 87.2586 21.6203   2
  -7  -9  -1 138.265 23.1979   4
  -7  -9   0 10.3031 13.9761  30
  -7  -9   0 18.4939 16.8739   2
  -7  -9   0-9.13671 16.2805   4
  -7  -9   1 259.839 25.1805  30
  -7  -9   1 276.798 31.2155   2
  -7  -9   1 277.381 31.4971   4
  -7  -9   2 41.8087 15.4081  30
  -7  -9   2 60.9605 21.1519   2
  -7  -9   2 61.9262 21.9958   4
  -7  -9   3 15.6289 14.2196  30
  -7  -9   3 6.53091 18.8877   2
  -7  -9   3-3.36204 19.0369   4
  -7  -9   4 68.6952 16.8594  30
  -7  -9   4 79.5994 24.4488   4
  -7  -9   5 107.616 19.6771  30
  -7  -9   5 127.970 26.6193   4
  -7  -9   6 73.6834 17.2913  30
  -7  -9   6 47.3454 24.4073   4
  -7  -9   7 250.196 34.0289   2
  -7  -9   7 297.503 25.7539  30
  -7  -9   8 93.2372 25.6305   2
  -7  -9   8 155.163 20.1566  30
  -7  -9   9 20.2385 14.8315  30
  -7  -8 -18 24.5049 20.0889   2
  -7  -8 -17 239.328 29.5060   2
  -7  -8 -16 43.1795 20.2844   2
  -7  -8 -16 7.57981 13.5837  30
  -7  -8 -15 723.207 40.0213  30
  -7  -8 -15 852.603 50.0504   2
  -7  -8 -15 788.093 44.5182   4
  -7  -8 -14 28.2771 14.5298  30
  -7  -8 -14 23.8698 18.5497   2
  -7  -8 -14 40.1226 16.1862   4
  -7  -8 -13 167.212 20.4043  30
  -7  -8 -13 118.319 22.9640   2
  -7  -8 -13 104.668 19.7152   4
  -7  -8 -12 10.6720 12.5206  30
  -7  -8 -12 18.1588 16.6409   2
  -7  -8 -12 19.3296 14.0114   4
  -7  -8 -11 38.3908 14.2789  30
  -7  -8 -11 30.8399 16.9303   2
  -7  -8 -11 36.8604 14.6363   4
  -7  -8 -10 1.86817 12.8614  30
  -7  -8 -10 5.09574 15.3386   2
  -7  -8 -10 8.76108 13.6837   4
  -7  -8  -9 620.912 37.1185  30
  -7  -8  -9 651.057 42.0124   2
  -7  -8  -9 587.284 38.4220   4
  -7  -8  -8 57.9516 15.7522  30
  -7  -8  -8 37.8450 15.7958   2
  -7  -8  -8 11.2327 13.6929   4
  -7  -8  -7 111.414 17.4701  30
  -7  -8  -7 103.417 19.4338   2
  -7  -8  -7 84.5472 17.0250   4
  -7  -8  -6 387.569 29.0815  30
  -7  -8  -6 355.729 30.7754   2
  -7  -8  -6 340.082 29.4207   4
  -7  -8  -5 65.0889 15.4099  30
  -7  -8  -5 87.1446 19.4863   2
  -7  -8  -5 52.4569 16.6641   4
  -7  -8  -4 409.812 29.9670  30
  -7  -8  -4 402.036 33.0120   2
  -7  -8  -4 386.141 31.7542   4
  -7  -8  -3 58.8878 14.7288  30
  -7  -8  -3 95.2166 19.7470   2
  -7  -8  -3 65.9081 17.9654   4
  -7  -8  -2 48.5490 16.9044   2
  -7  -8  -2 39.3174 15.3775   4
  -7  -8  -1 41.5187 17.1685   2
  -7  -8  -1 27.2525 15.2976   4
  -7  -8   0 487.791 32.3160  30
  -7  -8   0 426.434 36.5841   2
  -7  -8   0 517.455 38.5028   4
  -7  -8   1 60.3560 14.9296  30
  -7  -8   1 63.9491 19.5339   2
  -7  -8   1 93.8920 21.0403   4
  -7  -8   2 1332.86 60.1853  30
  -7  -8   2 1313.73 68.9362   2
  -7  -8   2 1280.26 68.8531   4
  -7  -8   3 34.6832 14.3420  30
  -7  -8   3 41.0797 19.2394   4
  -7  -8   4 219.895 21.9920  30
  -7  -8   4 189.577 27.7898   4
  -7  -8   5 331.789 25.8748  30
  -7  -8   5 313.704 35.8567   4
  -7  -8   6 371.725 27.1156  30
  -7  -8   6 367.550 35.6229   2
  -7  -8   6 305.364 36.1396   4
  -7  -8   7 9.85452 13.2314  30
  -7  -8   7 29.1002 21.9339   2
  -7  -8   7 17.7868 21.2134   4
  -7  -8   8 829.827 41.7593  30
  -7  -8   8 771.786 53.0379   2
  -7  -8   9 14.9727 13.1775  30
  -7  -8   9 16.5331 21.5645   2
  -7  -8  10 280.721 23.4938  30
  -7  -8  10 303.739 35.0728   2
  -7  -8  11 171.580 24.7659  25
  -7  -7 -19-2.74411 19.3027   2
  -7  -7 -18 24.5125 19.5739   2
  -7  -7 -17 78.0694 21.4669   2
  -7  -7 -17 81.5195 18.3894   4
  -7  -7 -16-1.36644 12.5479  30
  -7  -7 -16 13.2693 18.7988   2
  -7  -7 -16 2.09484 15.0437   4
  -7  -7 -15 1.44008 11.7862  30
  -7  -7 -15 23.4960 17.3032   2
  -7  -7 -15 27.3720 16.6802   4
  -7  -7 -14 142.855 18.0416  30
  -7  -7 -14 125.936 21.8756   2
  -7  -7 -14 136.584 20.5258   4
  -7  -7 -13 12.4649 12.4093  30
  -7  -7 -13 7.58381 15.5087   2
  -7  -7 -13-2.10437 13.9448   4
  -7  -7 -12 62.7694 14.5928  30
  -7  -7 -12 71.8817 18.9451   2
  -7  -7 -12 50.3012 14.7592   4
  -7  -7 -11 958.433 48.6608  30
  -7  -7 -11 1084.14 56.4506   2
  -7  -7 -11 1099.30 53.6568   4
  -7  -7 -10 133.705 17.8133  30
  -7  -7 -10 142.094 21.5538   2
  -7  -7 -10 109.326 18.5874   4
  -7  -7  -9 798.179 42.7172  30
  -7  -7  -9 904.597 49.1697   2
  -7  -7  -9 838.570 45.5153   4
  -7  -7  -8 112.256 17.0314  30
  -7  -7  -8 124.963 19.9794   2
  -7  -7  -8 146.128 19.5277   4
  -7  -7  -7 170.342 19.7093  30
  -7  -7  -7 173.496 21.6977   2
  -7  -7  -7 150.242 19.7280   4
  -7  -7  -6 28.6853 12.0097  30
  -7  -7  -6 25.8213 15.0810   2
  -7  -7  -6 34.7952 13.8575   4
  -7  -7  -5 1287.96 60.4268  30
  -7  -7  -5 1428.97 66.7760   2
  -7  -7  -5 1444.28 65.6282   4
  -7  -7  -4 414.779 28.6737  30
  -7  -7  -4 428.603 32.8708   2
  -7  -7  -4 413.679 31.3633   4
  -7  -7  -3 1666.76 72.2862  30
  -7  -7  -3 1663.75 76.8357   4
  -7  -7  -3 1843.22 78.9284   2
  -7  -7  -2 86.5233 17.3593   4
  -7  -7  -2 130.411 19.8863   2
  -7  -7  -2 111.121 13.1569  21
  -7  -7  -1 833.747 47.3590   4
  -7  -7  -1 801.540 46.7696   2
  -7  -7  -1 722.667 34.6095  22
  -7  -7  -1 731.401 33.4872  21
  -7  -7   0 30.0446 12.6309  30
  -7  -7   0 15.5553 13.8811   4
  -7  -7   0 12.8921 14.9341   2
  -7  -7   0 32.5203 9.37785  22
  -7  -7   1 554.051 39.7091   4
  -7  -7   1 551.634 33.8211  30
  -7  -7   1 611.654 27.6592  22
  -7  -7   2 177.365 25.0180   4
  -7  -7   2 201.927 20.2806  30
  -7  -7   2 162.496 12.5054  22
  -7  -7   3 536.597 39.5754   4
  -7  -7   3 525.183 31.4489  30
  -7  -7   3 457.200 20.5152  22
  -7  -7   4 194.942 26.8200   4
  -7  -7   4 175.376 19.1921  30
  -7  -7   4 197.610 25.5199   2
  -7  -7   5 328.492 33.2381   4
  -7  -7   5 290.954 23.4831  30
  -7  -7   5 301.412 31.4773   2
  -7  -7   6 192.490 28.9129   4
  -7  -7   6 264.919 22.6547  30
  -7  -7   6 249.896 29.6208   2
  -7  -7   7 195.312 19.6788  30
  -7  -7   7 168.912 26.0892   2
  -7  -7   8 20.9229 13.0467  30
  -7  -7   8 30.5899 19.9586   2
  -7  -7   9 25.6935 13.2357  30
  -7  -7   9 18.6290 18.7049   2
  -7  -7  10 14.7990 12.9047  30
  -7  -7  10-12.5707 20.6582   2
  -7  -7  11 8.70345 11.9747  30
  -7  -7  11 15.9112 21.0882   2
  -7  -7  12 163.034 24.7982  25
  -7  -6 -19 141.581 27.7885  29
  -7  -6 -18 36.6296 17.7525   4
  -7  -6 -17 398.966 33.1485   4
  -7  -6 -16 309.118 23.0139  30
  -7  -6 -16 429.951 31.5511   4
  -7  -6 -15 714.208 37.2362   3
  -7  -6 -15 679.311 35.3038  30
  -7  -6 -15 747.586 42.9103   4
  -7  -6 -14 136.761 16.3525   3
  -7  -6 -14 177.136 18.4735  30
  -7  -6 -14 163.309 21.8158   4
  -7  -6 -13 206.151 24.6711   2
  -7  -6 -13 230.591 18.4962   3
  -7  -6 -13 245.893 20.6111  30
  -7  -6 -13 261.807 24.9653   4
  -7  -6 -12 23.8891 9.23646   3
  -7  -6 -12 62.1970 17.8927   2
  -7  -6 -12 26.8200 14.4479   4
  -7  -6 -12 42.2890 12.1581  30
  -7  -6 -11 324.814 28.8158   2
  -7  -6 -11 356.604 24.8151  30
  -7  -6 -11 308.535 18.8627   3
  -7  -6 -11 335.700 27.4342   4
  -7  -6 -11 338.251 17.3083   8
  -7  -6 -10 269.815 26.2422   2
  -7  -6 -10 280.752 22.1987  30
  -7  -6 -10 264.589 24.5187   4
  -7  -6  -9 1745.98 75.5584   2
  -7  -6  -9 1671.76 72.6859   4
  -7  -6  -9 1587.60 67.8248  30
  -7  -6  -8 329.201 27.2221   2
  -7  -6  -8 261.107 22.3126  30
  -7  -6  -8 321.705 26.4710   4
  -7  -6  -8 288.556 17.5665   8
  -7  -6  -7 156.966 13.4251   8
  -7  -6  -7 92.1081 15.0867  30
  -7  -6  -7 121.663 12.7744  28
  -7  -6  -7 148.367 19.1014   2
  -7  -6  -7 127.602 18.5049   4
  -7  -6  -7 133.016 13.4026  12
  -7  -6  -6 270.399 17.7842   8
  -7  -6  -6 283.815 18.6787  28
  -7  -6  -6 277.284 22.2596  30
  -7  -6  -6 310.819 26.4687   2
  -7  -6  -6 297.069 24.7406   4
  -7  -6  -6 279.220 18.3084  12
  -7  -6  -5 38.5838 9.25910   8
  -7  -6  -5 31.4170 9.86160  28
  -7  -6  -5 32.8299 12.4471  30
  -7  -6  -5 30.3188 13.4430   2
  -7  -6  -5 23.7362 8.09668  13
  -7  -6  -5 32.7196 9.03471  12
  -7  -6  -5 30.9459 12.4575   4
  -7  -6  -4 99.0895 14.8059  30
  -7  -6  -4 81.8347 11.3184   8
  -7  -6  -4 110.977 16.9506   2
  -7  -6  -4 96.1847 11.9503  15
  -7  -6  -4 131.009 11.0203  13
  -7  -6  -4 83.7509 15.6646   4
  -7  -6  -3 434.559 28.7908  30
  -7  -6  -3 463.527 25.4242   8
  -7  -6  -3 446.682 24.7051  21
  -7  -6  -3 446.528 31.6461   4
  -7  -6  -3 455.836 24.3647  15
  -7  -6  -3 453.521 20.8406  13
  -7  -6  -3 391.402 30.1609   2
  -7  -6  -2 28.6296 13.0200   4
  -7  -6  -2 11.1306 11.7756   2
  -7  -6  -2 6.59766 9.66567  30
  -7  -6  -2 24.1780 8.18595  21
  -7  -6  -2 26.3688 8.49817  15
  -7  -6  -2 28.9864 5.92679  13
  -7  -6  -1 12.0189 8.47226  22
  -7  -6  -1 21.8105 7.65342  21
  -7  -6  -1 18.2926 5.12927  13
  -7  -6  -1 11.4045 11.1130   4
  -7  -6  -1-6.81903 12.1594   2
  -7  -6   0 495.666 19.7297  13
  -7  -6   0 522.018 24.0302  21
  -7  -6   0 565.781 26.7931  22
  -7  -6   0 460.108 34.6947   4
  -7  -6   1 555.390 26.1897  22
  -7  -6   1 601.425 33.1342  30
  -7  -6   1 525.029 19.8136  13
  -7  -6   1 591.710 38.2187   4
  -7  -6   2 312.313 16.8369  22
  -7  -6   2 380.311 24.8918  30
  -7  -6   2 337.655 29.2837   4
  -7  -6   3 330.199 24.1140  30
  -7  -6   3 317.895 29.5255   4
  -7  -6   3 331.009 29.5043   2
  -7  -6   3 307.397 16.2189  22
  -7  -6   4 7.77862 9.89854  30
  -7  -6   4-2.80648 13.6667   4
  -7  -6   4 15.7062 15.1450   2
  -7  -6   4 15.5404 5.07791  22
  -7  -6   5 227.689 20.4872  30
  -7  -6   5 276.227 27.6617   2
  -7  -6   6 130.127 16.4144  30
  -7  -6   6 98.6301 21.0400   2
  -7  -6   7 645.251 35.0237  30
  -7  -6   7 660.215 44.4735   2
  -7  -6   8 647.259 46.3880   4
  -7  -6   8 545.195 31.5774  30
  -7  -6   8 541.014 41.0849   2
  -7  -6   9 747.584 51.9064   4
  -7  -6   9 791.806 38.7276  30
  -7  -6   9 757.470 49.1810   2
  -7  -6  10-6.00115 10.2699  24
  -7  -6  10 19.1729 12.0747  30
  -7  -6  10 29.2507 19.8392   2
  -7  -6  11 555.322 30.1675  30
  -7  -6  11 570.027 43.3533   2
  -7  -6  12 4.85419 17.7799  25
  -7  -6  13 329.797 31.8612  25
  -7  -5 -19 3.00279 20.0564  29
  -7  -5 -19 15.9202 17.7119   4
  -7  -5 -18 8.78472 16.0971   3
  -7  -5 -18 27.0575 16.8447   4
  -7  -5 -17-8.22011 15.6300   3
  -7  -5 -17 17.8188 15.4460   4
  -7  -5 -16 154.454 21.4120   3
  -7  -5 -16 107.361 14.3143  30
  -7  -5 -16 131.587 21.3889   4
  -7  -5 -15 19.3195 13.9280   3
  -7  -5 -15 16.4520 10.8595  30
  -7  -5 -15 43.1400 16.4206   4
  -7  -5 -14 256.579 22.4888   3
  -7  -5 -14 271.045 20.4524  30
  -7  -5 -14 323.765 27.3806   4
  -7  -5 -13 48.0289 12.7871   3
  -7  -5 -13 42.5583 11.9872  30
  -7  -5 -13 10.3917 12.6756   4
  -7  -5 -12 18.3072 10.5986   3
  -7  -5 -12 34.6099 14.2305   4
  -7  -5 -12 9.32195 9.95918  30
  -7  -5 -11 647.457 31.2521   3
  -7  -5 -11 599.032 32.9612  30
  -7  -5 -11 602.442 23.0493   8
  -7  -5 -10 65.6829 10.4223   3
  -7  -5 -10 57.0583 14.9812   2
  -7  -5 -10 41.9582 11.6255  30
  -7  -5 -10 73.0878 15.2991   4
  -7  -5 -10 50.9981 6.22589   8
  -7  -5  -9 151.296 10.1441   8
  -7  -5  -9 140.479 12.8786  28
  -7  -5  -9 147.009 16.1440  30
  -7  -5  -9 123.939 18.7146   2
  -7  -5  -9 150.325 18.9545   4
  -7  -5  -9 132.291 12.1848   3
  -7  -5  -9 128.542 12.7640  12
  -7  -5  -8 10.5749 6.04126   8
  -7  -5  -8-1.45195 9.47157  30
  -7  -5  -8 10.4357 7.15650  28
  -7  -5  -8 10.4301 12.1936   2
  -7  -5  -8 9.67225 11.4230   4
  -7  -5  -8 16.7235 7.67734  12
  -7  -5  -7 140.188 11.0614   8
  -7  -5  -7 152.955 16.2997  30
  -7  -5  -7 144.025 12.8352  28
  -7  -5  -7 124.659 17.7179   2
  -7  -5  -7 164.252 18.9966   4
  -7  -5  -7 138.957 12.3717  12
  -7  -5  -6 130.292 11.4189   8
  -7  -5  -6 129.569 15.4653  30
  -7  -5  -6 126.971 12.8396  28
  -7  -5  -6 147.288 18.7100   2
  -7  -5  -6 144.208 11.9809  12
  -7  -5  -6 148.479 17.9253   4
  -7  -5  -5 2723.89 105.462   4
  -7  -5  -5 2832.22 96.6248  28
  -7  -5  -5 2506.74 100.465  30
  -7  -5  -5 2523.51 93.6955   8
  -7  -5  -5 2814.67 106.401   2
  -7  -5  -5 2777.90 97.1656  15
  -7  -5  -5 2830.71 94.4531  12
  -7  -5  -4 410.794 29.0321   2
  -7  -5  -4 402.714 21.4417   8
  -7  -5  -4 318.161 24.1210  30
  -7  -5  -4 411.886 23.0282  28
  -7  -5  -4 396.823 23.6074  21
  -7  -5  -4 450.477 23.1196  15
  -7  -5  -4 387.384 28.3045   4
  -7  -5  -3 1144.69 54.8591   2
  -7  -5  -3 1195.48 46.4203   8
  -7  -5  -3 1092.64 50.4618  30
  -7  -5  -3 1119.40 46.2933  21
  -7  -5  -3 1122.45 45.1376  15
  -7  -5  -3 1106.01 54.4408   4
  -7  -5  -2 185.498 15.1974   8
  -7  -5  -2 216.737 18.2055  30
  -7  -5  -2 180.856 14.2661  21
  -7  -5  -2 175.894 13.3114  15
  -7  -5  -2 147.860 18.2284   4
  -7  -5  -1 424.372 21.5414  21
  -7  -5  -1 459.307 30.8132   4
  -7  -5  -1 415.903 20.8941  15
  -7  -5  -1 426.000 24.1670   8
  -7  -5   0 680.888 39.9797   4
  -7  -5   0 681.540 28.8064  21
  -7  -5   1 1632.68 72.5348   4
  -7  -5   1 1615.86 65.6158  30
  -7  -5   1 1569.38 56.4390  21
  -7  -5   2 22.2071 10.0867  30
  -7  -5   2 21.1109 13.1710   4
  -7  -5   2 28.8049 12.8514   2
  -7  -5   2 40.9120 8.20380  22
  -7  -5   3 1763.85 71.0025  30
  -7  -5   3 1870.15 80.5990   4
  -7  -5   3 1690.83 77.5338   2
  -7  -5   3 1765.01 62.8586  22
  -7  -5   4 367.829 24.9517  30
  -7  -5   4 375.268 30.5241   2
  -7  -5   4 373.037 17.2454  22
  -7  -5   5 330.634 22.9575  30
  -7  -5   5 345.094 29.3959   2
  -7  -5   5 336.377 14.0066  22
  -7  -5   6 752.497 37.8429  30
  -7  -5   6 778.093 46.1457   2
  -7  -5   7 290.428 28.8408   2
  -7  -5   7 306.079 22.0651  30
  -7  -5   7 310.974 31.7534   4
  -7  -5   8 54.4805 18.3112   2
  -7  -5   8 49.0328 11.9595  30
  -7  -5   8 39.1117 19.5132   4
  -7  -5   9 409.090 34.0640   2
  -7  -5   9 393.986 24.9970  30
  -7  -5   9 424.837 36.6946   4
  -7  -5  10 32.2438 17.5266   2
  -7  -5  10 12.7314 19.8901   4
  -7  -5  10 12.1276 10.1372  30
  -7  -5  11 46.6046 12.0082  30
  -7  -5  11 49.2249 19.4210   2
  -7  -5  11 39.7042 12.6486  24
  -7  -5  12 433.905 24.4421  30
  -7  -5  12 427.881 26.9469  24
  -7  -5  12 377.398 33.3966  25
  -7  -5  13 25.0439 18.0016  25
  -7  -5  14 78.4892 22.6717  12
  -7  -5  14 61.5180 21.2944  25
  -7  -5  15 6.84930 17.7786   6
  -7  -4 -20-21.5866 21.6164   3
  -7  -4 -19 65.2759 22.4158  29
  -7  -4 -19 85.0593 22.7914   3
  -7  -4 -18 237.157 29.2851  29
  -7  -4 -18 214.936 26.9693   3
  -7  -4 -17 9.18859 15.9319   3
  -7  -4 -16 964.989 51.3274   3
  -7  -4 -15 74.2567 12.2623  30
  -7  -4 -15 71.6215 17.1728   3
  -7  -4 -14 241.338 18.5842  30
  -7  -4 -14 306.684 24.9051   3
  -7  -4 -13 20.0899 9.97939  30
  -7  -4 -13 15.1743 11.5346   3
  -7  -4 -12 343.895 22.2288  30
  -7  -4 -12 330.860 24.0656   3
  -7  -4 -11 178.125 20.8623   4
  -7  -4 -11 181.211 16.4795  30
  -7  -4 -11 149.369 16.2056   3
  -7  -4 -10 2376.23 92.7449  30
  -7  -4 -10 2699.18 101.129   4
  -7  -4 -10 2517.35 89.0552  12
  -7  -4 -10 2623.44 93.5881   3
  -7  -4  -9 287.608 20.0910  30
  -7  -4  -9 251.609 18.2062   3
  -7  -4  -9 280.562 23.4428   4
  -7  -4  -9 235.486 15.5771  12
  -7  -4  -8 1211.87 43.1087   8
  -7  -4  -8 1284.59 53.7503  30
  -7  -4  -8 1325.62 48.2152  12
  -7  -4  -8 1369.10 59.5211   4
  -7  -4  -8 1317.41 50.9336   3
  -7  -4  -7 1.85054 10.3685   4
  -7  -4  -7 11.9949 4.71780   8
  -7  -4  -7 11.0386 7.60951  28
  -7  -4  -7 23.0116 9.85693  30
  -7  -4  -7 3.86953 11.3110   2
  -7  -4  -7 5.57862 8.01935  17
  -7  -4  -7 11.7938 5.65485  12
  -7  -4  -6 719.952 38.5995   4
  -7  -4  -6 666.189 26.9132   8
  -7  -4  -6 647.542 30.7631  28
  -7  -4  -6 629.264 33.5098  30
  -7  -4  -6 699.516 38.3678   2
  -7  -4  -6 663.575 31.7542  17
  -7  -4  -6 690.297 28.1888  12
  -7  -4  -5 18.3122 10.0275   4
  -7  -4  -5 13.8122 8.31848  30
  -7  -4  -5 20.5264 8.16357  28
  -7  -4  -5 2.59879 5.51013   8
  -7  -4  -5 14.8177 10.3754   2
  -7  -4  -5 3.97785 7.19390  17
  -7  -4  -5 7.30931 7.89743  15
  -7  -4  -5 3.21099 5.31310  12
  -7  -4  -4 1105.80 52.3394   4
  -7  -4  -4 1019.21 41.8176   8
  -7  -4  -4 1186.02 45.7901  28
  -7  -4  -4 1053.12 47.9986  30
  -7  -4  -4 1113.67 46.1931  21
  -7  -4  -4 1073.23 44.0158  17
  -7  -4  -4 1117.10 44.5582  15
  -7  -4  -4 1116.78 41.4400  12
  -7  -4  -3 624.931 29.0632   8
  -7  -4  -3 620.407 33.7062  30
  -7  -4  -3 749.895 32.2892  21
  -7  -4  -3 714.487 30.4738  15
  -7  -4  -3 636.229 37.0580   4
  -7  -4  -2 932.773 38.4113   8
  -7  -4  -2 927.054 42.8486  30
  -7  -4  -2 913.168 38.3443  21
  -7  -4  -2 910.147 36.7950  15
  -7  -4  -2 867.726 45.4955   4
  -7  -4  -1 67.5276 10.4045   8
  -7  -4  -1 65.5935 11.2832  30
  -7  -4  -1 61.9914 8.61790  21
  -7  -4  -1 67.4468 8.02139  15
  -7  -4  -1 40.2803 11.7097   4
  -7  -4   0 436.699 23.7049   8
  -7  -4   0 410.245 28.8734   4
  -7  -4   0 454.865 20.7117  21
  -7  -4   0 412.541 19.2882  15
  -7  -4   0 390.577 28.2100   2
  -7  -4   1 484.694 21.4619  21
  -7  -4   1 511.264 27.0843   8
  -7  -4   1 502.516 32.9598   4
  -7  -4   1 496.874 31.8544   2
  -7  -4   2 210.983 20.8518   2
  -7  -4   2 202.378 17.4954  30
  -7  -4   2 207.146 11.1051  21
  -7  -4   3 15.0151 9.12531  30
  -7  -4   3 10.1762 11.4047   2
  -7  -4   4 24.3190 10.0505  30
  -7  -4   4 21.1455 11.7313   2
  -7  -4   5 39.2778 13.6505   2
  -7  -4   5 9.74893 13.5150   4
  -7  -4   5 21.3403 9.66912  30
  -7  -4   6 13.4768 13.6643   2
  -7  -4   6 30.6126 14.4566   4
  -7  -4   6 39.3565 10.5788  30
  -7  -4   6 15.5282 4.45462  22
  -7  -4   7 1358.96 64.0467   2
  -7  -4   7 1262.34 54.5288  30
  -7  -4   7 1419.51 67.9618   4
  -7  -4   8-4.70170 14.0150   2
  -7  -4   8 6.25011 9.39172  30
  -7  -4   8-2.77095 14.6299   4
  -7  -4   9 380.954 32.0993   2
  -7  -4   9 419.227 24.9798  30
  -7  -4   9 432.847 35.8175   4
  -7  -4  10 305.335 28.9096   2
  -7  -4  10 274.484 30.7802   4
  -7  -4  10 318.077 21.1126  30
  -7  -4  11 130.745 17.2278  24
  -7  -4  11 125.528 14.7743  30
  -7  -4  11 107.056 20.4102   2
  -7  -4  12 157.971 18.9564  24
  -7  -4  12 204.043 25.7720  25
  -7  -4  12 212.563 25.3463  12
  -7  -4  12 196.757 16.2989  30
  -7  -4  13 511.488 31.5548  24
  -7  -4  13 530.170 38.5955  25
  -7  -4  13 496.280 38.8126  12
  -7  -4  14 7.76594 17.8225  25
  -7  -4  14 3.54754 13.9724  11
  -7  -4  14 21.5181 18.5185  12
  -7  -4  15 482.321 39.3963  12
  -7  -4  15 413.356 36.0528  25
  -7  -4  15 490.081 35.1342   6
  -7  -4  16 179.832 24.9509   6
  -7  -3 -20 148.749 27.8317   3
  -7  -3 -19 41.9757 21.3233   3
  -7  -3 -18 106.455 23.1157   3
  -7  -3 -17 25.1543 17.3340   3
  -7  -3 -16 469.525 35.7668   3
  -7  -3 -15 341.150 21.0354  30
  -7  -3 -15 369.979 29.9546   3
  -7  -3 -14 533.406 26.6191  30
  -7  -3 -14 433.548 32.1638   3
  -7  -3 -13 207.299 16.8900  30
  -7  -3 -13 196.766 20.9686   3
  -7  -3 -12 9.08151 9.43382  30
  -7  -3 -12 10.4597 12.5225   3
  -7  -3 -11 122.901 13.9420  30
  -7  -3 -11 132.956 16.4246   3
  -7  -3 -10 16.1571 10.2722   3
  -7  -3 -10 21.5966 9.41040  30
  -7  -3 -10 13.5114 7.99279  14
  -7  -3  -9 79.0946 12.7635   3
  -7  -3  -9 82.2101 10.7341  14
  -7  -3  -9 79.5166 11.6031  30
  -7  -3  -8 344.435 22.0287  30
  -7  -3  -8 360.153 20.0208  14
  -7  -3  -8 352.747 22.2306   3
  -7  -3  -8 328.162 20.7848  23
  -7  -3  -7 194.135 15.5067   3
  -7  -3  -7 237.840 20.4472   4
  -7  -3  -7 234.624 15.6481  23
  -7  -3  -7 164.994 15.4641  30
  -7  -3  -7 179.437 15.1372  17
  -7  -3  -7 189.175 14.0523  14
  -7  -3  -7 176.923 11.2672  12
  -7  -3  -6 484.276 29.8443   4
  -7  -3  -6 454.787 26.2917  30
  -7  -3  -6 453.973 23.5688  17
  -7  -3  -6 486.948 25.6785  15
  -7  -3  -6 470.669 19.7572  12
  -7  -3  -6 442.103 17.1811   8
  -7  -3  -5 551.676 32.1563   4
  -7  -3  -5 542.489 25.2012   6
  -7  -3  -5 522.899 28.4418  30
  -7  -3  -5 551.171 26.7738  15
  -7  -3  -5 499.239 24.9484  17
  -7  -3  -5 499.111 21.0480  12
  -7  -3  -5 501.368 20.5946   8
  -7  -3  -4 1293.01 51.0359   6
  -7  -3  -4 1331.62 59.4335   4
  -7  -3  -4 1335.38 55.5031  30
  -7  -3  -4 1381.41 52.3314  15
  -7  -3  -4 1336.13 50.8865  17
  -7  -3  -4 1356.17 47.0826  12
  -7  -3  -4 1342.40 48.1655   8
  -7  -3  -3 20.8699 9.75227   4
  -7  -3  -3 5.67700 6.11391   6
  -7  -3  -3 21.5022 8.64730  28
  -7  -3  -3 19.4681 8.61442  30
  -7  -3  -3 17.6311 7.02679  15
  -7  -3  -3 11.0793 6.21710  17
  -7  -3  -3 18.5598 5.10477  12
  -7  -3  -3 19.7059 5.77309   8
  -7  -3  -2 50.7249 10.0630  30
  -7  -3  -2 50.8222 7.77555  15
  -7  -3  -2 40.2978 10.4499   4
  -7  -3  -2 47.0036 7.53056   8
  -7  -3  -1 4.96794 8.41655   2
  -7  -3  -1 15.6163 7.76657  30
  -7  -3  -1 12.6121 5.08941  15
  -7  -3  -1 9.38327 6.45839   8
  -7  -3  -1 14.2151 9.61986   4
  -7  -3   0 1322.32 50.3736   8
  -7  -3   0 1239.17 57.3638   4
  -7  -3   0 1237.27 45.5708  15
  -7  -3   0 1340.26 57.3777   2
  -7  -3   1 686.835 27.0147  21
  -7  -3   1 689.129 36.1997   2
  -7  -3   1 612.545 24.3335  15
  -7  -3   1 627.626 30.4095   8
  -7  -3   2 2373.97 81.0658  21
  -7  -3   2 2601.70 88.8081   8
  -7  -3   2 2341.19 94.0327   2
  -7  -3   2 2381.66 89.6850  30
  -7  -3   3 472.262 30.3569   2
  -7  -3   3 432.208 26.0182  30
  -7  -3   3 463.694 17.8403  21
  -7  -3   4 1948.00 78.2426   2
  -7  -3   4 1806.99 71.6460  30
  -7  -3   4 1820.33 79.2258   4
  -7  -3   5 61.9862 13.9317   2
  -7  -3   5 82.9499 11.7438  30
  -7  -3   5 85.9277 16.1104   4
  -7  -3   6 1099.89 53.5036   2
  -7  -3   6 1063.25 55.8656   4
  -7  -3   6 1106.55 47.2664  30
  -7  -3   7 55.5415 14.2521   2
  -7  -3   7 33.9064 14.8066   4
  -7  -3   7 63.3440 11.4828  30
  -7  -3   7 49.9664 6.82718  22
  -7  -3   8 1126.11 53.9606   2
  -7  -3   8 985.993 55.5238   4
  -7  -3   8 1149.46 46.4565  30
  -7  -3   8 1040.18 35.8582  22
  -7  -3   9 482.279 33.2464   2
  -7  -3   9 493.471 27.2335  30
  -7  -3   9 501.982 36.8675   4
  -7  -3  10 831.457 46.0892   2
  -7  -3  10 888.626 51.1687   4
  -7  -3  10 803.877 37.4398  30
  -7  -3  11 17.1261 12.1366  24
  -7  -3  11 20.1988 9.60620  30
  -7  -3  11 6.70286 14.5720   2
  -7  -3  11-2.79490 15.4807   4
  -7  -3  11 4.33619 13.7887  12
  -7  -3  12 722.388 38.6360  24
  -7  -3  12 649.499 42.5080  25
  -7  -3  12 685.487 43.0348  12
  -7  -3  12 711.313 32.5794  30
  -7  -3  13 22.5639 12.6733  24
  -7  -3  13 40.1679 17.8127  25
  -7  -3  13 24.3951 16.8248  12
  -7  -3  13 25.1397 11.0860  10
  -7  -3  13 47.5030 10.5518  30
  -7  -3  14 97.4106 22.7730  12
  -7  -3  14 132.852 20.2665  11
  -7  -3  14 67.6013 20.8399  25
  -7  -3  14 125.754 19.3461  24
  -7  -3  14 86.4019 18.5341   6
  -7  -3  15 45.2196 15.9095  11
  -7  -3  15 48.2197 19.9582  12
  -7  -3  15 64.0936 20.5118  25
  -7  -3  15 47.1755 16.1985  24
  -7  -3  15 93.7125 19.4741   6
  -7  -3  16 30.5410 18.4194  12
  -7  -3  16 16.3828 19.8922  25
  -7  -3  16 37.7461 17.5295   6
  -7  -3  17 17.1768 17.4784   6
  -7  -2 -20 3.10302 21.2035   3
  -7  -2 -19 68.2836 23.4432  29
  -7  -2 -19 32.8874 21.8130   3
  -7  -2 -18 82.0458 22.1037  29
  -7  -2 -18 114.285 25.3080   3
  -7  -2 -17 39.2991 18.0816  29
  -7  -2 -17 43.3762 19.3794   3
  -7  -2 -16 130.348 21.7233   3
  -7  -2 -15 27.1669 9.61215  30
  -7  -2 -15 43.7586 11.7099  10
  -7  -2 -15 19.1793 15.9154   3
  -7  -2 -14 68.3800 11.3450  30
  -7  -2 -14 78.3458 16.5497   3
  -7  -2 -13 24.7468 9.56477  30
  -7  -2 -13 6.25068 14.0356   3
  -7  -2 -12 405.484 22.8325  30
  -7  -2 -12 352.130 28.0672   3
  -7  -2 -11 307.628 20.2702  30
  -7  -2 -11 313.733 24.2751   3
  -7  -2 -10 2075.27 82.0657   3
  -7  -2 -10 1965.14 76.5604  30
  -7  -2 -10 2134.45 74.0973  14
  -7  -2  -9 700.637 36.8842   3
  -7  -2  -9 704.007 30.8361  14
  -7  -2  -9 757.645 34.7903  30
  -7  -2  -8 499.272 28.2207   3
  -7  -2  -8 497.880 22.7820  14
  -7  -2  -8 462.628 25.1798  17
  -7  -2  -8 490.057 24.9645  23
  -7  -2  -8 418.169 25.2663  30
  -7  -2  -7 370.900 20.4329  23
  -7  -2  -7 385.868 19.3977  14
  -7  -2  -7 363.288 21.0100  17
  -7  -2  -7 394.852 23.7030   3
  -7  -2  -7 367.101 20.0982   6
  -7  -2  -7 346.046 22.2832  30
  -7  -2  -6 564.911 26.1241  23
  -7  -2  -6 571.706 26.7344  17
  -7  -2  -6 557.819 25.4201  14
  -7  -2  -6 591.944 26.3862   6
  -7  -2  -6 553.443 29.2761  30
  -7  -2  -5 651.967 28.5749  23
  -7  -2  -5 646.621 33.0774  30
  -7  -2  -5 700.530 29.8472  17
  -7  -2  -5 688.285 29.4461   6
  -7  -2  -5 769.289 38.5397   4
  -7  -2  -4 3224.14 108.369   6
  -7  -2  -4 3410.21 119.333   4
  -7  -2  -4 3118.16 103.944   8
  -7  -2  -4 3069.74 113.167  30
  -7  -2  -4 3338.38 108.471  17
  -7  -2  -4 3189.29 102.227  12
  -7  -2  -3 534.215 23.7088   6
  -7  -2  -3 530.059 30.9836   4
  -7  -2  -3 529.962 21.6303   8
  -7  -2  -3 464.290 27.1206  30
  -7  -2  -3 519.233 29.9836   2
  -7  -2  -3 519.254 22.7643  17
  -7  -2  -3 519.036 18.6898  12
  -7  -2  -2 1700.96 59.1862   8
  -7  -2  -2 1626.07 65.1768  30
  -7  -2  -2 1752.73 68.4812   2
  -7  -2  -2 1645.69 55.2302  12
  -7  -2  -2 1657.66 59.8916   6
  -7  -2  -2 1674.62 69.4166   4
  -7  -2  -1 649.741 33.5855   2
  -7  -2  -1 613.136 26.7032   8
  -7  -2  -1 628.905 25.9967  15
  -7  -2  -1 542.606 30.0143  30
  -7  -2   0 247.314 12.9166  15
  -7  -2   0 221.247 18.9137   2
  -7  -2   0 254.075 15.3933   8
  -7  -2   1 953.027 34.7131  15
  -7  -2   1 985.959 45.4106   2
  -7  -2   1 995.181 40.1264   8
  -7  -2   2 975.038 42.2449  30
  -7  -2   2 1024.08 45.6191   2
  -7  -2   2 969.376 40.1370   8
  -7  -2   2 911.177 31.6186  15
  -7  -2   2 986.254 46.8731   4
  -7  -2   3 32.1404 9.10600   8
  -7  -2   3 36.2096 10.3843   2
  -7  -2   3 16.3401 9.38274   4
  -7  -2   3 26.8615 8.69170  30
  -7  -2   4 437.155 17.0125  21
  -7  -2   4 524.546 29.8019   2
  -7  -2   4 428.304 25.2843  30
  -7  -2   4 544.238 32.1276   4
  -7  -2   5 291.329 22.6742   2
  -7  -2   5 250.420 18.6017  30
  -7  -2   5 287.669 24.1910   4
  -7  -2   6-1.75538 9.72326   2
  -7  -2   6 11.9193 8.56291  30
  -7  -2   6 12.4821 10.7083   4
  -7  -2   7 823.258 42.6336   2
  -7  -2   7 812.610 45.4402   4
  -7  -2   7 804.942 37.3911  30
  -7  -2   8 75.2227 11.8058  30
  -7  -2   8 84.7153 8.86395  22
  -7  -2   8 88.9038 15.4983   2
  -7  -2   8 71.0472 16.4153   4
  -7  -2   8 62.2291 12.4479  12
  -7  -2   9 12.4729 8.73107  30
  -7  -2   9 10.7038 5.34928  22
  -7  -2   9 7.56240 11.8137   2
  -7  -2   9-2.38957 12.9306   4
  -7  -2   9 3.48245 10.1785  12
  -7  -2  10 31.9095 9.88196  30
  -7  -2  10 42.3640 14.2488   2
  -7  -2  10 39.6739 5.31326  22
  -7  -2  10 19.8339 14.6847   4
  -7  -2  10 62.2041 15.2233  12
  -7  -2  11-7.40987 12.5651  24
  -7  -2  11 6.33898 8.68894  30
  -7  -2  11 21.6424 12.2929   2
  -7  -2  11 7.66439 14.9307   4
  -7  -2  11 14.2126 13.6668  12
  -7  -2  12 161.072 14.3838  30
  -7  -2  12 111.700 17.6881  24
  -7  -2  12 125.980 20.8730  12
  -7  -2  12 129.468 15.9377  10
  -7  -2  13 345.674 28.1289  24
  -7  -2  13 335.213 26.2408   6
  -7  -2  13 334.728 22.4446  10
  -7  -2  13 323.286 30.0279  12
  -7  -2  14 324.668 27.9553  24
  -7  -2  14 358.672 32.6671  25
  -7  -2  14 377.228 27.9905   6
  -7  -2  14 346.488 31.9662  12
  -7  -2  14 382.232 29.4847  11
  -7  -2  15 44.2740 16.3829  24
  -7  -2  15 48.3539 17.5839  25
  -7  -2  15 50.3547 20.1486  14
  -7  -2  15 52.9494 16.5549   6
  -7  -2  15 61.4458 17.5896  11
  -7  -2  15 40.9775 18.0823  12
  -7  -2  16 393.843 30.6270  24
  -7  -2  16 467.867 37.8818  25
  -7  -2  16 407.530 32.4864  11
  -7  -2  16 379.207 35.3824  12
  -7  -2  16 433.883 32.6794   6
  -7  -2  16 471.567 40.2191  14
  -7  -2  17 6.07265 16.8136   6
  -7  -2  17-11.0549 18.4574  12
  -7  -1 -19 116.757 25.0257  29
  -7  -1 -19 107.357 25.3893   3
  -7  -1 -18 26.7069 19.0755  29
  -7  -1 -18 39.3949 21.7852   3
  -7  -1 -17 555.551 41.0719  29
  -7  -1 -17 684.651 45.7616   3
  -7  -1 -16 51.2800 17.7349  29
  -7  -1 -16 57.4680 19.5920   3
  -7  -1 -15 1245.56 51.9908  10
  -7  -1 -15 1268.61 64.0103   3
  -7  -1 -14 9.07172 9.55918  10
  -7  -1 -14 9.67507 14.5634   3
  -7  -1 -13 459.301 24.2537  30
  -7  -1 -13 434.999 26.6709  10
  -7  -1 -13 430.114 32.8631   3
  -7  -1 -12 40.6605 10.1913  30
  -7  -1 -12 20.0376 10.8584  10
  -7  -1 -12 23.2532 14.0370   3
  -7  -1 -11 410.200 23.1441  30
  -7  -1 -11 376.689 28.1935   3
  -7  -1 -10 58.7981 13.8487   3
  -7  -1 -10 55.1651 10.3467  30
  -7  -1 -10 64.0219 8.37846  14
  -7  -1  -9 1335.24 49.1518  14
  -7  -1  -9 1272.87 53.6674  30
  -7  -1  -8 164.331 17.3933   3
  -7  -1  -8 217.564 16.2207  17
  -7  -1  -8 212.416 12.6066  14
  -7  -1  -8 198.591 15.7728  30
  -7  -1  -8 201.814 15.1524  23
  -7  -1  -7 298.377 20.0559  30
  -7  -1  -7 328.911 19.1751  17
  -7  -1  -7 331.330 16.1372  14
  -7  -1  -7 342.468 23.2041   3
  -7  -1  -7 315.211 17.9180   6
  -7  -1  -7 311.783 18.3593  23
  -7  -1  -6 572.208 29.7623  30
  -7  -1  -6 617.858 27.5030  17
  -7  -1  -6 598.213 24.7889  14
  -7  -1  -6 574.895 26.1387   6
  -7  -1  -6 605.673 31.6712   3
  -7  -1  -6 586.117 26.6447  23
  -7  -1  -5 136.588 13.6576  30
  -7  -1  -5 134.856 11.2049  17
  -7  -1  -5 144.006 10.8143   6
  -7  -1  -5 157.829 11.2188  23
  -7  -1  -4 156.402 14.4512  30
  -7  -1  -4 163.292 11.2299  17
  -7  -1  -4 165.458 11.1601   6
  -7  -1  -4 134.810 9.88981  23
  -7  -1  -3 27.3940 8.74671  30
  -7  -1  -3 14.5029 4.35796  23
  -7  -1  -3 19.4961 4.94985  17
  -7  -1  -3 26.6876 6.01406   6
  -7  -1  -2 160.301 9.87898   8
  -7  -1  -2 160.051 14.1933  30
  -7  -1  -2 163.400 13.2204  29
  -7  -1  -2 168.675 15.7699   2
  -7  -1  -2 127.345 8.72407  17
  -7  -1  -2 144.930 9.98945   6
  -7  -1  -1 23.1750 8.96523   2
  -7  -1  -1 15.9033 7.69997  29
  -7  -1  -1-1.19644 6.99715  30
  -7  -1  -1 10.3002 4.64585   6
  -7  -1  -1 5.62064 5.32412   8
  -7  -1   0 1219.53 50.4929   2
  -7  -1   0 1108.69 48.5142  30
  -7  -1   0 1236.15 47.5251  29
  -7  -1   0 1185.50 44.2891   8
  -7  -1   0 1121.48 39.1564  12
  -7  -1   1-4.00582 7.72766   2
  -7  -1   1 11.9604 3.74489  12
  -7  -1   1 14.2296 8.55819   4
  -7  -1   1 7.52877 6.29102   8
  -7  -1   2 2166.41 78.0193   8
  -7  -1   2 2110.00 74.2189  12
  -7  -1   2 2251.71 82.6506   2
  -7  -1   2 2150.15 71.3628  15
  -7  -1   2 2228.59 84.9923   4
  -7  -1   3 212.236 17.3520   2
  -7  -1   3 182.341 15.8816  30
  -7  -1   3 203.055 18.7100   4
  -7  -1   3 207.023 13.4785  12
  -7  -1   3 235.343 16.1551   8
  -7  -1   4 277.241 19.8899   2
  -7  -1   4 257.108 18.0763   8
  -7  -1   4 262.339 18.5900  30
  -7  -1   4 245.721 21.3874   4
  -7  -1   4 240.072 15.9055  12
  -7  -1   5 1221.36 51.2569  30
  -7  -1   5 1178.43 43.0309  21
  -7  -1   5 1265.63 57.3143   4
  -7  -1   5 1289.43 50.1719  12
  -7  -1   6 672.406 32.8239  30
  -7  -1   6 709.184 38.6814   4
  -7  -1   6 662.445 32.6611  12
  -7  -1   6 692.831 35.7214   2
  -7  -1   7 46.6640 10.2845  30
  -7  -1   7 81.3032 13.6869   2
  -7  -1   7 64.7649 13.6333   4
  -7  -1   7 52.7363 11.2109  12
  -7  -1   8 1757.30 66.0715  30
  -7  -1   8 1619.17 63.2522  22
  -7  -1   8 1744.71 70.3302   2
  -7  -1   8 1694.80 73.9786   4
  -7  -1   8 1705.68 68.7155  12
  -7  -1   9 165.857 15.1089  30
  -7  -1   9 173.654 17.8747   2
  -7  -1   9 183.292 13.7638  22
  -7  -1   9 181.009 20.7987   4
  -7  -1   9 193.236 18.3500  12
  -7  -1  10 908.555 40.2370  30
  -7  -1  10 904.213 48.5389  25
  -7  -1  10 896.361 44.3968   2
  -7  -1  10 897.805 36.5375  22
  -7  -1  10 915.787 49.1054   4
  -7  -1  10 882.515 42.8125  10
  -7  -1  10 896.469 45.5663  12
  -7  -1  11 921.346 40.9335  30
  -7  -1  11 935.750 48.8688  24
  -7  -1  11 1002.25 51.7767  25
  -7  -1  11 1023.91 47.6925   2
  -7  -1  11 908.568 37.1037  22
  -7  -1  11 956.705 48.4448  12
  -7  -1  11 1010.86 45.1295  10
  -7  -1  11 977.854 44.2540   6
  -7  -1  11 984.790 52.3879   4
  -7  -1  12 433.309 20.1714  22
  -7  -1  12 492.257 32.4101  24
  -7  -1  12 480.170 34.9327  25
  -7  -1  12 455.617 28.2393   6
  -7  -1  12 478.416 32.7034  12
  -7  -1  12 469.615 27.4067  10
  -7  -1  13 241.579 26.2596  25
  -7  -1  13 208.603 23.5675  24
  -7  -1  13 153.088 18.8380   6
  -7  -1  13 182.549 17.3981  10
  -7  -1  13 209.496 23.6901  11
  -7  -1  13 214.063 23.4998  12
  -7  -1  14 273.390 26.7753  24
  -7  -1  14 369.201 32.4509  14
  -7  -1  14 317.361 24.6077   6
  -7  -1  14 329.919 28.6117  11
  -7  -1  14 276.494 27.8950  12
  -7  -1  14 328.630 21.2023  10
  -7  -1  15 64.0186 17.9682  24
  -7  -1  15 55.1266 21.0315  14
  -7  -1  15 27.8278 14.0099   6
  -7  -1  15 58.8000 19.2471  12
  -7  -1  15 55.0124 17.9697  11
  -7  -1  16 261.565 27.4368  24
  -7  -1  16 274.040 31.9880  14
  -7  -1  16 247.231 24.0993   6
  -7  -1  16 251.409 28.8639  12
  -7  -1  16 237.362 26.7757  11
  -7  -1  17 196.997 24.9632  24
  -7  -1  17 218.176 29.1608  25
  -7  -1  17 194.921 26.8406  12
  -7  -1  17 231.864 25.1867  11
  -7  -1  17 275.985 32.7104  14
  -7  -1  17 192.378 23.2483   6
  -7  -1  18 147.505 22.1641   6
  -7   0 -19 39.5951 23.2467   3
  -7   0 -19 43.4166 19.9206  29
  -7   0 -18 19.0984 20.5910   3
  -7   0 -18 18.3189 18.4175  29
  -7   0 -17 21.3453 21.1500   3
  -7   0 -17 10.0389 17.4093  29
  -7   0 -16 40.6302 20.1541   3
  -7   0 -16 31.0769 16.1260  29
  -7   0 -15 46.7606 18.5717   3
  -7   0 -15 47.6611 18.0349  29
  -7   0 -14 61.3078 12.3853  10
  -7   0 -14 83.0098 19.4839   3
  -7   0 -13-1.36444 9.39279  10
  -7   0 -13 7.31253 13.6501   3
  -7   0 -12 85.6932 13.4925  10
  -7   0 -12 41.1838 15.5398   3
  -7   0 -11 801.156 39.5925  10
  -7   0 -11 808.817 44.8403   3
  -7   0 -10 118.648 18.0255   3
  -7   0 -10 136.083 14.0780  20
  -7   0 -10 126.852 13.3730  30
  -7   0 -10 156.936 16.4330  10
  -7   0  -9 505.107 32.0609   3
  -7   0  -9 428.457 25.0150  30
  -7   0  -9 480.281 28.8714  10
  -7   0  -9 483.581 24.6509  25
  -7   0  -8 36.5109 9.46219  30
  -7   0  -8 15.1739 6.61151   6
  -7   0  -8 40.7124 11.9397   3
  -7   0  -7 113.314 12.5513  30
  -7   0  -7 122.757 7.75607  14
  -7   0  -7 126.988 11.1474   6
  -7   0  -7 101.322 14.8250   3
  -7   0  -6 15.1674 7.74210  30
  -7   0  -6 13.3917 3.85144  14
  -7   0  -6 13.9205 6.05289   6
  -7   0  -6 9.37719 9.41750   3
  -7   0  -5 2758.00 102.869  30
  -7   0  -5 2832.91 94.5315  14
  -7   0  -5 3047.20 98.8633  17
  -7   0  -5 2882.84 97.2698   6
  -7   0  -4 1137.15 49.2803  30
  -7   0  -4 1218.46 44.3795  17
  -7   0  -4 1190.85 43.6115   6
  -7   0  -4 1198.48 43.7382  23
  -7   0  -3 2417.19 93.0715  30
  -7   0  -3 2731.36 91.5638  29
  -7   0  -3 2544.73 86.1574  17
  -7   0  -3 2599.15 86.1757   6
  -7   0  -3 2544.76 85.5797  23
  -7   0  -2 105.036 12.1144  30
  -7   0  -2 93.7327 10.8790  29
  -7   0  -2 107.728 6.99028  17
  -7   0  -2 90.8886 7.17662   6
  -7   0  -2 85.6834 6.04099  23
  -7   0  -1 1163.69 47.4374  30
  -7   0  -1 1212.71 45.3929  29
  -7   0  -1 1057.05 37.0146  17
  -7   0  -1 1132.79 39.3920   6
  -7   0  -1 1142.88 49.8143   4
  -7   0   0 48.6802 9.25283   2
  -7   0   0 39.6312 9.46378   4
  -7   0   0 28.5080 4.47232   6
  -7   0   0 26.3706 8.31054  30
  -7   0   0 27.8805 8.20501  29
  -7   0   1 2816.19 92.1885   8
  -7   0   1 2797.74 94.7482  29
  -7   0   1 2772.31 96.5563   2
  -7   0   1 2640.00 87.4478   6
  -7   0   1 2716.04 99.3011   4
  -7   0   1 2548.47 85.6435  12
  -7   0   2 507.022 24.8185   8
  -7   0   2 552.972 26.9168  29
  -7   0   2 540.000 27.5177   2
  -7   0   2 500.631 29.4064   4
  -7   0   2 486.801 20.4218  12
  -7   0   3 1813.71 64.5541   8
  -7   0   3 1664.99 66.0637  30
  -7   0   3 1841.81 66.8028   2
  -7   0   3 1578.48 59.8740  12
  -7   0   3 1776.82 69.8635   4
  -7   0   4 105.175 13.9355   4
  -7   0   4 106.803 11.6421   8
  -7   0   4 108.960 12.2483  30
  -7   0   4 91.9780 5.04281  15
  -7   0   4 84.7529 9.05884  12
  -7   0   4 134.203 13.2360   2
  -7   0   5 1721.97 67.8746  30
  -7   0   5 1754.86 68.4952   2
  -7   0   5 1907.54 73.1208   4
  -7   0   5 1731.54 65.1286  12
  -7   0   6 281.729 19.6269  30
  -7   0   6 262.339 14.0024  21
  -7   0   6 282.410 19.8514   2
  -7   0   6 291.238 22.3810   4
  -7   0   6 253.563 17.6001  12
  -7   0   7 734.217 34.9894  30
  -7   0   7 728.728 27.5836  21
  -7   0   7 754.625 35.9337   2
  -7   0   7 715.748 39.0802   4
  -7   0   7 740.091 34.9308  12
  -7   0   8 14.1520 9.24775  30
  -7   0   8 14.6473 8.25753   2
  -7   0   8 11.9657 8.31108  22
  -7   0   8 14.7407 10.9952   4
  -7   0   8 35.1742 11.0165  10
  -7   0   8 8.11541 8.68600  12
  -7   0   9 99.0880 12.5795  30
  -7   0   9 125.767 17.9831  25
  -7   0   9 92.9343 13.3777   2
  -7   0   9 103.477 12.4544  22
  -7   0   9 106.237 14.3580  12
  -7   0   9 99.3545 14.3323  10
  -7   0   9 88.4868 15.8732   4
  -7   0   9 88.4455 11.3060   6
  -7   0  10 31.7058 14.2404  25
  -7   0  10 15.0082 10.5817   2
  -7   0  10 11.9843 8.15974  22
  -7   0  10 44.4254 12.3021  12
  -7   0  10 23.2119 10.5932  10
  -7   0  10 16.0125 11.8322   4
  -7   0  10 17.6256 8.74747   6
  -7   0  11 193.007 15.4880  22
  -7   0  11 145.212 20.3660  25
  -7   0  11 177.843 21.6042  24
  -7   0  11 179.321 19.5705  12
  -7   0  11 230.221 19.2082  10
  -7   0  11 190.768 16.4135   6
  -7   0  11 214.578 22.3926   4
  -7   0  12 119.995 18.0610  12
  -7   0  12 115.031 14.5232  10
  -7   0  12 137.743 20.7679  11
  -7   0  12 143.343 13.3626  22
  -7   0  12 101.263 20.2429  25
  -7   0  12 107.007 19.0927  24
  -7   0  12 84.7025 18.6055  14
  -7   0  12 148.958 15.8665   6
  -7   0  12 158.518 20.1172   4
  -7   0  13 273.684 20.6819  10
  -7   0  13 262.119 24.9141  12
  -7   0  13 294.742 27.4175  11
  -7   0  13 254.917 16.9336  22
  -7   0  13 284.495 28.1980  14
  -7   0  13 277.930 26.6927  24
  -7   0  13 264.417 27.8975  25
  -7   0  13 278.837 21.2391   6
  -7   0  14 212.998 24.5205  24
  -7   0  14 190.968 26.1047  25
  -7   0  14 189.022 24.8964  14
  -7   0  14 247.137 20.5550   6
  -7   0  14 258.481 19.0544  10
  -7   0  14 165.608 23.2059  11
  -7   0  14 201.763 23.4353  12
  -7   0  15 61.5876 21.1570  25
  -7   0  15 102.189 21.4236  24
  -7   0  15 121.728 23.6810  14
  -7   0  15 104.153 16.4302   6
  -7   0  15 75.0243 19.2822  11
  -7   0  15 77.6731 18.4371  12
  -7   0  16 21.0055 17.4815  24
  -7   0  16 41.5449 20.3357  25
  -7   0  16 82.4930 21.3444  14
  -7   0  16 41.5608 14.4218   6
  -7   0  16 22.2544 16.9528  12
  -7   0  16 74.9509 18.9066  11
  -7   0  17 116.234 22.9775  24
  -7   0  17 70.1297 23.2278  14
  -7   0  17 82.6242 21.5303  12
  -7   0  17 90.0872 22.0890  11
  -7   0  17 97.2723 18.6219   6
  -7   0  18 91.4807 22.2528  24
  -7   0  18 154.841 21.4587   6
  -7   0  18 157.779 23.7260  11
  -7   0  19 1.84760 15.3465   6
  -7   1 -18-3.32071 22.1773   3
  -7   1 -18 10.2470 18.7661  29
  -7   1 -17 329.391 35.6836   3
  -7   1 -17 304.566 30.8351  29
  -7   1 -16 263.149 32.6617   3
  -7   1 -16 351.983 30.7647  29
  -7   1 -15 561.973 42.2419   3
  -7   1 -15 529.844 36.8342  29
  -7   1 -14 168.395 24.5943   3
  -7   1 -14 160.580 16.9429  10
  -7   1 -14 162.177 22.3379  29
  -7   1 -13 99.1207 20.6098   3
  -7   1 -13 81.5730 14.7642  10
  -7   1 -12 489.615 35.5395   3
  -7   1 -12 431.919 27.3001  10
  -7   1 -11 488.888 25.9923  20
  -7   1 -11 523.261 35.5749   3
  -7   1 -11 491.501 29.5637  10
  -7   1 -10 354.381 20.9643  20
  -7   1 -10 379.296 25.3363  10
  -7   1 -10 394.769 30.2193   3
  -7   1  -9 1954.38 70.1442  25
  -7   1  -9 1958.66 77.5880  10
  -7   1  -9 1876.53 81.1051   3
  -7   1  -8 548.234 25.8564  25
  -7   1  -8 595.920 35.1175   3
  -7   1  -8 542.497 31.5337  10
  -7   1  -7 227.143 20.9210   3
  -7   1  -7 194.150 18.2217  10
  -7   1  -7 194.320 16.4935  30
  -7   1  -6 467.878 29.6218   3
  -7   1  -6 467.328 29.0942  10
  -7   1  -6 460.905 25.9309  30
  -7   1  -5 168.072 17.2568  10
  -7   1  -5 206.341 16.4069  30
  -7   1  -4 588.331 20.1783  14
  -7   1  -4 615.333 33.9833  10
  -7   1  -4 631.142 30.8353  30
  -7   1  -3 1267.12 45.7998   6
  -7   1  -3 1439.28 51.6713  29
  -7   1  -3 1304.99 54.0592  30
  -7   1  -2 57.2388 5.84435  17
  -7   1  -2 67.0365 5.54435   6
  -7   1  -2 62.6334 10.4689  30
  -7   1  -1 121.808 6.42165  23
  -7   1  -1 159.081 12.3767  29
  -7   1  -1 140.481 13.7925  30
  -7   1  -1 133.235 6.97978   6
  -7   1  -1 130.154 6.75279  17
  -7   1   0 862.526 29.7594   6
  -7   1   0 985.731 42.5305   4
  -7   1   0 785.806 39.0347  30
  -7   1   0 939.255 37.5768  29
  -7   1   1 91.3760 12.3829   4
  -7   1   1 102.078 5.33369   6
  -7   1   1 111.926 11.4829  29
  -7   1   1 110.319 11.7268   2
  -7   1   2 270.632 19.4878   4
  -7   1   2 225.728 9.57417   6
  -7   1   2 261.093 17.0390  29
  -7   1   2 273.210 17.4071   2
  -7   1   3 67.0328 10.5868  30
  -7   1   3 58.2868 10.2732  29
  -7   1   3 60.7793 11.9444  10
  -7   1   3 55.6847 6.23466  12
  -7   1   3 55.6062 10.9903   4
  -7   1   3 74.6611 9.73343   2
  -7   1   4 36.6749 10.1057   4
  -7   1   4 38.4954 9.20455  30
  -7   1   4 26.4722 9.16473  29
  -7   1   4 29.3348 5.71373  15
  -7   1   4 28.6909 10.1063  10
  -7   1   4 30.2544 6.06431  12
  -7   1   4 26.5072 7.81174   2
  -7   1   5 259.964 13.2770   6
  -7   1   5 297.470 20.8657   4
  -7   1   5 302.411 18.5374   2
  -7   1   5 337.754 21.1133  30
  -7   1   5 291.394 12.9416  15
  -7   1   5 264.587 21.5709  10
  -7   1   5 279.262 16.5075  12
  -7   1   6 81.1124 7.59794   6
  -7   1   6 91.1175 13.1257   4
  -7   1   6 76.3482 10.8625   2
  -7   1   6 80.6487 12.1215  30
  -7   1   6 72.8934 9.09959  21
  -7   1   6 96.5351 5.36825  15
  -7   1   6 77.4429 12.7094  10
  -7   1   6 93.3905 10.4964  12
  -7   1   7 381.032 21.6267   2
  -7   1   7 379.815 19.1343  21
  -7   1   7 386.482 22.3527  12
  -7   1   7 344.247 25.2614  10
  -7   1   7 350.090 24.3311   4
  -7   1   7 358.909 17.9775   6
  -7   1   8 463.972 30.6334  25
  -7   1   8 508.343 25.4632   2
  -7   1   8 430.952 27.1599  22
  -7   1   8 488.724 21.7104  21
  -7   1   8 450.726 26.2444  12
  -7   1   8 442.338 28.9866  10
  -7   1   8 531.704 30.3155   4
  -7   1   8 459.202 22.1879   6
  -7   1   9 1223.53 54.8943  10
  -7   1   9 1233.67 52.4762  12
  -7   1   9 1256.23 57.6961  25
  -7   1   9 1208.11 49.0194   2
  -7   1   9 1200.80 44.2637  21
  -7   1   9 1173.40 51.9055  22
  -7   1   9 1157.42 56.0671  14
  -7   1   9 1300.22 55.8023   4
  -7   1   9 1187.43 46.6681   6
  -7   1  10 14.5384 12.4000  25
  -7   1  10 30.3375 14.3740  24
  -7   1  10 32.4095 11.5775  10
  -7   1  10 20.2474 10.8989  12
  -7   1  10 17.6558 9.84166  22
  -7   1  10 34.7418 13.5577  14
  -7   1  10 22.8985 12.4951   4
  -7   1  10 14.7678 7.65706   6
  -7   1  11 964.013 52.7601  25
  -7   1  11 1099.49 55.2003  24
  -7   1  11 1069.20 49.3422  10
  -7   1  11 1077.57 55.0929  11
  -7   1  11 1093.01 50.6834  12
  -7   1  11 1077.99 47.0583  22
  -7   1  11 1005.64 53.3103  14
  -7   1  11 1131.49 52.1160   4
  -7   1  11 1042.76 44.1404   6
  -7   1  12-2.32593 13.3117  25
  -7   1  12 2.32568 13.1679  24
  -7   1  12 2.36844 12.6603  11
  -7   1  12-3.70523 11.4699  12
  -7   1  12 1.50442 10.2032  10
  -7   1  12-1.25888 9.97009  22
  -7   1  12 7.01136 14.4694  14
  -7   1  12-10.1460 9.31670   6
  -7   1  13 751.156 43.9801  24
  -7   1  13 669.686 43.0031  25
  -7   1  13 772.741 45.2262  11
  -7   1  13 690.435 39.8004  12
  -7   1  13 675.105 35.5012  10
  -7   1  13 626.948 33.0087  22
  -7   1  13 657.336 43.0908  14
  -7   1  13 682.565 34.0345   6
  -7   1  14 171.118 24.2969  25
  -7   1  14 198.552 24.7642  24
  -7   1  14 166.301 17.5920  10
  -7   1  14 181.661 22.2698  12
  -7   1  14 199.530 25.5507  11
  -7   1  14 154.822 16.1563  22
  -7   1  14 178.252 24.0234  14
  -7   1  14 202.658 17.9502   6
  -7   1  15 586.907 39.0353  12
  -7   1  15 657.564 41.6176  11
  -7   1  15 586.327 42.4119  14
  -7   1  15 633.722 33.3907   6
  -7   1  15 556.796 40.1590  24
  -7   1  15 580.046 42.0501  25
  -7   1  16-4.79036 16.8520  12
  -7   1  16 7.48340 17.3014  11
  -7   1  16 5.75406 17.9767  14
  -7   1  16 22.5732 12.7550   6
  -7   1  16 13.8037 17.8556  25
  -7   1  16 22.7112 19.0794  24
  -7   1  17 724.515 45.9787  12
  -7   1  17 663.611 45.5098  11
  -7   1  17 755.510 49.7173  14
  -7   1  17 752.075 39.6313   6
  -7   1  17 791.508 50.2137  25
  -7   1  17 743.994 47.0204  24
  -7   1  18 21.4702 13.9287   6
  -7   1  18 26.1241 19.5091  12
  -7   1  18-7.32824 18.5813  11
  -7   1  18 2.51051 17.9097  24
  -7   1  19 410.621 35.3006  11
  -7   1  19 383.890 34.9023  24
  -7   2 -18 144.655 24.6676  28
  -7   2 -18 117.000 24.2235  29
  -7   2 -17 29.9631 22.4080   3
  -7   2 -17-2.36858 18.3379  28
  -7   2 -17 2.39669 18.6631  29
  -7   2 -16 345.792 34.8107   3
  -7   2 -16 238.733 27.1454  29
  -7   2 -15 27.5686 19.4746   3
  -7   2 -15-13.1095 16.9148  29
  -7   2 -14 537.000 40.1772   3
  -7   2 -14 520.123 35.3895  29
  -7   2 -13-5.54904 15.8793   3
  -7   2 -13 12.8489 10.7929  10
  -7   2 -13-1.94597 13.0976  29
  -7   2 -12 34.1535 16.8679   3
  -7   2 -12 27.1732 11.6503  10
  -7   2 -12 23.7477 12.6043  29
  -7   2 -11 229.285 20.3616  10
  -7   2 -11 211.327 25.1004   3
  -7   2 -10 16.1464 10.9906  10
  -7   2 -10 61.1888 16.4641   3
  -7   2  -9 3.29706 9.63340  10
  -7   2  -9-2.22816 11.6161   3
  -7   2  -8 27.7732 7.11504  25
  -7   2  -8 30.1115 11.6320  10
  -7   2  -8 23.2057 12.6061   3
  -7   2  -7 28.2815 6.29262  25
  -7   2  -7 10.1610 9.91666  10
  -7   2  -7 8.00459 11.2246   3
  -7   2  -6 5.14058 9.05040  10
  -7   2  -6 11.4053 10.0393   3
  -7   2  -5 1229.68 55.8334  10
  -7   2  -4 213.940 19.9248  10
  -7   2  -3 929.774 47.1572  10
  -7   2  -3 1035.54 40.6501  29
  -7   2  -2 860.723 44.7887  10
  -7   2  -2 938.771 37.7190  29
  -7   2  -1 69.8718 5.80392  14
  -7   2  -1 84.7046 13.3834  10
  -7   2  -1 84.5478 9.24463  29
  -7   2   0 586.912 21.0927  17
  -7   2   0 618.251 24.7477  14
  -7   2   0 580.714 34.5146  10
  -7   2   0 670.160 28.3439  29
  -7   2   1 2000.41 72.8914   4
  -7   2   1 2016.01 68.5049  29
  -7   2   1 1705.29 64.9618  14
  -7   2   1 1764.23 75.5813  10
  -7   2   2 408.529 21.8900  29
  -7   2   2 375.898 20.0921  14
  -7   2   2 375.674 23.5726   4
  -7   2   2 413.433 21.3732   2
  -7   2   3 2180.01 77.8511  29
  -7   2   3 2041.62 76.9684  14
  -7   2   3 2177.01 80.8618   4
  -7   2   3 2129.05 76.3686   2
  -7   2   4 1098.27 46.3643   4
  -7   2   4 1115.53 44.3384  29
  -7   2   4 1039.11 41.0237  15
  -7   2   4 1041.81 44.2248  14
  -7   2   4 961.237 48.7494  10
  -7   2   4 982.961 39.1626  12
  -7   2   4 1065.43 41.7507   2
  -7   2   5 936.266 39.3022   4
  -7   2   5 825.940 33.4443   2
  -7   2   5 947.854 37.6672  29
  -7   2   5 846.261 37.4543  14
  -7   2   5 850.826 32.1895  15
  -7   2   5 869.833 33.3944  12
  -7   2   5 867.333 42.2345  10
  -7   2   6 1417.63 62.6839  10
  -7   2   6 1436.21 54.9067  12
  -7   2   6 1404.29 53.7497   2
  -7   2   6 1439.05 56.6750  21
  -7   2   6 1391.64 51.2970  15
  -7   2   6 1536.80 60.3387  14
  -7   2   6 1599.04 60.1153   4
  -7   2   6 1422.26 48.2409   6
  -7   2   7 445.687 24.2589  12
  -7   2   7 527.494 31.1350  10
  -7   2   7 503.186 29.9745  25
  -7   2   7 453.658 22.2113   2
  -7   2   7 445.653 24.0495  21
  -7   2   7 403.780 27.2566  14
  -7   2   7 452.628 19.6613  15
  -7   2   7 546.994 28.6584   4
  -7   2   7 448.126 18.8829   6
  -7   2   8 133.772 13.4376  12
  -7   2   8 114.789 15.5116  10
  -7   2   8 97.9758 15.3531  25
  -7   2   8 112.619 10.1183   2
  -7   2   8 112.345 11.3517  21
  -7   2   8 151.612 16.0258  22
  -7   2   8 138.867 16.7295  14
  -7   2   8 122.598 14.5406   4
  -7   2   8 126.501 9.16941   6
  -7   2   9 964.799 49.9275  25
  -7   2   9 991.117 49.1590  10
  -7   2   9 1136.13 47.1754  12
  -7   2   9 1092.26 49.3655  22
  -7   2   9 1052.81 41.9122  21
  -7   2   9 1000.17 49.7297  14
  -7   2   9 1056.24 47.2820   4
  -7   2   9 1002.58 39.4090   6
  -7   2  10 262.342 23.8112  25
  -7   2  10 231.644 24.2723  24
  -7   2  10 205.436 23.2397  11
  -7   2  10 244.431 21.6561  10
  -7   2  10 232.292 19.6807  12
  -7   2  10 216.905 14.9317  21
  -7   2  10 242.862 20.8403  22
  -7   2  10 243.590 22.5485  14
  -7   2  10 239.869 14.8797   6
  -7   2  10 242.656 20.1241   4
  -7   2  11 464.531 32.6402  25
  -7   2  11 466.628 33.7001  24
  -7   2  11 483.677 29.5247  10
  -7   2  11 368.952 31.7878  11
  -7   2  11 440.133 28.2367  12
  -7   2  11 447.915 28.0536  22
  -7   2  11 468.850 31.9844  14
  -7   2  11 414.901 27.0342   4
  -7   2  11 398.744 21.8664   6
  -7   2  12 679.649 42.7798  24
  -7   2  12 625.160 40.6533  25
  -7   2  12 711.291 36.8872  10
  -7   2  12 670.181 42.7375  11
  -7   2  12 679.430 37.9527  12
  -7   2  12 697.406 36.2458  22
  -7   2  12 645.483 40.6839  14
  -7   2  12 676.860 31.1966   6
  -7   2  13 105.720 19.8427  25
  -7   2  13 83.7875 20.1829  24
  -7   2  13 67.7347 16.2264  12
  -7   2  13 98.0265 15.1610  10
  -7   2  13 116.944 19.6432  11
  -7   2  13 79.3068 14.3415  22
  -7   2  13 76.8270 18.9999  14
  -7   2  13 85.4485 12.2077   6
  -7   2  14 119.900 22.6162  24
  -7   2  14 191.623 24.2171  25
  -7   2  14 155.571 23.7193  11
  -7   2  14 171.431 17.7026  10
  -7   2  14 159.741 21.0646  12
  -7   2  14 167.526 18.0596  22
  -7   2  14 129.710 22.2967  14
  -7   2  14 148.260 15.2254   6
  -7   2  15 13.1749 17.3205  25
  -7   2  15 5.32388 16.4804  24
  -7   2  15-5.24538 16.5300  11
  -7   2  15 5.04773 10.1048  10
  -7   2  15 8.81084 14.5955  12
  -7   2  15 5.50642 11.3767  22
  -7   2  15-5.35628 17.7456  14
  -7   2  15-1.26299 10.4378   6
  -7   2  16 4.65995 16.3897  12
  -7   2  16 13.2105 18.7156  11
  -7   2  16-5.60976 17.2068  14
  -7   2  16 13.5207 11.7845   6
  -7   2  16-2.74111 17.8723  25
  -7   2  16-10.7990 18.0302  24
  -7   2  17 26.9417 16.9876  12
  -7   2  17 10.5413 18.7998  11
  -7   2  17 2.91774 18.0672  14
  -7   2  17 20.0472 13.0448   6
  -7   2  17 5.43438 18.7082  24
  -7   2  17-8.50915 18.7972  25
  -7   2  18 75.1156 16.0033   6
  -7   2  18 78.8990 20.4881  12
  -7   2  18 65.3283 22.1323  11
  -7   2  18 43.3826 21.0965  24
  -7   2  19-7.66709 18.4782  11
  -7   3 -18 54.8803 20.2968  29
  -7   3 -18 61.5904 22.6434  28
  -7   3 -17 2.56096 19.2627  28
  -7   3 -17 57.8245 19.9940  29
  -7   3 -16 259.934 32.8441   3
  -7   3 -16 229.081 27.0704  29
  -7   3 -15-12.8202 20.3822   3
  -7   3 -15-16.9615 16.1321  29
  -7   3 -14 101.319 23.3921   3
  -7   3 -14 88.5043 17.6925  29
  -7   3 -13-5.86763 18.4912   3
  -7   3 -13 10.4904 11.3986  10
  -7   3 -13 3.78557 13.2208  29
  -7   3 -12 446.545 36.3525   3
  -7   3 -12 387.974 27.4950  10
  -7   3 -12 474.425 30.4545  29
  -7   3 -11 23.8859 16.2870   3
  -7   3 -11 9.94503 11.9913  10
  -7   3 -11 13.2773 11.6828  29
  -7   3 -10 1343.09 65.2756   3
  -7   3 -10 1269.10 57.8906  10
  -7   3  -9 151.200 21.2185   3
  -7   3  -9 164.204 18.1921  10
  -7   3  -8 1135.73 57.3238   3
  -7   3  -8 1137.03 53.1251  10
  -7   3  -7 186.988 19.1717  10
  -7   3  -7 213.923 11.6521  25
  -7   3  -6 769.507 42.8455   3
  -7   3  -6 773.210 29.3675  25
  -7   3  -6 731.461 40.5007  10
  -7   3  -5 36.7201 12.3154  10
  -7   3  -4 2133.11 86.4924  10
  -7   3  -3 270.067 23.4506  10
  -7   3  -3 339.138 18.1476  29
  -7   3  -2 1545.80 69.6673  10
  -7   3  -2 1689.58 60.2299  29
  -7   3  -1 158.094 17.5706  10
  -7   3  -1 124.055 11.2677  29
  -7   3   0 821.237 34.1177  29
  -7   3   0 875.014 43.8909  10
  -7   3   0 802.420 29.5041  14
  -7   3   1 113.370 11.2532  29
  -7   3   1 119.237 8.75902  14
  -7   3   1 116.590 6.66544  17
  -7   3   1 96.7094 15.4462  10
  -7   3   2 406.953 15.9616  23
  -7   3   2 467.804 22.5908  29
  -7   3   2 381.211 19.7052  14
  -7   3   2 443.693 25.1371   4
  -7   3   2 436.648 21.5897   2
  -7   3   3 138.358 12.6938  29
  -7   3   3 128.683 10.7249   2
  -7   3   3 111.684 10.7139  14
  -7   3   3 142.328 13.8701   4
  -7   3   4 192.528 15.5880   4
  -7   3   4 190.558 16.0072  25
  -7   3   4 167.531 14.8602  29
  -7   3   4 212.316 12.9369   2
  -7   3   4 184.050 14.5352  15
  -7   3   4 194.982 14.7336  14
  -7   3   4 181.303 18.6522  10
  -7   3   5 61.8845 10.0236   4
  -7   3   5 49.4732 9.96231  29
  -7   3   5 69.2658 11.6131  25
  -7   3   5 54.9531 7.39985   2
  -7   3   5 77.6159 10.9414  14
  -7   3   5 71.0879 9.42834  15
  -7   3   5 55.3282 12.8877  10
  -7   3   6 287.156 19.1235   4
  -7   3   6 292.052 19.2825  29
  -7   3   6 259.645 20.7904  25
  -7   3   6 290.843 14.3282   2
  -7   3   6 249.780 19.3484  21
  -7   3   6 286.727 16.9462  15
  -7   3   6 232.639 18.7614  14
  -7   3   6 295.850 17.5567  12
  -7   3   6 284.239 23.3992  10
  -7   3   7 340.875 26.4015  10
  -7   3   7 364.085 21.2677  12
  -7   3   7 378.625 25.4108  25
  -7   3   7 373.754 15.7537   2
  -7   3   7 362.008 22.9896  21
  -7   3   7 392.669 25.1036  14
  -7   3   7 363.708 19.3605  15
  -7   3   7 366.219 22.3963   4
  -7   3   8 18.9484 10.9627  25
  -7   3   8 13.0124 8.39405  12
  -7   3   8 26.5303 11.4184  10
  -7   3   8 11.2795 12.0687  11
  -7   3   8 23.1280 8.93060  21
  -7   3   8 13.1133 11.2880  22
  -7   3   8 21.5323 6.69047  15
  -7   3   8 8.00744 8.78076  14
  -7   3   8 18.3795 9.27582   4
  -7   3   8 13.2933 3.95020   6
  -7   3   9 246.167 21.9648  25
  -7   3   9 217.795 21.4059  10
  -7   3   9 233.539 18.5052  12
  -7   3   9 198.036 20.4373  22
  -7   3   9 255.629 18.1532  21
  -7   3   9 223.778 21.0239  14
  -7   3   9 222.244 13.5500  15
  -7   3   9 212.924 11.8238   6
  -7   3   9 200.911 17.4375   4
  -7   3  10 349.993 27.9201  25
  -7   3  10 372.422 25.0522  12
  -7   3  10 372.104 27.3975  10
  -7   3  10 363.983 22.1501  21
  -7   3  10 428.186 28.5383  22
  -7   3  10 375.203 27.4281  14
  -7   3  10 375.338 17.9938   6
  -7   3  10 388.606 23.9933   4
  -7   3  11 102.905 19.7242  24
  -7   3  11 86.1602 17.1651  25
  -7   3  11 120.843 15.6489  12
  -7   3  11 119.590 16.8458  10
  -7   3  11 105.680 18.9753  11
  -7   3  11 127.242 13.1794  21
  -7   3  11 104.330 16.8719  22
  -7   3  11 100.104 17.3046  14
  -7   3  11 98.3785 9.84856   6
  -7   3  11 117.127 14.2862   4
  -7   3  12 106.539 20.9085  24
  -7   3  12 66.8455 17.6688  25
  -7   3  12 103.372 16.4172  12
  -7   3  12 35.1189 12.8612  10
  -7   3  12 121.951 21.4327  11
  -7   3  12 56.4137 11.1887  21
  -7   3  12 79.3839 15.5704  22
  -7   3  12 63.4394 17.2548  14
  -7   3  12 54.2036 9.29262   6
  -7   3  13 437.386 35.4348  24
  -7   3  13 405.132 33.3001  25
  -7   3  13 466.067 36.3877  11
  -7   3  13 478.351 31.6486  12
  -7   3  13 470.522 29.7479  10
  -7   3  13 474.546 31.0763  22
  -7   3  13 445.710 33.2792  14
  -7   3  13 493.756 24.5947   6
  -7   3  14-4.95877 14.9261  25
  -7   3  14 2.75710 16.9140  24
  -7   3  14 7.88669 11.5554  10
  -7   3  14-16.3250 17.1490  11
  -7   3  14 2.03276 13.1453  12
  -7   3  14 15.5876 13.2521  22
  -7   3  14 24.7176 15.9838  14
  -7   3  14 5.09017 8.79215   6
  -7   3  15 433.637 34.8961  25
  -7   3  15 374.788 35.4124  24
  -7   3  15 391.154 34.4779  11
  -7   3  15 378.339 25.8479  10
  -7   3  15 398.044 30.8306  12
  -7   3  15 339.426 26.8002  22
  -7   3  15 420.164 34.2295  14
  -7   3  15 363.441 23.0354   6
  -7   3  16 544.477 39.9078  25
  -7   3  16 569.813 41.9425  24
  -7   3  16 501.794 35.7886  12
  -7   3  16 492.687 39.5129  11
  -7   3  16 414.981 30.2098  22
  -7   3  16 448.469 37.6930  14
  -7   3  16 456.882 27.1411   6
  -7   3  17 241.966 27.7402  12
  -7   3  17 231.881 29.1838  11
  -7   3  17 313.477 32.0214  14
  -7   3  17 211.002 19.8308   6
  -7   3  17 272.425 31.4092  25
  -7   3  17 242.777 31.3553  24
  -7   3  18 263.240 31.2471  11
  -7   3  18 264.957 29.3693  12
  -7   3  18 222.792 29.9280  24
  -7   4 -17 170.677 25.4141  29
  -7   4 -16 320.670 29.4429  29
  -7   4 -16 285.715 32.9218  28
  -7   4 -15 153.707 22.7308  29
  -7   4 -15 182.951 30.3460   3
  -7   4 -14 230.798 25.0331  29
  -7   4 -14 275.991 33.8125   3
  -7   4 -13 223.371 22.4010  29
  -7   4 -13 209.308 29.0803   3
  -7   4 -12 22.1688 13.8802  29
  -7   4 -12 13.5298 12.0683  10
  -7   4 -12-2.94386 18.0628   3
  -7   4 -11 207.129 20.1752  29
  -7   4 -11 233.623 22.0609  10
  -7   4 -11 228.014 27.7727   3
  -7   4 -10 196.598 18.8704  29
  -7   4 -10 177.225 20.1167  10
  -7   4 -10 190.851 24.8779   3
  -7   4  -9 117.486 15.0613  29
  -7   4  -9 102.884 17.4978  10
  -7   4  -9 119.418 10.3516  11
  -7   4  -9 130.877 21.5245   3
  -7   4  -8 348.164 27.1541  10
  -7   4  -8 394.156 32.0280   3
  -7   4  -7 131.172 17.3956  10
  -7   4  -7 135.487 19.9409   3
  -7   4  -6 21.4517 12.0009  10
  -7   4  -6 42.4553 13.9913   3
  -7   4  -5 393.841 28.8955  10
  -7   4  -5 407.661 15.1096  25
  -7   4  -4 113.214 16.7288  10
  -7   4  -4 129.442 7.35109  25
  -7   4  -3 14.1950 6.66959  29
  -7   4  -3 22.0136 12.1727  10
  -7   4  -2 53.6250 8.20646  29
  -7   4  -2 52.3997 13.0303  10
  -7   4  -1 32.9859 7.41820  29
  -7   4  -1 16.2230 10.1929  10
  -7   4   0 477.921 21.5488  29
  -7   4   0 429.931 30.0540  10
  -7   4   0 413.994 20.7556  25
  -7   4   1 420.617 19.7008  29
  -7   4   1 359.512 17.3560  17
  -7   4   1 352.621 16.1891  14
  -7   4   1 329.415 26.9653  10
  -7   4   1 392.817 19.9806  25
  -7   4   2 776.694 29.7216  23
  -7   4   2 748.461 33.2993  25
  -7   4   2 733.660 28.1573  17
  -7   4   2 750.379 30.4178  14
  -7   4   2 805.344 32.4119  29
  -7   4   3 11.5318 6.79348  29
  -7   4   3 16.6944 7.71137  25
  -7   4   3 11.3579 5.82094   2
  -7   4   3 24.3597 5.11205  23
  -7   4   3 17.1015 3.81502  17
  -7   4   3 17.8020 6.73621  14
  -7   4   3 17.4694 7.79630   4
  -7   4   4 1202.69 47.9730   4
  -7   4   4 1094.88 47.4499  25
  -7   4   4 1222.74 45.8422  29
  -7   4   4 1133.41 41.8149   2
  -7   4   4 1108.34 48.6465  15
  -7   4   4 1132.89 45.6793  14
  -7   4   4 1085.45 54.8956  10
  -7   4   5 140.522 13.3780   4
  -7   4   5 135.729 12.9143  29
  -7   4   5 142.081 14.7449  25
  -7   4   5 138.974 8.64123   2
  -7   4   5 161.422 13.8554  14
  -7   4   5 187.231 15.3817  15
  -7   4   5 144.318 18.5445  10
  -7   4   6 1921.53 69.1497   4
  -7   4   6 1681.76 71.1932  25
  -7   4   6 1912.70 68.6168  29
  -7   4   6 1749.83 73.6825  21
  -7   4   6 1933.88 71.0301  14
  -7   4   6 1788.75 69.1777  15
  -7   4   6 1777.03 78.6083  11
  -7   4   6 1770.58 77.8111  10
  -7   4   7 62.4217 10.1133   4
  -7   4   7 65.6157 12.5203  25
  -7   4   7 61.5647 10.8662  29
  -7   4   7 38.5553 11.7677  21
  -7   4   7 81.8194 15.9917  22
  -7   4   7 67.9867 10.8896  15
  -7   4   7 77.5574 12.2987  14
  -7   4   7 78.9272 16.1054  11
  -7   4   7 78.1094 15.8605  10
  -7   4   8 658.971 36.0486  25
  -7   4   8 647.177 41.0110  24
  -7   4   8 597.693 37.8476  10
  -7   4   8 587.276 39.4427  11
  -7   4   8 656.558 34.5919  21
  -7   4   8 665.285 39.4025  22
  -7   4   8 654.754 30.5885  15
  -7   4   8 707.198 35.9080  14
  -7   4   8 701.969 31.5122   4
  -7   4   9 158.945 21.2957  24
  -7   4   9 119.241 17.0198  25
  -7   4   9 136.876 20.9910  11
  -7   4   9 132.063 17.6710  10
  -7   4   9 133.001 14.3460  12
  -7   4   9 145.448 15.9382  21
  -7   4   9 149.321 19.5645  22
  -7   4   9 118.738 12.0713  15
  -7   4   9 124.768 16.2358  14
  -7   4   9 106.240 12.1479   4
  -7   4  10 1477.00 66.4129  25
  -7   4  10 1481.09 67.2670  10
  -7   4  10 1492.15 62.4698  12
  -7   4  10 1497.19 68.0359  22
  -7   4  10 1534.93 62.1480  21
  -7   4  10 1580.36 66.8374  14
  -7   4  10 1545.41 57.5037  15
  -7   4  10 1490.77 57.8122   4
  -7   4  11 79.5320 17.8419  25
  -7   4  11 78.8835 15.7880  10
  -7   4  11 86.3849 14.8703  12
  -7   4  11 66.4686 16.5207  22
  -7   4  11 72.1294 12.7766  21
  -7   4  11 91.1113 17.0997  14
  -7   4  11 67.2409 7.67208   6
  -7   4  12 1180.15 59.3093  25
  -7   4  12 1223.70 64.1182  11
  -7   4  12 1258.57 57.9886  10
  -7   4  12 1295.70 56.7183  12
  -7   4  12 1268.24 59.1864  22
  -7   4  12 1244.28 52.6868  21
  -7   4  12 1295.75 60.4580  14
  -7   4  12 1194.14 45.9671   6
  -7   4  13 28.2073 18.2462  24
  -7   4  13 20.6996 15.3676  25
  -7   4  13 47.1507 17.7913  11
  -7   4  13 3.74327 12.1123  12
  -7   4  13 3.70534 12.9489  10
  -7   4  13 32.5327 14.4110  22
  -7   4  13 14.9546 10.2576  21
  -7   4  13 15.9077 14.2049  14
  -7   4  13 12.2815 7.73125   6
  -7   4  14 359.521 34.5535  24
  -7   4  14 378.467 31.3942  25
  -7   4  14 351.640 32.6917  11
  -7   4  14 374.471 27.2549  10
  -7   4  14 280.374 26.3020  12
  -7   4  14 294.216 27.0736  22
  -7   4  14 357.314 30.4033  14
  -7   4  14 363.077 20.5148   6
  -7   4  15 25.4868 17.1722  25
  -7   4  15 5.92798 17.5145  24
  -7   4  15 37.5028 19.1317  11
  -7   4  15 12.7966 14.0420  12
  -7   4  15 29.3370 13.8984  10
  -7   4  15 25.4707 15.1891  22
  -7   4  15 17.8206 16.7532  14
  -7   4  15 36.8256 10.3911   6
  -7   4  16 100.967 18.5659  22
  -7   4  16 170.362 24.5691  25
  -7   4  16 220.201 29.0739  24
  -7   4  16 131.016 23.8538  14
  -7   4  16 148.664 22.0035  12
  -7   4  16 166.489 26.0942  11
  -7   4  17 1.83611 14.7019  22
  -7   4  17-16.7240 20.6817  14
  -7   4  17 2.92570 18.9185  11
  -7   4  17 11.7933 17.3898  12
  -7   4  17 2.76602 18.6163  25
  -7   4  17-3.04601 19.3654  24
  -7   4  18 420.314 38.7466  11
  -7   4  18 390.557 33.8761  12
  -7   5 -16 52.7888 18.5395  29
  -7   5 -15 13.1573 15.5388  29
  -7   5 -14 12.5508 14.9740  29
  -7   5 -14 16.6047 21.2991   3
  -7   5 -13 5.09445 13.8179  29
  -7   5 -13 3.20449 19.8396   3
  -7   5 -12 75.0419 16.2303  29
  -7   5 -12 93.3978 18.0165  10
  -7   5 -12 107.999 24.4572   3
  -7   5 -11 107.224 16.1375  29
  -7   5 -11 96.5053 17.4224  10
  -7   5 -11 139.225 25.5669   3
  -7   5 -10 454.188 27.4213  29
  -7   5 -10 386.788 29.7886  10
  -7   5 -10 448.878 36.8294   3
  -7   5  -9 129.772 15.3262  29
  -7   5  -9 126.861 19.2165  10
  -7   5  -9 125.250 22.2833   3
  -7   5  -8 171.952 15.8864  29
  -7   5  -8 178.576 21.1495  10
  -7   5  -8 182.422 24.1684   3
  -7   5  -7 364.119 21.9885  29
  -7   5  -7 368.461 19.9968  11
  -7   5  -7 410.374 29.8543  10
  -7   5  -7 354.438 31.1269   3
  -7   5  -6 94.8201 17.0994  10
  -7   5  -6 115.141 12.2278  11
  -7   5  -6 100.556 11.5283  29
  -7   5  -5 300.208 26.2350  10
  -7   5  -5 331.703 20.8049  11
  -7   5  -4 1356.02 54.3019  11
  -7   5  -4 1359.58 63.0691  10
  -7   5  -4 1270.47 48.0726  29
  -7   5  -3 394.826 25.1760  11
  -7   5  -3 417.895 30.9100  10
  -7   5  -3 436.150 20.0112  29
  -7   5  -2 653.538 32.4563  11
  -7   5  -2 586.373 36.5391  10
  -7   5  -2 658.332 24.2549  29
  -7   5  -1 1433.24 49.7721  25
  -7   5  -1 1365.76 66.1878  10
  -7   5  -1 1473.64 62.1797  11
  -7   5  -1 1535.36 52.6250  29
  -7   5   0 127.500 9.41256  25
  -7   5   0 151.781 13.0564  17
  -7   5   0 130.232 18.7392  10
  -7   5   0 144.778 16.9309  11
  -7   5   0 139.456 10.2836  29
  -7   5   1 549.762 24.6143  25
  -7   5   1 566.534 26.0974  17
  -7   5   1 610.296 37.5719  10
  -7   5   1 528.568 32.8368  11
  -7   5   1 591.734 24.5794  29
  -7   5   2 976.322 38.3684  25
  -7   5   2 938.209 36.6085  29
  -7   5   2 926.189 36.8610  17
  -7   5   2 879.460 49.3459  10
  -7   5   2 1034.65 48.6711  11
  -7   5   3 163.143 14.1929   4
  -7   5   3 132.971 12.3435  25
  -7   5   3 126.962 10.6503  23
  -7   5   3 130.207 10.7592  29
  -7   5   3 124.197 10.5931   2
  -7   5   3 129.686 9.74344  17
  -7   5   3 157.895 11.2974  14
  -7   5   3 140.823 17.8694  11
  -7   5   4 690.125 31.1206   4
  -7   5   4 658.871 27.9769  29
  -7   5   4 592.485 26.7558  23
  -7   5   4 700.985 31.3462  25
  -7   5   4 670.316 24.7367   2
  -7   5   4 624.009 24.8430   2
  -7   5   4 601.560 25.1199  17
  -7   5   4 602.648 33.8915  15
  -7   5   4 629.857 28.8968  14
  -7   5   4 636.682 38.2014  11
  -7   5   5 721.156 32.6792   4
  -7   5   5 699.216 28.9370  23
  -7   5   5 682.859 33.3298  25
  -7   5   5 732.363 30.5566  29
  -7   5   5 702.959 39.6145  21
  -7   5   5 703.406 32.3763  14
  -7   5   5 710.319 36.2163  15
  -7   5   5 697.178 41.3089  11
  -7   5   5 618.402 40.6449  10
  -7   5   6 171.277 13.4701   4
  -7   5   6 194.119 16.4298  25
  -7   5   6 139.357 19.7586  24
  -7   5   6 160.698 13.6425  29
  -7   5   6 182.239 19.2345  21
  -7   5   6 160.807 14.7604  14
  -7   5   6 167.398 16.6889  15
  -7   5   6 185.925 21.3164  10
  -7   5   6 152.947 20.2990  11
  -7   5   7 895.925 36.7757   4
  -7   5   7 872.776 48.9210  24
  -7   5   7 841.914 41.2594  25
  -7   5   7 869.931 37.2751  29
  -7   5   7 880.334 44.4677  21
  -7   5   7 977.512 50.5162  22
  -7   5   7 811.195 39.7082  15
  -7   5   7 914.293 41.0776  14
  -7   5   7 785.267 47.0543  11
  -7   5   7 903.217 48.5714  10
  -7   5   8 52.2772 8.86210   4
  -7   5   8 58.9937 17.8117  24
  -7   5   8 37.7475 11.5097  25
  -7   5   8 33.9642 9.83498  29
  -7   5   8 43.5760 12.7424  21
  -7   5   8 7.01498 13.4367  22
  -7   5   8 47.2878 12.4562  14
  -7   5   8 31.0794 10.5504  15
  -7   5   8 26.7204 13.3295  10
  -7   5   8 53.8393 16.5149  11
  -7   5   9 2.55773 14.6391  24
  -7   5   9 17.0572 11.7433  25
  -7   5   9 2.21254 12.2529  10
  -7   5   9 15.2556 14.3969  11
  -7   5   9 3.38000 10.7457  21
  -7   5   9-2.33821 12.3463  22
  -7   5   9 1.19169 8.50140  15
  -7   5   9 4.89659 10.1978  14
  -7   5   9 7.02663 6.56036   4
  -7   5  10-14.7707 12.0231  21
  -7   5  10-2.33206 14.0393  22
  -7   5  10-7.98378 15.3925  24
  -7   5  10-11.0322 12.9345  25
  -7   5  10 3.44934 8.90232  15
  -7   5  10-10.6856 12.5282  14
  -7   5  10 15.3358 13.5643  10
  -7   5  10 2.63527 14.5933  11
  -7   5  11 67.2336 14.3680  21
  -7   5  11 95.1829 19.6912  22
  -7   5  11 85.6252 20.6073  24
  -7   5  11 59.1363 15.7592  25
  -7   5  11 65.6108 11.8298  15
  -7   5  11 67.5212 15.1752  14
  -7   5  11 60.3991 16.1498  10
  -7   5  12 9.37672 11.8857  21
  -7   5  12-2.30668 13.7517  22
  -7   5  12-8.41931 14.1663  25
  -7   5  12-2.07512 13.6403  14
  -7   5  12 10.5502 13.1816  10
  -7   5  13 148.644 22.1075  22
  -7   5  13 148.803 17.6482  21
  -7   5  13 120.739 20.5646  25
  -7   5  13 148.637 22.1841  14
  -7   5  13 170.452 24.9270  11
  -7   5  13 175.881 21.7725  10
  -7   5  14 85.3742 15.5037  21
  -7   5  14 63.2583 18.3198  22
  -7   5  14 81.8512 23.8414  24
  -7   5  14 85.1392 19.9622  25
  -7   5  14 73.0931 19.1082  14
  -7   5  14 56.6270 16.2036  10
  -7   5  14 62.0480 18.9124  11
  -7   5  14 59.9813 16.5001  12
  -7   5  15 2.22373 15.4330  22
  -7   5  15 3.09979 19.0260  24
  -7   5  15 7.46423 16.2344  25
  -7   5  15 44.7026 18.8982  14
  -7   5  15 21.2148 15.1446  12
  -7   5  15 30.0821 18.6345  11
  -7   5  15 36.4776 15.0858  10
  -7   5  16 302.188 28.7420  22
  -7   5  16 286.920 33.8762  24
  -7   5  16 353.992 32.8453  25
  -7   5  16 320.684 31.8705  14
  -7   5  16 342.010 30.3283  12
  -7   5  16 325.000 35.2972  11
  -7   5  17 8.44436 16.4446  22
  -7   5  17 35.3936 18.8852  14
  -7   5  17 40.6337 18.9260  25
  -7   5  17-6.37536 19.7406  24
  -7   5  17 24.4452 20.5710  11
  -7   5  17-2.33946 15.8730  12
  -7   6 -12 8.63509 12.9426  29
  -7   6 -11 388.773 26.2202  29
  -7   6 -11 464.218 32.5080  10
  -7   6 -10 1.23661 10.2195  29
  -7   6 -10-4.19916 14.9753  10
  -7   6  -9 718.673 34.0553  29
  -7   6  -9 696.460 41.8224  10
  -7   6  -8 21.4722 10.0071  29
  -7   6  -8 11.0875 14.8204  10
  -7   6  -7 475.457 24.6499  29
  -7   6  -7 525.376 35.8182  10
  -7   6  -6 207.829 14.9955  29
  -7   6  -6 205.709 24.1502  10
  -7   6  -6 243.931 16.2115  11
  -7   6  -5 174.466 12.6964  29
  -7   6  -5 201.734 15.7628  11
  -7   6  -4 11.9935 6.15798  29
  -7   6  -4 8.55783 5.51851  29
  -7   6  -4 2.33221 13.3504  10
  -7   6  -4 7.27656 9.05962  11
  -7   6  -3 295.597 13.9604  29
  -7   6  -3 267.921 14.0702  29
  -7   6  -3 251.908 25.5989  10
  -7   6  -3 271.954 20.6043  11
  -7   6  -2 39.8519 6.07094  29
  -7   6  -2 40.0501 5.86906  29
  -7   6  -2 42.6197 11.9629  11
  -7   6  -2 47.4179 15.2560  10
  -7   6  -1 75.5810 6.78754  29
  -7   6  -1 71.6012 12.7536  11
  -7   6  -1 64.5490 11.8473   2
  -7   6   0 238.613 11.1888  29
  -7   6   0 230.011 17.8273   2
  -7   6   0 244.112 17.8175  17
  -7   6   0 252.296 21.7181  11
  -7   6   0 189.959 23.4541  10
  -7   6   1 59.4865 5.84714  29
  -7   6   1 60.1795 10.8699   2
  -7   6   1 43.3834 6.27625  25
  -7   6   1 53.2826 9.36757  17
  -7   6   1 56.2446 13.1390  11
  -7   6   1 72.5026 16.4778  10
  -7   6   2 199.207 10.5743  29
  -7   6   2 199.018 14.7129   2
  -7   6   2 207.173 12.7766  25
  -7   6   2 231.730 15.4863  17
  -7   6   2 191.775 22.3845  10
  -7   6   2 198.067 20.4923  11
  -7   6   3 109.034 8.18619  29
  -7   6   3 96.1124 10.1055  25
  -7   6   3 95.0212 11.2708  23
  -7   6   3 101.033 9.57068   2
  -7   6   3 117.844 10.9089  17
  -7   6   4 42.7961 9.12732   4
  -7   6   4 51.7981 6.68176  29
  -7   6   4 68.2896 16.5677  24
  -7   6   4 29.3985 8.28244  25
  -7   6   4 33.4565 4.83904   2
  -7   6   4 38.1136 4.79443   2
  -7   6   4 52.3345 9.33188  23
  -7   6   4 36.7787 7.62127  17
  -7   6   4 30.6438 12.3798  15
  -7   6   4 51.2794 14.9749  11
  -7   6   5 182.379 13.8822   4
  -7   6   5 165.915 14.6514  25
  -7   6   5 161.955 13.1654  23
  -7   6   5 145.502 19.4465  24
  -7   6   5 150.232 10.9643  29
  -7   6   5 165.059 19.9228  21
  -7   6   5 154.571 13.7226  14
  -7   6   5 180.946 12.3131  17
  -7   6   5 132.678 17.3397  15
  -7   6   5 161.435 22.0024  10
  -7   6   5 152.148 20.5718  11
  -7   6   6 341.127 19.0832   4
  -7   6   6 363.356 19.7185  23
  -7   6   6 394.046 31.1508  24
  -7   6   6 376.140 22.7841  25
  -7   6   6 362.128 18.2027  29
  -7   6   6 344.506 30.5106  22
  -7   6   6 334.840 27.5967  21
  -7   6   6 306.089 21.1853  14
  -7   6   6 371.162 25.7033  15
  -7   6   6 358.234 29.8495  11
  -7   6   6 381.588 31.1373  10
  -7   6   7 105.730 10.3742   4
  -7   6   7 115.232 20.0697  24
  -7   6   7 150.718 15.7462  25
  -7   6   7 97.8539 10.7093  29
  -7   6   7 136.018 20.8682  22
  -7   6   7 117.351 18.1459  21
  -7   6   7 106.545 15.2381  15
  -7   6   7 133.720 14.4990  14
  -7   6   7 109.833 19.9824  11
  -7   6   7 143.913 21.4712  10
  -7   6   8 494.509 29.8077  25
  -7   6   8 539.811 37.9801  24
  -7   6   8 409.972 34.1922  11
  -7   6   8 474.472 34.8609  10
  -7   6   8 445.007 35.7200  22
  -7   6   8 464.735 32.0775  21
  -7   6   8 466.966 28.9891  15
  -7   6   8 529.078 29.5619  14
  -7   6   8 491.355 20.8329   4
  -7   6   9 267.769 26.9126  22
  -7   6   9 216.559 21.9138  21
  -7   6   9 195.742 24.1328  10
  -7   6   9 216.552 26.0198  11
  -7   6   9 234.370 20.3024  14
  -7   6   9 179.377 18.5512  15
  -7   6   9 239.842 26.7081  24
  -7   6   9 206.130 19.8957  25
  -7   6  10 457.796 35.3076  22
  -7   6  10 407.144 29.9900  21
  -7   6  10 474.298 34.9189  10
  -7   6  10 423.490 35.2316  11
  -7   6  10 456.875 29.6682  14
  -7   6  10 418.296 27.0741  15
  -7   6  10 515.547 38.2689  24
  -7   6  10 462.995 30.0311  25
  -7   6  11 1003.26 50.0654  21
  -7   6  11 950.706 54.3636  22
  -7   6  11 984.893 53.7031  10
  -7   6  11 1010.30 57.4389  11
  -7   6  11 1061.72 50.5944  14
  -7   6  11 1025.01 45.5223  15
  -7   6  11 944.622 49.6226  25
  -7   6  11 1015.20 57.9465  24
  -7   6  12 257.189 23.2722  21
  -7   6  12 226.924 26.4597  22
  -7   6  12 221.499 29.7047  11
  -7   6  12 226.744 24.9448  10
  -7   6  12 200.408 18.9811  15
  -7   6  12 222.715 23.6451  14
  -7   6  12 205.187 23.2902  25
  -7   6  12 217.160 28.5033  24
  -7   6  13 233.632 23.0887  21
  -7   6  13 172.138 25.1524  22
  -7   6  13 233.228 25.7958  10
  -7   6  13 240.339 24.5146  14
  -7   6  13 251.395 30.1688  24
  -7   6  13 257.514 25.1590  25
  -7   6  14 256.690 24.8468  21
  -7   6  14 270.706 29.3298  22
  -7   6  14 257.834 26.4699  10
  -7   6  14 270.575 27.7975  25
  -7   6  15 121.134 22.4656  22
  -7   6  15 108.969 23.7084  11
  -7   6  15 153.638 21.2287  10
  -7   6  15 89.8994 21.2371  14
  -7   6  15 142.605 22.9760  25
  -7   6  16 296.482 30.5098  22
  -7   6  16 302.497 34.0700  11
  -7   6  16 359.260 32.9907  25
  -7   6  16 373.071 37.6109  24
  -7   6  16 408.081 34.6979  14
  -7   6  17 267.893 29.8894  14
  -7   6  17 175.169 25.9594  22
  -7   6  18 157.992 24.5312  22
  -7   7 -11 31.7089 21.0338   3
  -7   7 -10 33.7894 19.9140   3
  -7   7 -10 55.4803 18.4880  10
  -7   7  -9 29.7108 20.0110   3
  -7   7  -9 20.7998 16.2744  10
  -7   7  -8-2.37887 16.0108  10
  -7   7  -7 43.7437 18.0837  10
  -7   7  -6 12.3597 16.6415  10
  -7   7  -5 353.219 31.2982  10
  -7   7  -4 83.5652 18.6596  10
  -7   7  -4 57.7632 11.2632  11
  -7   7  -3 514.351 38.0575  10
  -7   7  -3 584.850 30.5724  11
  -7   7  -2 50.5535 13.0159  24
  -7   7  -2 53.9719 12.8091  11
  -7   7  -2 41.2776 17.3000  10
  -7   7  -1 764.070 40.4687  24
  -7   7  -1 834.946 40.6268  11
  -7   7  -1 718.158 46.6491  10
  -7   7   0 55.3594 13.9770  24
  -7   7   0 42.2787 11.5854  17
  -7   7   0 60.8951 11.5928   2
  -7   7   0 27.5711 11.5054  11
  -7   7   0 41.9142 15.5283  10
  -7   7   1 816.771 43.8864  24
  -7   7   1 807.312 38.3465  17
  -7   7   1 810.533 37.1510   2
  -7   7   1 908.374 44.9157  11
  -7   7   1 817.138 48.6832  10
  -7   7   2 121.681 18.5733  24
  -7   7   2 144.145 14.3653  17
  -7   7   2 147.341 13.0601   2
  -7   7   2 156.284 22.6802  10
  -7   7   2 155.859 19.3172  11
  -7   7   3 685.069 41.2966  24
  -7   7   3 672.787 33.9896  23
  -7   7   3 829.568 43.2599  11
  -7   7   3 744.760 41.8725  15
  -7   7   3 770.443 33.6517  17
  -7   7   3 680.583 28.9669   2
  -7   7   4 6.62069 12.6391  24
  -7   7   4 7.76077 8.74407  23
  -7   7   4 14.4248 7.37890  25
  -7   7   4 28.5686 14.0993  11
  -7   7   4 2.48256 14.9520  21
  -7   7   4 24.6072 14.6224  22
  -7   7   4 17.9818 8.81034  17
  -7   7   4 18.5445 12.0499  15
  -7   7   4 18.6388 8.60190   4
  -7   7   5 1338.08 64.0497  24
  -7   7   5 1260.29 50.8047  25
  -7   7   5 1319.72 52.5038  23
  -7   7   5 1292.73 63.2708  11
  -7   7   5 1279.91 66.0232  10
  -7   7   5 1307.65 64.6704  21
  -7   7   5 1277.73 50.6541  17
  -7   7   5 1317.44 61.0076  15
  -7   7   5 1385.31 50.8399   4
  -7   7   6 48.5868 10.9975  25
  -7   7   6 50.9297 16.9347  24
  -7   7   6 77.4314 17.6064  11
  -7   7   6 82.7883 18.3566  10
  -7   7   6 47.5205 16.3571  21
  -7   7   6 58.1602 10.9416  23
  -7   7   6 73.6663 10.2255  17
  -7   7   6 77.8694 15.4189  15
  -7   7   6 64.4863 8.64048   4
  -7   7   7 887.623 50.1046  24
  -7   7   7 878.588 39.5431  25
  -7   7   7 778.309 48.8577  10
  -7   7   7 822.220 48.9811  11
  -7   7   7 885.669 52.3233  22
  -7   7   7 843.475 47.7133  21
  -7   7   7 871.113 44.4374  15
  -7   7   7 842.233 31.7185   4
  -7   7   8-2.26142 14.6250  21
  -7   7   8 5.60491 15.1634  22
  -7   7   8-7.88274 15.0397  11
  -7   7   8 21.2421 15.6756  10
  -7   7   8 22.8368 12.7866  15
  -7   7   8 11.2448 11.3183  14
  -7   7   8 5.52389 10.0530  25
  -7   7   8 2.64692 15.1504  24
  -7   7   9 213.107 26.8780  22
  -7   7   9 148.040 22.3656  21
  -7   7   9 229.330 26.4745  10
  -7   7   9 191.330 26.0362  11
  -7   7   9 195.118 20.4615  15
  -7   7   9 193.459 19.3138  14
  -7   7   9 206.990 26.0727  24
  -7   7   9 203.032 19.4980  25
  -7   7  10 11.2109 15.3643  22
  -7   7  10 23.7602 15.3223  21
  -7   7  10 25.4530 18.7569  11
  -7   7  10 31.3672 16.2036  10
  -7   7  10 36.2234 13.8378  15
  -7   7  10 35.5175 13.7858  14
  -7   7  10 40.1621 19.3248  24
  -7   7  10 13.3577 12.7251  25
  -7   7  11 459.318 32.5742  21
  -7   7  11 402.715 35.0185  22
  -7   7  11 420.066 35.9885  11
  -7   7  11 345.000 32.7190  10
  -7   7  11 433.009 29.6734  14
  -7   7  11 447.669 29.0851  15
  -7   7  11 374.549 35.9877  24
  -7   7  11 459.721 30.9047  25
  -7   7  12 41.5730 16.1588  21
  -7   7  12 22.2827 18.2196  22
  -7   7  12 73.0884 18.7577  10
  -7   7  12 39.1369 19.5223  11
  -7   7  12 51.3285 15.5294  14
  -7   7  12 52.8370 14.6933  15
  -7   7  12 56.4622 16.0747  25
  -7   7  12 30.7153 19.0725  24
  -7   7  13 144.750 21.3992  21
  -7   7  13 193.735 27.1882  22
  -7   7  13 203.527 28.3653  11
  -7   7  13 190.418 24.8796  10
  -7   7  13 179.849 22.5073  14
  -7   7  13 145.572 20.2976  25
  -7   7  13 189.829 29.3144  24
  -7   7  14 47.6545 17.4462  21
  -7   7  14 38.3976 18.6581  22
  -7   7  14 37.5432 18.1185  10
  -7   7  14 35.9662 17.3625  14
  -7   7  14 53.0361 18.8698  25
  -7   7  14 84.4383 23.8348  24
  -7   7  15 17.3750 15.9596  21
  -7   7  15 13.5522 17.9641  22
  -7   7  15-2.20996 16.2987  10
  -7   7  15 2.33065 16.3993  25
  -7   7  15 49.7262 23.3224  24
  -7   7  15 23.7136 17.3759  14
  -7   7  16 37.3024 19.9230  22
  -7   7  16 17.1110 18.3961  25
  -7   7  16 49.7392 19.6148  14
  -7   7  17-23.4068 19.9121  22
  -7   8  -9 194.139 25.7855  10
  -7   8  -8 233.925 27.4724  10
  -7   8  -7 124.101 23.1700  10
  -7   8  -6 517.790 38.7719  10
  -7   8  -5 107.676 21.4666  10
  -7   8  -4 68.1910 21.8262  10
  -7   8  -3 428.277 26.3936  24
  -7   8  -3 384.218 34.2667  10
  -7   8  -3 384.058 24.6283  11
  -7   8  -2 162.030 17.9223  24
  -7   8  -2 162.717 17.8871  11
  -7   8  -2 187.372 24.8216  10
  -7   8  -1 80.5133 15.1526  11
  -7   8  -1 70.5336 19.8458  10
  -7   8  -1 88.5036 16.0073  24
  -7   8  -1 60.8193 15.1103  17
  -7   8   0 641.398 37.0971  11
  -7   8   0 617.299 44.1548  10
  -7   8   0 679.156 38.1205  24
  -7   8   0 733.036 37.2841  17
  -7   8   1 25.7805 16.2290  10
  -7   8   1 18.6594 13.2303  11
  -7   8   1 19.1236 13.2739  24
  -7   8   1 14.6950 11.5227  17
  -7   8   2 161.746 19.6825  11
  -7   8   2 172.931 25.2987  10
  -7   8   2 146.392 15.8451  17
  -7   8   2 104.052 19.2699  15
  -7   8   2 152.090 20.2568  24
  -7   8   3 29.1781 16.7095  22
  -7   8   3 22.3060 16.9559  21
  -7   8   3 12.7416 13.3975  11
  -7   8   3 17.3724 16.9300  10
  -7   8   3 20.0272 10.0402  17
  -7   8   3 19.2132 15.4114  15
  -7   8   3 19.2925 14.3282  24
  -7   8   3 16.6680 10.9552  23
  -7   8   4 13.2870 10.6420  23
  -7   8   4 6.77974 13.7368  24
  -7   8   4 4.49697 15.3663  11
  -7   8   4 8.23414 16.2038  21
  -7   8   4 5.89763 15.1768  22
  -7   8   4 20.8478 15.8305  15
  -7   8   4 2.32890 9.01827  17
  -7   8   4 8.43995 8.25174   4
  -7   8   5 33.2497 16.8233  24
  -7   8   5-7.10317 15.4376  11
  -7   8   5-2.97471 16.0936  22
  -7   8   5 10.2169 10.2261  23
  -7   8   5-16.1452 17.1077  21
  -7   8   5 2.18841 9.49295  17
  -7   8   5-4.46435 13.1765  15
  -7   8   5 3.05992 7.36496   4
  -7   8   6 147.342 23.8071  21
  -7   8   6 198.932 24.5072  11
  -7   8   6 194.718 27.1393  10
  -7   8   6 191.309 22.6420  15
  -7   8   6 209.244 16.7294  17
  -7   8   6 191.786 24.4567  24
  -7   8   6 190.897 17.5525  23
  -7   8   7 51.4382 17.2328  21
  -7   8   7 31.6900 11.5062  23
  -7   8   7 78.1834 20.7006  10
  -7   8   7 41.5781 17.9431  11
  -7   8   7 42.0423 10.4635  17
  -7   8   7 41.4665 14.7525  15
  -7   8   7 59.9592 18.8985  24
  -7   8   8 70.4279 19.7575  21
  -7   8   8 65.0386 20.2927  11
  -7   8   8 37.4980 17.7615  10
  -7   8   8 56.1808 15.6093  15
  -7   8   8 37.5920 11.7497  25
  -7   8   8 48.9632 18.7887  24
  -7   8   9 199.376 24.8147  21
  -7   8   9 184.564 26.9905  22
  -7   8   9 185.335 26.2115  11
  -7   8   9 188.662 26.1201  10
  -7   8   9 175.113 21.8854  15
  -7   8   9 184.408 18.3553  25
  -7   8   9 170.018 25.9039  24
  -7   8  10 31.3499 16.9636  21
  -7   8  10 15.1280 16.9439  22
  -7   8  10 2.82305 17.3185  10
  -7   8  10 2.91105 17.3552  11
  -7   8  10-15.0994 15.5186  15
  -7   8  10 14.7106 17.1930  24
  -7   8  10 4.67266 12.0587  25
  -7   8  11 361.981 31.8764  21
  -7   8  11 311.112 32.8260  22
  -7   8  11 319.945 31.2119  10
  -7   8  11 311.819 33.6493  11
  -7   8  11 323.209 27.2209  15
  -7   8  11 330.333 26.3639  25
  -7   8  11 426.441 36.5126  24
  -7   8  12 9.03142 18.8080  22
  -7   8  12-20.9069 17.6687  21
  -7   8  12 19.0532 18.0366  10
  -7   8  12-3.08815 17.2951  11
  -7   8  12 11.6221 14.2829  14
  -7   8  12 5.36389 13.7628  15
  -7   8  12 18.4276 14.4326  25
  -7   8  12 31.4628 20.8485  24
  -7   8  13 152.712 23.5188  21
  -7   8  13 206.483 27.4244  22
  -7   8  13 176.601 25.5491  10
  -7   8  13 123.410 26.9439  11
  -7   8  13 153.046 21.9378  14
  -7   8  13 208.434 22.1524  15
  -7   8  13 165.039 28.1860  24
  -7   8  13 166.139 22.3562  25
  -7   8  14 13.3557 18.3997  21
  -7   8  14 5.93064 18.8565  22
  -7   8  14 37.9182 18.6415  10
  -7   8  14 3.23450 18.9052  11
  -7   8  14 13.1689 16.4948  14
  -7   8  14 6.31759 16.0207  25
  -7   8  14 9.95040 20.1614  24
  -7   8  15 254.589 31.7660  22
  -7   8  15 244.870 27.4764  21
  -7   8  15 308.477 31.3801  10
  -7   8  15 353.754 30.8213  25
  -7   8  15 312.306 29.5132  14
  -7   9  -9 2.49200 18.6071  10
  -7   9  -8 26.0636 19.4780  10
  -7   9  -7-5.40679 18.8824  10
  -7   9  -6 2.78314 17.0734  10
  -7   9  -5 148.150 25.7048  10
  -7   9  -4 31.9285 18.7957  10
  -7   9  -3 17.6772 18.5770  10
  -7   9  -2 68.7670 21.7785  10
  -7   9  -2 98.0141 19.6543  17
  -7   9  -1 66.4982 21.2846  10
  -7   9  -1 20.1059 13.0129  11
  -7   9  -1 26.5238 15.4468  17
  -7   9  -1 33.6014 13.5921  24
  -7   9   0 65.7784 19.9525  22
  -7   9   0 76.5468 20.5852  10
  -7   9   0 69.9120 15.2498  11
  -7   9   0 101.671 17.3989  17
  -7   9   0 66.4098 15.4836  24
  -7   9   1 294.063 31.9651  22
  -7   9   1 287.880 25.3219  11
  -7   9   1 265.539 31.4758  10
  -7   9   1 317.034 30.7582  15
  -7   9   1 244.138 22.7201  17
  -7   9   1 266.289 24.5622  24
  -7   9   2 101.340 22.5708  22
  -7   9   2 94.1951 18.1402  11
  -7   9   2 80.8332 21.4773  10
  -7   9   2 112.031 21.9878  15
  -7   9   2 99.6683 16.3360  17
  -7   9   2 117.357 19.5890  24
  -7   9   3 201.906 29.2952  22
  -7   9   3 230.753 29.1193  21
  -7   9   3 237.468 29.8022  10
  -7   9   3 209.762 23.8441  11
  -7   9   3 249.200 27.5064  15
  -7   9   3 259.807 21.4727  17
  -7   9   3 227.416 21.1266  23
  -7   9   3 204.749 24.1288  24
  -7   9   4 442.501 33.4414  24
  -7   9   4 386.242 27.0877  23
  -7   9   4 368.632 31.1951  11
  -7   9   4 389.145 36.8754  22
  -7   9   4 517.008 39.5095  21
  -7   9   4 429.850 26.5630  17
  -7   9   4 443.546 34.9817  15
  -7   9   4 455.867 23.0997   4
  -7   9   5 135.015 25.0056  21
  -7   9   5 108.458 15.8055  23
  -7   9   5 88.6641 22.8698  22
  -7   9   5 132.341 22.2957  24
  -7   9   5 102.045 14.7893  17
  -7   9   5 141.122 22.4535  15
  -7   9   5 122.578 22.4511  11
  -7   9   6 506.233 40.1678  21
  -7   9   6 481.804 39.8103  22
  -7   9   6 533.270 38.2459  24
  -7   9   6 482.334 28.9221  23
  -7   9   6 426.313 34.3091  15
  -7   9   6 472.218 27.4418  17
  -7   9   6 523.151 38.9945  11
  -7   9   6 484.736 39.9960  10
  -7   9   7 263.184 31.5947  22
  -7   9   7 225.430 28.8816  21
  -7   9   7 277.956 29.1758  24
  -7   9   7 245.061 21.1959  23
  -7   9   7 290.961 20.6323  17
  -7   9   7 277.995 27.7147  15
  -7   9   7 214.498 27.5486  11
  -7   9   7 240.178 30.4314  10
  -7   9   8 191.135 18.7922  23
  -7   9   8 193.252 27.4237  21
  -7   9   8 234.862 28.4919  24
  -7   9   8 177.455 22.7714  15
  -7   9   8 226.503 28.4836  11
  -7   9   8 229.064 29.9173  10
  -7   9   9 183.872 27.1858  21
  -7   9   9 218.632 28.5155  24
  -7   9   9 220.305 24.5587  15
  -7   9   9 209.675 29.2702  11
  -7   9   9 261.029 31.2943  10
  -7   9  10 193.719 28.6616  22
  -7   9  10 193.590 27.9620  21
  -7   9  10 203.161 28.5392  24
  -7   9  10 176.212 22.8864  15
  -7   9  10 223.061 29.8959  11
  -7   9  10 187.789 27.9023  10
  -7   9  11 270.532 29.3593  21
  -7   9  11 264.516 32.8675  22
  -7   9  11 272.023 32.8207  24
  -7   9  11 229.359 25.4016  15
  -7   9  11 261.468 30.9372  10
  -7   9  11 263.458 32.0381  11
  -7   9  12 507.525 42.0131  22
  -7   9  12 513.655 39.2571  21
  -7   9  12 564.266 44.4547  24
  -7   9  12 471.870 35.2545  15
  -7   9  12 546.999 42.3114  10
  -7   9  12 529.485 42.9017  11
  -7   9  13 22.5558 18.6248  21
  -7   9  13 54.2787 23.9543  22
  -7   9  13 98.2411 25.1637  24
  -7   9  13 121.096 24.6557  10
  -7   9  13 103.407 19.9520  15
  -7   9  14 123.634 24.6626  10
  -7   9  14 117.413 23.4971  21
  -7   9  15 30.5426 19.7192  10
  -7   9  15 19.0550 19.1909  21
  -7  10  -7 18.7682 19.3926  22
  -7  10  -6 261.956 31.6542  10
  -7  10  -6 215.762 28.8697  22
  -7  10  -5 35.5996 21.0357  10
  -7  10  -5 25.5816 20.1567  22
  -7  10  -4 239.492 30.9947  10
  -7  10  -4 218.215 30.0124  22
  -7  10  -3 2.96939 18.0463  22
  -7  10  -3-3.10022 18.3004  10
  -7  10  -3-2.28117 17.2444  17
  -7  10  -2 426.776 38.6507  22
  -7  10  -2 409.440 37.7296  10
  -7  10  -2 420.797 33.3635  17
  -7  10  -1 76.9521 23.1728  22
  -7  10  -1 25.6177 20.4114  10
  -7  10  -1 45.5532 16.2814  17
  -7  10   0 477.428 41.2481  21
  -7  10   0 450.429 39.2373  22
  -7  10   0 466.769 41.0088  10
  -7  10   0 455.919 39.5484  15
  -7  10   0 463.815 33.5431  17
  -7  10   1 53.9517 21.2993  22
  -7  10   1 83.4561 17.2298  17
  -7  10   1 69.8403 22.1990  15
  -7  10   1 56.4639 15.5004  11
  -7  10   1 75.2659 23.1150  10
  -7  10   2 292.775 32.9114  22
  -7  10   2 266.577 26.2506  24
  -7  10   2 248.190 23.3641  17
  -7  10   2 278.414 31.5658  15
  -7  10   2 310.233 34.4834  10
  -7  10   2 277.110 26.6862  11
  -7  10   3-16.2893 19.4226  22
  -7  10   3-3.59460 14.3133  23
  -7  10   3 14.7609 15.6468  24
  -7  10   3 3.28373 12.8583  17
  -7  10   3 14.3797 18.2846  15
  -7  10   3 13.2754 19.5914  10
  -7  10   3 8.52511 16.0132  11
  -7  10   4 148.221 27.2358  22
  -7  10   4 121.795 25.4157  21
  -7  10   4 94.5976 20.7267  24
  -7  10   4 112.773 18.2980  23
  -7  10   4 167.598 25.8547  15
  -7  10   4 141.672 18.8986  17
  -7  10   4 129.567 22.3266  11
  -7  10   5 3.15311 18.6202  21
  -7  10   5 26.8388 14.0831  23
  -7  10   5 3.32568 18.0002  22
  -7  10   5 21.4937 17.1584  24
  -7  10   5 24.3355 17.1990  15
  -7  10   5 16.3040 13.3371  17
  -7  10   5 16.9128 16.7627  11
  -7  10   6 211.153 30.8789  22
  -7  10   6 251.087 31.0292  21
  -7  10   6 173.877 25.0910  24
  -7  10   6 223.343 22.2175  23
  -7  10   6 201.832 26.4835  15
  -7  10   6 222.717 20.8781  17
  -7  10   6 206.729 29.5707  10
  -7  10   6 237.044 28.5495  11
  -7  10   7 60.8546 22.5080  21
  -7  10   7 61.8585 15.8291  23
  -7  10   7 33.7454 19.6030  22
  -7  10   7 87.3412 22.4984  24
  -7  10   7 59.4276 14.5549  17
  -7  10   7 33.0455 18.5900  15
  -7  10   7 99.6357 25.1731  10
  -7  10   7 56.1509 20.2957  11
  -7  10   8 47.4692 21.0847  22
  -7  10   8 60.6545 15.1030  23
  -7  10   8 71.6850 21.9691  21
  -7  10   8 69.1773 21.6365  24
  -7  10   8 61.7031 20.1794  15
  -7  10   8 81.0116 22.8156  11
  -7  10   8 55.9362 22.0632  10
  -7  10   9 32.2089 19.1029  21
  -7  10   9 2.88198 18.8025  24
  -7  10   9 24.0229 18.3923  15
  -7  10   9 22.8114 20.5497  10
  -7  10   9 31.9553 21.7013  11
  -7  10  10 25.8519 21.3135  21
  -7  10  10 5.98389 17.8375  24
  -7  10  10-11.6870 17.0112  15
  -7  10  10 3.20227 21.8819  10
  -7  10  10 9.00724 19.0888  11
  -7  10  11 22.5631 20.7943  21
  -7  10  11 24.7451 21.9105  24
  -7  10  11-15.6614 20.9188  10
  -7  10  11-21.6832 21.0080  11
  -7  10  11-9.10326 17.7209  15
  -7  10  12-5.53574 20.0105  21
  -7  10  12 21.4172 22.4126  10
  -7  10  12-8.85788 17.7315  15
  -7  10  13 73.0634 20.8919  15
  -7  11  -4-5.01176 18.7112  17
  -7  11  -3 16.9135 17.3594  17
  -7  11  -2-3.07767 21.1866  22
  -7  11  -2-2.31610 18.0345  17
  -7  11  -1 15.7241 19.6530  22
  -7  11  -1 17.7266 17.5563  17
  -7  11   0 35.2876 21.5944  22
  -7  11   0 10.5296 16.4025  17
  -7  11   0-3.28346 20.1463  15
  -7  11   1 75.0020 22.7033  22
  -7  11   1 83.5238 25.4082  21
  -7  11   1 67.5922 24.1181  15
  -7  11   1 48.1452 17.5211  17
  -7  11   1 64.9158 24.9473  10
  -7  11   2 79.4807 24.8552  22
  -7  11   2 71.2609 18.1630  23
  -7  11   2 83.7373 18.3573  17
  -7  11   2 66.1192 22.5977  15
  -7  11   2 117.344 27.8985  10
  -7  11   3 16.8065 22.0951  22
  -7  11   3-7.88147 16.2839  23
  -7  11   3-16.2669 15.9688  17
  -7  11   3 3.07364 18.8558  15
  -7  11   3-17.3803 20.7236  10
  -7  11   3 12.4891 16.3012  11
  -7  11   4 145.498 28.5406  21
  -7  11   4 129.210 27.0885  22
  -7  11   4 137.417 20.5633  23
  -7  11   4 158.598 26.8671  15
  -7  11   4 110.194 18.9640  17
  -7  11   4 111.754 26.2325  10
  -7  11   4 136.147 21.8724  11
  -7  11   5 46.7521 21.6012  21
  -7  11   5 3.69551 14.7253  23
  -7  11   5-3.43872 20.7081  22
  -7  11   5 9.22883 17.1284  24
  -7  11   5 34.8561 21.5596  15
  -7  11   5 38.1037 18.4451  11
  -7  11   6 140.132 20.8501  23
  -7  11   6 138.768 29.1754  22
  -7  11   6 171.070 29.0339  21
  -7  11   6 149.478 25.0524  24
  -7  11   6 90.3366 23.1810  15
  -7  11   6 202.553 30.9157  10
  -7  11   6 166.348 25.7443  11
  -7  11   7 20.9902 14.8945  23
  -7  11   7-2.58635 18.7007  24
  -7  11   7 18.5561 18.7799  11
  -7  11   7-2.74427 18.3299  15
  -7  11   8 227.978 29.6208  24
  -7  11   8 219.208 29.5356  11
  -7  11   8 170.810 26.9389  15
  -7  11   9 16.9847 20.7364  24
  -7  11   9-12.9765 18.8876  15
  -7  12   2 84.5636 20.6495  23
  -7  12   3 101.068 20.6669  23
  -7  12   4 57.2011 18.1370  23
  -6 -13 -10 176.212 28.9993   2
  -6 -13  -9 18.5190 22.3242   2
  -6 -13  -9 23.5435 19.5439   1
  -6 -13  -8 21.9890 21.3101   2
  -6 -13  -8 10.9360 20.2923   1
  -6 -13  -7 119.390 25.7853   1
  -6 -13  -7 99.0079 25.3835   2
  -6 -13  -6 35.3094 22.1574   1
  -6 -13  -6 61.6540 23.6625   2
  -6 -13  -5 26.3619 21.3106   2
  -6 -13  -5-3.03287 21.6345   1
  -6 -13  -4 431.214 40.8626   2
  -6 -12 -13 250.212 28.4877  30
  -6 -12 -13 235.310 30.0055   2
  -6 -12 -13 286.869 34.2561   9
  -6 -12 -12-11.4126 21.5713   2
  -6 -12 -12-12.2460 19.5076  30
  -6 -12 -11 200.262 28.7657   2
  -6 -12 -11 207.242 26.6446  30
  -6 -12 -10 114.466 22.4656   1
  -6 -12 -10 85.5617 24.0740   2
  -6 -12 -10 91.4254 21.4192  30
  -6 -12  -9 293.613 31.5008   1
  -6 -12  -9 388.120 36.8359   2
  -6 -12  -9 358.945 33.2273  30
  -6 -12  -8-5.24087 18.6907   1
  -6 -12  -8-3.03266 19.4464   2
  -6 -12  -8-2.57902 17.8842  30
  -6 -12  -7 409.442 36.3966  30
  -6 -12  -7 453.075 39.7897   2
  -6 -12  -7 520.323 40.8004   1
  -6 -12  -7 465.082 38.1172   4
  -6 -12  -6 85.4202 21.8383  30
  -6 -12  -6 65.7958 21.8480   2
  -6 -12  -6 64.8328 21.0417   1
  -6 -12  -6 78.5874 21.4658   4
  -6 -12  -5 303.934 30.5858  30
  -6 -12  -5 261.401 32.3338   2
  -6 -12  -5 343.890 33.7856   4
  -6 -12  -4 25.9250 20.7902   2
  -6 -12  -4 17.5476 18.2822   4
  -6 -12  -3 65.9126 24.1011   2
  -6 -12  -3 84.7196 23.2708   4
  -6 -12  -2-9.97591 17.5431  30
  -6 -12  -2 10.0587 20.9459   2
  -6 -12  -2-3.12707 20.5550   4
  -6 -12  -1 108.040 22.5557  30
  -6 -12  -1 78.2553 24.6119   2
  -6 -12   0 77.1817 20.7882  30
  -6 -12   0 61.3693 24.0162   1
  -6 -12   0 13.8063 21.4253   2
  -6 -12   1 143.674 23.4968  30
  -6 -12   1 171.478 29.1603   2
  -6 -12   1 143.510 28.2997   1
  -6 -12   2 2.29830 17.3740  30
  -6 -12   3-2.22678 17.5373  30
  -6 -12   3 14.8124 22.8009   9
  -6 -11 -16 27.4915 17.8279  30
  -6 -11 -15 84.5229 20.3867  30
  -6 -11 -15 103.647 23.7919   2
  -6 -11 -15 122.338 26.1648   9
  -6 -11 -14 26.9634 19.2594   2
  -6 -11 -14 38.6508 18.8286  30
  -6 -11 -13 13.5844 18.6037   2
  -6 -11 -13 68.9161 19.6772  30
  -6 -11 -12 302.187 31.2588   2
  -6 -11 -12 264.709 28.4750  30
  -6 -11 -11-6.36774 16.2402   1
  -6 -11 -11 13.8755 17.4905   2
  -6 -11 -11 2.33473 15.3469  30
  -6 -11 -10 97.5730 21.7532  30
  -6 -11 -10 92.5802 22.2627   2
  -6 -11 -10 75.5134 19.0142   4
  -6 -11  -9 16.8431 16.4442  30
  -6 -11  -9-2.82691 16.6896   2
  -6 -11  -9 13.9249 16.7811   4
  -6 -11  -8-4.84849 16.9321  30
  -6 -11  -8 2.86545 17.0829   2
  -6 -11  -8 7.26699 15.1326   4
  -6 -11  -7 60.9426 19.0818  30
  -6 -11  -7 55.2296 21.2450   2
  -6 -11  -7 70.5167 19.9303   4
  -6 -11  -6 56.0644 18.5923  30
  -6 -11  -6 76.8931 21.2387   2
  -6 -11  -6 112.580 21.6678   4
  -6 -11  -5 31.5827 16.5276  30
  -6 -11  -5 15.1072 18.0598   2
  -6 -11  -4 209.864 25.7476  30
  -6 -11  -4 224.665 29.1428   2
  -6 -11  -4 253.653 29.9592   4
  -6 -11  -3 301.260 32.2578   2
  -6 -11  -3 248.166 29.9769   4
  -6 -11  -2 11.8227 16.8784  30
  -6 -11  -2 25.5960 18.3233   2
  -6 -11  -2 30.2143 20.5021   4
  -6 -11  -1 511.533 37.1548  30
  -6 -11  -1 563.947 44.0357   2
  -6 -11  -1 539.696 43.5259   4
  -6 -11   0 29.7514 17.6480  30
  -6 -11   0 46.5125 22.3873   2
  -6 -11   0 32.1858 21.3545   4
  -6 -11   1 194.814 24.9167  30
  -6 -11   1 182.369 28.9236   2
  -6 -11   1 175.857 29.3668   4
  -6 -11   2 46.0446 18.8952  30
  -6 -11   2 41.1739 22.0444   2
  -6 -11   3 181.298 24.4582  30
  -6 -11   3 170.285 29.8190   2
  -6 -11   4 4.13467 16.1908  30
  -6 -11   4 10.5746 20.5989   2
  -6 -11   5 807.991 46.5377  30
  -6 -11   5 873.502 56.6293   1
  -6 -11   6-3.82562 16.5957  30
  -6 -11   6-10.3238 19.5115   9
  -6 -11   7 203.906 24.0076  30
  -6 -11   7 125.389 24.0512   9
  -6 -11   8-5.14776 15.7578  30
  -6 -10 -16-10.3101 18.3879   2
  -6 -10 -16-12.5166 15.6597  30
  -6 -10 -15 75.3096 20.5870   2
  -6 -10 -15 75.1539 18.0377  30
  -6 -10 -14 106.667 22.0526   2
  -6 -10 -14 95.9855 19.0500  30
  -6 -10 -13 39.1668 18.6783   2
  -6 -10 -13 50.7307 16.9998  30
  -6 -10 -12 146.402 21.0714  30
  -6 -10 -12 136.235 23.9826   2
  -6 -10 -12 146.835 20.5823   4
  -6 -10 -11 418.113 31.9789  30
  -6 -10 -11 399.626 33.9813   2
  -6 -10 -11 385.916 30.7748   4
  -6 -10 -10 2.18300 15.0278  30
  -6 -10 -10 10.5139 15.2023   2
  -6 -10 -10-4.28369 14.9597   4
  -6 -10  -9 610.268 39.8341  30
  -6 -10  -9 558.416 40.5751   2
  -6 -10  -8 416.576 33.1280  30
  -6 -10  -8 420.168 32.4818   4
  -6 -10  -7 209.260 25.1460  30
  -6 -10  -7 301.090 29.5705   2
  -6 -10  -7 273.607 27.1085   4
  -6 -10  -6 788.012 48.2828   2
  -6 -10  -6 854.000 47.5646   4
  -6 -10  -5 263.706 26.8518  30
  -6 -10  -5 283.190 29.2952   2
  -6 -10  -5 317.257 29.9468   4
  -6 -10  -4 4.48457 14.2585  30
  -6 -10  -4-5.72427 16.5560   2
  -6 -10  -4 31.8248 16.5700   4
  -6 -10  -3 272.842 30.0389   2
  -6 -10  -3 321.807 30.3244   4
  -6 -10  -2 356.901 34.8347   2
  -6 -10  -2 350.779 33.3007   4
  -6 -10  -1 299.486 27.2495  30
  -6 -10  -1 248.309 29.7502   2
  -6 -10  -1 307.540 32.7545   4
  -6 -10   0 707.680 42.7606  30
  -6 -10   0 790.502 51.0597   2
  -6 -10   0 707.521 48.2367   4
  -6 -10   1 283.103 26.5598  30
  -6 -10   1 304.400 32.8926   2
  -6 -10   1 272.618 32.3517   4
  -6 -10   2 34.9865 15.7893  30
  -6 -10   2 13.0881 18.1563   4
  -6 -10   3 32.1322 15.7331  30
  -6 -10   3-13.2744 20.7362   2
  -6 -10   3 23.6194 21.4565   4
  -6 -10   4 43.8512 21.6987   2
  -6 -10   4 62.5585 17.2812  30
  -6 -10   5-3.42122 21.9382   2
  -6 -10   5 9.47448 14.8400  30
  -6 -10   6 270.813 35.5362   2
  -6 -10   6 265.103 25.5401  30
  -6 -10   7 36.7813 15.0977  30
  -6 -10   8 20.4243 19.1882   9
  -6 -10   8 78.2055 18.0628  30
  -6 -10   8 32.8244 22.3281   1
  -6 -10   9 95.0408 18.2666  30
  -6 -10  10 27.7714 16.5825  25
  -6  -9 -18 261.822 30.2136   2
  -6  -9 -18 198.547 29.3990  29
  -6  -9 -17 2.53087 18.1749   2
  -6  -9 -16 427.015 36.0652   2
  -6  -9 -16 445.159 29.6036  30
  -6  -9 -15 40.2399 18.7147   2
  -6  -9 -15 48.9718 16.0120  30
  -6  -9 -14 486.980 35.9847   2
  -6  -9 -14 359.474 28.6321  30
  -6  -9 -13 58.4616 16.5834  30
  -6  -9 -13 64.9837 19.3108   2
  -6  -9 -13 43.3656 15.4345   4
  -6  -9 -12 665.234 40.0295  30
  -6  -9 -12 716.339 44.6687   2
  -6  -9 -12 768.516 41.6683   4
  -6  -9 -11 79.3524 16.9153  30
  -6  -9 -11 64.1850 18.4313   2
  -6  -9 -11 53.6006 16.1977   4
  -6  -9 -10 230.952 23.6611  30
  -6  -9 -10 302.941 29.0895   2
  -6  -9 -10 273.719 25.3246   4
  -6  -9  -9 50.2428 15.2691  30
  -6  -9  -9 14.7789 15.3260   2
  -6  -9  -8 146.409 20.3242  30
  -6  -9  -8 173.076 22.6741   2
  -6  -9  -7 80.1188 16.7108  30
  -6  -9  -7 67.5502 18.0439   2
  -6  -9  -7 24.2534 14.4724   4
  -6  -9  -6 364.749 29.2210  30
  -6  -9  -6 430.137 33.4752   2
  -6  -9  -6 434.750 32.2294   4
  -6  -9  -5 177.208 21.0632  30
  -6  -9  -5 223.644 25.8049   2
  -6  -9  -5 255.190 25.7458   4
  -6  -9  -4 86.2382 16.1671  30
  -6  -9  -4 65.8134 19.3842   2
  -6  -9  -3 32.6565 13.7575  30
  -6  -9  -3 37.6907 16.5324   2
  -6  -9  -3 7.63322 13.1153   4
  -6  -9  -2 223.410 25.8928   2
  -6  -9  -2 182.477 23.4803   4
  -6  -9  -1 141.838 22.4260   2
  -6  -9  -1 148.569 23.6368   4
  -6  -9   0 3.95110 12.1190  30
  -6  -9   0-14.5464 15.5511   2
  -6  -9   0 14.3181 16.2135   4
  -6  -9   1 250.492 24.0147  30
  -6  -9   1 214.116 27.8040   4
  -6  -9   2 21.0096 13.2495  30
  -6  -9   2-6.10917 17.1096   2
  -6  -9   2 21.6119 18.2285   4
  -6  -9   3 199.901 21.9363  30
  -6  -9   3 218.458 28.8976   2
  -6  -9   3 198.322 28.2273   4
  -6  -9   4 417.872 29.2194  30
  -6  -9   4 406.766 38.2332   2
  -6  -9   4 442.697 39.5703   4
  -6  -9   5 598.694 35.3041  30
  -6  -9   5 517.535 43.3008   2
  -6  -9   5 613.431 46.3714   4
  -6  -9   6 332.386 26.4489  30
  -6  -9   7 157.699 19.8268  30
  -6  -9   8 34.9113 15.2016  30
  -6  -9   9 124.317 18.0770  30
  -6  -9   9 110.232 26.3097   2
  -6  -9  10 245.218 22.1155  30
  -6  -9  10 270.783 31.3170   1
  -6  -9  11 360.643 31.9058  25
  -6  -8 -19 98.0185 23.1460   2
  -6  -8 -19 125.483 25.9818  29
  -6  -8 -18-12.5171 17.9818   2
  -6  -8 -17 290.880 30.8027   2
  -6  -8 -16 7.41354 16.5104   2
  -6  -8 -16 19.9070 12.7935  30
  -6  -8 -15 12.0041 13.1999  30
  -6  -8 -15 4.88192 15.5210   2
  -6  -8 -15 7.28242 13.2523   4
  -6  -8 -14 3.13608 12.2807  30
  -6  -8 -14 9.19065 13.2901   4
  -6  -8 -14 4.83240 15.7546   2
  -6  -8 -13 11.4107 12.0992  30
  -6  -8 -13 7.44738 11.8411   4
  -6  -8 -13 33.3447 15.2756   2
  -6  -8 -13 1.22218 9.79112   8
  -6  -8 -12 92.5686 16.2757  30
  -6  -8 -12 87.1391 18.0886   2
  -6  -8 -12 131.804 18.9371   4
  -6  -8 -11 262.433 23.3941  30
  -6  -8 -11 281.923 27.3634   2
  -6  -8 -11 269.349 24.7114   4
  -6  -8 -10 187.300 19.7966  30
  -6  -8 -10 131.603 20.1698   2
  -6  -8 -10 151.776 18.8000   4
  -6  -8  -9 28.8538 12.7291  30
  -6  -8  -9 39.0169 15.3641   2
  -6  -8  -9 35.1015 13.2675   4
  -6  -8  -8 838.790 44.7986  30
  -6  -8  -8 917.071 49.6955   2
  -6  -8  -8 915.913 46.7880   4
  -6  -8  -7 86.9413 16.0133  30
  -6  -8  -7 101.120 18.0268   2
  -6  -8  -7 91.7386 16.2265   4
  -6  -8  -6 779.334 42.2965  30
  -6  -8  -6 830.591 46.3706   2
  -6  -8  -6 790.595 43.9237   4
  -6  -8  -5 18.6430 12.0807  30
  -6  -8  -5 28.0984 14.1175   2
  -6  -8  -5 30.1664 13.2416   4
  -6  -8  -4 433.456 30.6005  30
  -6  -8  -4 526.043 35.8039   2
  -6  -8  -4 500.902 34.3133   4
  -6  -8  -3 154.435 18.9157  30
  -6  -8  -3 139.191 20.0910   4
  -6  -8  -3 192.766 22.9546   2
  -6  -8  -2 1379.99 66.9555   4
  -6  -8  -2 1408.66 67.8874   2
  -6  -8  -1 90.9477 19.3382   4
  -6  -8  -1 51.7718 17.2914   2
  -6  -8  -1 70.6078 11.7473  22
  -6  -8   0 2122.24 84.9170  30
  -6  -8   0 2145.09 92.8401   4
  -6  -8   0 2070.48 91.5140   2
  -6  -8   0 2058.33 75.8591  22
  -6  -8   1 17.7876 12.4244  30
  -6  -8   1 2.74903 14.3322   4
  -6  -8   1 10.9694 14.4795   2
  -6  -8   1-0.81622 6.88293  22
  -6  -8   2 369.821 32.9854   4
  -6  -8   2 383.595 33.1064   2
  -6  -8   2 336.687 26.1340  30
  -6  -8   3 17.9046 15.5590   4
  -6  -8   3-2.89277 14.8883   2
  -6  -8   3 8.60366 11.5837  30
  -6  -8   4 449.478 38.2651   4
  -6  -8   4 403.141 28.4651  30
  -6  -8   5 3.21013 17.3693   4
  -6  -8   5 11.5488 12.7007  30
  -6  -8   6 1147.40 65.6145   4
  -6  -8   6 1138.47 52.2783  30
  -6  -8   7 47.0242 20.2831   2
  -6  -8   7 12.4189 12.3810  30
  -6  -8   8 124.667 25.1013   2
  -6  -8   8 138.699 17.4480  30
  -6  -8   9 61.7689 23.3914   2
  -6  -8   9 41.0650 13.9626  30
  -6  -8  10 26.4624 21.3898   2
  -6  -8  10-11.9543 13.3068  30
  -6  -8  11 51.6166 18.0266  25
  -6  -8  12 30.5430 17.9819  25
  -6  -8  12 53.9051 20.8145   1
  -6  -8  13 6.60235 17.7186  25
  -6  -7 -20 23.0212 20.3826   2
  -6  -7 -19 191.957 28.5311  29
  -6  -7 -19 220.423 28.2450   2
  -6  -7 -18 167.604 25.5183   2
  -6  -7 -17 59.1411 18.3777   2
  -6  -7 -16 577.347 40.0214   2
  -6  -7 -16 597.508 31.5608  30
  -6  -7 -16 591.986 36.2377   4
  -6  -7 -15 242.813 26.3261   2
  -6  -7 -15 267.933 23.6040   4
  -6  -7 -15 223.332 19.7422  30
  -6  -7 -14 319.456 28.5727   2
  -6  -7 -14 333.795 20.1026   8
  -6  -7 -14 297.810 25.6773   4
  -6  -7 -14 294.717 22.4618  30
  -6  -7 -13 876.772 38.9063   3
  -6  -7 -13 1044.61 52.8759   2
  -6  -7 -13 954.052 40.1505   8
  -6  -7 -13 924.325 44.0374  30
  -6  -7 -13 963.229 47.6375   4
  -6  -7 -12 280.580 16.8539   3
  -6  -7 -12 314.103 28.2542   2
  -6  -7 -12 264.511 21.3953  30
  -6  -7 -12 338.364 25.6157   4
  -6  -7 -11 442.065 20.5889   3
  -6  -7 -11 453.912 32.8071   2
  -6  -7 -11 444.272 28.1900  30
  -6  -7 -10 427.324 31.8890   2
  -6  -7 -10 392.307 28.8334   4
  -6  -7 -10 433.274 27.8637  30
  -6  -7  -9 40.6782 14.0039   2
  -6  -7  -9 29.4288 9.07461   8
  -6  -7  -9 36.7963 13.5237   4
  -6  -7  -9 43.3335 12.6892  30
  -6  -7  -8 557.495 36.7394   2
  -6  -7  -8 583.847 29.1954   8
  -6  -7  -8 651.913 36.4307   4
  -6  -7  -8 564.926 33.1668  30
  -6  -7  -7 1448.59 64.8297   2
  -6  -7  -7 1396.26 54.8948   8
  -6  -7  -7 1335.78 61.4973   4
  -6  -7  -7 1376.41 52.3212  28
  -6  -7  -7 1354.79 60.0143  30
  -6  -7  -6 587.580 33.8881  30
  -6  -7  -6 620.476 28.2251  28
  -6  -7  -6 552.074 36.0849   2
  -6  -7  -6 587.451 29.6806   8
  -6  -7  -6 563.719 34.8553   4
  -6  -7  -6 583.230 29.3563  13
  -6  -7  -5 961.423 49.0222   2
  -6  -7  -5 914.442 47.2433   4
  -6  -7  -5 902.788 38.9980  13
  -6  -7  -5 937.797 39.5298  28
  -6  -7  -5 892.016 45.1086  30
  -6  -7  -4 32.4204 13.3930   2
  -6  -7  -4 22.3685 9.21527  28
  -6  -7  -4 11.7562 9.83031  30
  -6  -7  -4 10.0462 7.37414  13
  -6  -7  -4 30.3921 12.3267   4
  -6  -7  -3 12.6260 11.2630   4
  -6  -7  -3 11.0395 11.9588   2
  -6  -7  -3 23.4663 9.81171  30
  -6  -7  -3 18.9688 8.70724  21
  -6  -7  -3 24.7347 9.45001  15
  -6  -7  -3 16.1723 7.74005  13
  -6  -7  -2 29.3374 13.0820   2
  -6  -7  -2 15.6068 8.24163  21
  -6  -7  -2 46.5000 10.4091  22
  -6  -7  -2 26.7034 11.1810  30
  -6  -7  -2 32.7930 12.8058   4
  -6  -7  -2 27.9736 8.16498  13
  -6  -7  -1 300.362 19.2329  21
  -6  -7  -1 333.673 20.1611  22
  -6  -7  -1 325.210 17.7016  13
  -6  -7  -1 347.782 28.9068   4
  -6  -7  -1 325.664 27.6763   2
  -6  -7   0 36.0523 14.8267   2
  -6  -7   0 48.0144 9.15635  22
  -6  -7   0 52.5683 12.6655  30
  -6  -7   0 50.2289 15.2865   4
  -6  -7   0 54.6772 8.59788  13
  -6  -7   1 855.540 49.7188   2
  -6  -7   1 888.881 36.2724  22
  -6  -7   1 786.935 42.4743  30
  -6  -7   1 888.740 50.2622   4
  -6  -7   1 939.071 35.8099  13
  -6  -7   2 14.4271 10.2811  30
  -6  -7   2 18.3868 14.7110   4
  -6  -7   2 2.56840 12.6865   2
  -6  -7   2 3.30145 6.04202  22
  -6  -7   3 10.9979 15.0566   4
  -6  -7   3 14.2023 10.7100  30
  -6  -7   4 769.644 48.8584   4
  -6  -7   4 753.409 39.0707  30
  -6  -7   5 20.9161 16.5675   4
  -6  -7   5 30.3860 12.4555  30
  -6  -7   6 260.407 29.8950   4
  -6  -7   6 268.354 22.1627  30
  -6  -7   6 270.681 29.4558   2
  -6  -7   7 86.6342 21.8783   4
  -6  -7   7 59.0748 13.8474  30
  -6  -7   7 90.1852 21.2926   2
  -6  -7   8 72.2713 14.3736  30
  -6  -7   8 62.4387 20.5818   2
  -6  -7   9 13.2587 8.44515  24
  -6  -7   9 13.2577 10.7352  30
  -6  -7   9-12.1336 18.2634   2
  -6  -7  10 888.702 41.4197  30
  -6  -7  10 906.941 55.5064   2
  -6  -7  11 21.8175 16.5005  25
  -6  -7  11 13.8525 10.5245  30
  -6  -7  12 551.923 38.4957  25
  -6  -7  13 6.83433 18.0418  25
  -6  -7  13-9.49844 18.1684   1
  -6  -7  14 131.414 23.7508  25
  -6  -7  14 151.136 23.7504   1
  -6  -6 -19 407.318 36.8727  29
  -6  -6 -18 126.851 24.3810  29
  -6  -6 -18 107.570 19.4452   4
  -6  -6 -17 344.050 28.5685   3
  -6  -6 -17 382.916 29.2423   4
  -6  -6 -16 22.1699 13.4348   3
  -6  -6 -16 7.70666 10.8018  30
  -6  -6 -16 3.76919 13.1670   4
  -6  -6 -15 117.495 16.8485   3
  -6  -6 -15 104.497 14.5585  30
  -6  -6 -15 148.744 18.9355   4
  -6  -6 -14 2.76888 10.5955   3
  -6  -6 -14 14.7267 12.3921   4
  -6  -6 -14 8.64363 10.4647  30
  -6  -6 -13 263.052 19.6901   3
  -6  -6 -13 270.573 25.5857   2
  -6  -6 -13 267.156 20.4163  30
  -6  -6 -13 244.754 22.7474   4
  -6  -6 -13 269.692 16.3918   8
  -6  -6 -12 208.297 16.4659   3
  -6  -6 -12 220.151 23.1078   2
  -6  -6 -12 204.362 18.0681  30
  -6  -6 -12 179.248 19.6868   4
  -6  -6 -12 204.560 14.0685   8
  -6  -6 -11 300.630 18.6801   3
  -6  -6 -11 346.384 27.1339   2
  -6  -6 -11 371.173 26.0240   4
  -6  -6 -11 318.823 22.3076  30
  -6  -6 -10 198.877 13.6691   3
  -6  -6 -10 241.550 23.3365   2
  -6  -6 -10 207.588 18.5504  30
  -6  -6 -10 257.093 21.5010   4
  -6  -6 -10 211.539 14.5085   8
  -6  -6  -9 76.2594 15.0561   2
  -6  -6  -9 70.6038 8.07383   3
  -6  -6  -9 89.6312 9.01499  28
  -6  -6  -9 108.899 14.0737  30
  -6  -6  -9 129.565 16.2522   4
  -6  -6  -9 100.991 10.9505   8
  -6  -6  -8 15.5790 7.27848   8
  -6  -6  -8 14.9583 6.77222  28
  -6  -6  -8 27.6770 9.81680  30
  -6  -6  -8 7.89163 10.6854   2
  -6  -6  -8 10.3681 8.88057  13
  -6  -6  -8 22.8306 11.5547   4
  -6  -6  -7 237.639 21.2480   4
  -6  -6  -7 221.929 15.3948   8
  -6  -6  -7 230.662 19.1901  30
  -6  -6  -7 225.773 14.7551  28
  -6  -6  -7 233.675 22.1019   2
  -6  -6  -7 211.658 16.5208  13
  -6  -6  -7 228.077 16.8283  12
  -6  -6  -6 616.732 34.7431   4
  -6  -6  -6 569.772 27.8441   8
  -6  -6  -6 599.283 27.7567  28
  -6  -6  -6 537.445 31.7434  30
  -6  -6  -6 581.951 35.5569   2
  -6  -6  -6 616.160 28.7750  13
  -6  -6  -6 646.628 29.4577  12
  -6  -6  -5 70.7787 12.3226  30
  -6  -6  -5 79.0568 10.6684  28
  -6  -6  -5 53.5329 9.10734   8
  -6  -6  -5 61.9806 13.8018   2
  -6  -6  -5 75.4381 10.9359  12
  -6  -6  -5 82.7319 10.1233  13
  -6  -6  -5 72.1961 13.1478   4
  -6  -6  -4 449.359 29.8716   4
  -6  -6  -4 471.690 24.3002  28
  -6  -6  -4 456.403 27.6523  30
  -6  -6  -4 432.500 23.9865   8
  -6  -6  -4 458.934 30.9540   2
  -6  -6  -4 477.046 25.5483  21
  -6  -6  -4 483.688 25.3031  15
  -6  -6  -4 443.261 22.3009  13
  -6  -6  -3 307.904 24.4009   4
  -6  -6  -3 299.345 21.9639  30
  -6  -6  -3 303.475 19.5458  28
  -6  -6  -3 349.032 20.6001   8
  -6  -6  -3 344.863 26.3387   2
  -6  -6  -3 325.512 21.0936  22
  -6  -6  -3 308.359 19.6544  21
  -6  -6  -3 294.949 19.1496  15
  -6  -6  -3 313.069 17.0181  13
  -6  -6  -2 671.133 38.9437   4
  -6  -6  -2 668.330 35.7282  30
  -6  -6  -2 731.762 33.6887   8
  -6  -6  -2 766.921 32.2553  21
  -6  -6  -2 658.409 32.1835  22
  -6  -6  -2 680.334 28.6891  13
  -6  -6  -2 669.340 31.2957  15
  -6  -6  -2 731.353 40.2957   2
  -6  -6  -1 2167.05 77.3506  22
  -6  -6  -1 2150.80 75.8946  21
  -6  -6  -1 2088.71 72.8868  13
  -6  -6  -1 2097.66 87.3923   4
  -6  -6  -1 2022.00 86.7839   2
  -6  -6   0 810.107 34.8763  22
  -6  -6   0 886.993 34.2853  21
  -6  -6   0 788.075 31.4533  13
  -6  -6   0 792.629 44.4037   4
  -6  -6   0 774.084 44.4182   2
  -6  -6   1 202.344 18.3986  30
  -6  -6   1 228.448 12.7817  13
  -6  -6   1 231.880 14.8576  22
  -6  -6   2 445.398 27.9661  30
  -6  -6   2 445.273 33.5446   4
  -6  -6   2 505.559 21.3858  13
  -6  -6   2 534.434 22.8611  22
  -6  -6   3 367.623 17.0317  22
  -6  -6   3 375.375 24.3904  30
  -6  -6   3 358.021 30.8193   4
  -6  -6   4 473.591 28.4569  30
  -6  -6   4 543.212 37.5224   4
  -6  -6   5 1515.28 71.7001   2
  -6  -6   5 1453.90 60.8572  30
  -6  -6   5 1497.39 73.2762   4
  -6  -6   6 1295.16 55.9166  30
  -6  -6   6 1429.23 67.9091   2
  -6  -6   7 668.484 30.0231  13
  -6  -6   7 764.981 46.0633   2
  -6  -6   7 668.239 34.5870  30
  -6  -6   8 13.6776 16.0141   2
  -6  -6   8 36.3012 9.38961  13
  -6  -6   8 30.8540 10.8813  30
  -6  -6   9 153.911 15.9105  30
  -6  -6   9 98.0364 20.8106   2
  -6  -6  10 80.0329 11.8415  24
  -6  -6  10 93.1476 14.0017  30
  -6  -6  10 126.100 23.4905   2
  -6  -6  11 377.160 23.0672  30
  -6  -6  11 387.279 36.2932   2
  -6  -6  12 348.005 31.0271  25
  -6  -6  12 406.823 23.0316  30
  -6  -6  13 99.9180 20.4925  25
  -6  -6  14-2.37414 18.4864  25
  -6  -6  15 125.246 24.0279  25
  -6  -5 -20-12.1325 19.9375  29
  -6  -5 -20 15.1556 19.2108   3
  -6  -5 -19 5.85101 18.2867  29
  -6  -5 -19 35.9550 19.3074   3
  -6  -5 -18 25.2617 19.3593  29
  -6  -5 -18 49.5673 18.0802   3
  -6  -5 -17 153.211 21.7780   3
  -6  -5 -16 227.528 16.8079  30
  -6  -5 -16 182.241 21.3899   3
  -6  -5 -15 381.630 22.4218  30
  -6  -5 -15 367.602 27.3049   3
  -6  -5 -14 132.364 17.2194   3
  -6  -5 -14 140.283 14.9403  30
  -6  -5 -13 710.015 38.0239   3
  -6  -5 -13 734.116 35.5681  30
  -6  -5 -13 803.085 41.8393   4
  -6  -5 -13 801.513 30.6188   8
  -6  -5 -12 21.9991 9.68983   3
  -6  -5 -12 23.7522 9.69057  30
  -6  -5 -12 35.6008 12.9749   4
  -6  -5 -12 20.6319 6.42456   8
  -6  -5 -11 779.024 34.1757   1
  -6  -5 -11 799.842 36.4178   3
  -6  -5 -11 798.399 31.0660  28
  -6  -5 -11 764.617 36.9785  30
  -6  -5 -11 777.227 40.9917   4
  -6  -5 -11 771.718 31.1627   8
  -6  -5 -11 816.474 31.3124   8
  -6  -5 -10 66.9680 7.85036   8
  -6  -5 -10 66.4888 11.5379  30
  -6  -5 -10 70.9013 8.39631  28
  -6  -5 -10 66.3928 9.89296   3
  -6  -5 -10 88.9578 14.2350   4
  -6  -5 -10 70.9567 10.9440  12
  -6  -5  -9 881.959 34.5889   8
  -6  -5  -9 877.437 34.9468  28
  -6  -5  -9 833.525 40.2188  30
  -6  -5  -9 874.049 36.5613   3
  -6  -5  -9 892.811 46.2207   2
  -6  -5  -9 925.993 44.4357   4
  -6  -5  -9 926.120 38.3316  12
  -6  -5  -8-0.67869 5.22424   8
  -6  -5  -8 6.51802 7.61822  30
  -6  -5  -8 1.42886 5.75219  28
  -6  -5  -8 16.6579 11.4592   2
  -6  -5  -8 2.12321 5.54305   3
  -6  -5  -8 7.34471 7.06657  12
  -6  -5  -8-1.67306 9.05185   4
  -6  -5  -7 2991.23 111.728   4
  -6  -5  -7 2943.16 101.609   8
  -6  -5  -7 3028.90 102.386  28
  -6  -5  -7 2812.53 107.531  30
  -6  -5  -7 3026.08 113.129   2
  -6  -5  -7 2978.65 104.846  13
  -6  -5  -7 3116.73 104.028  12
  -6  -5  -6 486.058 29.4095   4
  -6  -5  -6 439.264 26.0713  30
  -6  -5  -6 412.300 21.8088  28
  -6  -5  -6 441.523 21.5971   8
  -6  -5  -6 466.577 29.7856   2
  -6  -5  -6 440.573 22.9079  13
  -6  -5  -6 434.768 24.3755  15
  -6  -5  -6 461.287 25.0923  17
  -6  -5  -6 433.443 22.2992  12
  -6  -5  -5 2390.73 93.6315   4
  -6  -5  -5 2270.69 89.8879  30
  -6  -5  -5 2391.78 85.6758  28
  -6  -5  -5 2417.48 85.3391   8
  -6  -5  -5 2493.71 95.3583   2
  -6  -5  -5 2510.74 89.1961  21
  -6  -5  -5 2561.13 88.7834  17
  -6  -5  -5 2486.08 87.9439  15
  -6  -5  -5 2387.00 84.9989  13
  -6  -5  -5 2418.47 85.4049  12
  -6  -5  -4 28.8533 10.6081   4
  -6  -5  -4 24.4645 8.72143  30
  -6  -5  -4 12.8021 7.48685  28
  -6  -5  -4 12.4055 7.17960   8
  -6  -5  -4 5.30743 8.98968   2
  -6  -5  -4 1.06624 6.90267  21
  -6  -5  -4 11.5945 6.65962  15
  -6  -5  -4 5.75785 5.54939  13
  -6  -5  -3 271.205 20.6360  30
  -6  -5  -3 325.384 19.4778  28
  -6  -5  -3 300.488 18.4593   8
  -6  -5  -3 354.440 24.9281   2
  -6  -5  -3 325.573 19.2746  21
  -6  -5  -3 342.754 18.8194  15
  -6  -5  -3 323.237 16.3629  13
  -6  -5  -3 310.604 23.6474   4
  -6  -5  -2 26.8224 10.2437   4
  -6  -5  -2 18.4065 8.11094  28
  -6  -5  -2 14.9906 8.13688  30
  -6  -5  -2 10.1099 6.76677   8
  -6  -5  -2 10.8427 10.2416   2
  -6  -5  -2 7.88732 6.39372  21
  -6  -5  -2 15.7806 6.66556  15
  -6  -5  -2 16.0665 5.17553  13
  -6  -5  -1 2469.91 94.7648   4
  -6  -5  -1 2474.42 87.0960  28
  -6  -5  -1 2388.89 86.6429   8
  -6  -5  -1 2357.20 93.9225   2
  -6  -5  -1 2341.50 83.3023  21
  -6  -5  -1 2532.45 86.0011  22
  -6  -5  -1 2287.47 82.9597  15
  -6  -5  -1 2356.98 79.8110  13
  -6  -5   0 201.329 13.2210  21
  -6  -5   0 218.661 14.6260  22
  -6  -5   0 199.973 16.4699   8
  -6  -5   0 195.794 19.8642   4
  -6  -5   0 203.584 10.3650  13
  -6  -5   1 2047.84 81.2840  30
  -6  -5   1 2155.51 88.5594   4
  -6  -5   1 2098.81 71.1580  13
  -6  -5   1 2282.28 74.4837  21
  -6  -5   1 2187.53 76.4136  22
  -6  -5   2 42.6718 9.81859  30
  -6  -5   2 32.0342 12.5191   4
  -6  -5   2 28.9886 4.28394  13
  -6  -5   2 33.5732 7.02886  22
  -6  -5   3 5.03380 4.81078  22
  -6  -5   3 9.01256 10.1308   4
  -6  -5   3 6.58987 7.93616  30
  -6  -5   4 169.174 9.45506  22
  -6  -5   4 187.743 21.8155   4
  -6  -5   4 172.479 20.6378   2
  -6  -5   4 145.711 15.1304  30
  -6  -5   5 36.6185 13.6666   2
  -6  -5   5 38.3980 9.99679  30
  -6  -5   5 19.4875 5.31761  13
  -6  -5   6 61.4388 11.4859  30
  -6  -5   6 43.3223 6.91273  13
  -6  -5   7 366.466 18.6597  13
  -6  -5   7 381.818 23.6138  30
  -6  -5   7 396.004 31.0616   2
  -6  -5   8 68.7462 11.7700  30
  -6  -5   8 59.8709 18.4012   4
  -6  -5   8 67.5419 9.05501  13
  -6  -5   8 67.3193 17.2916   2
  -6  -5   9 135.644 15.0822  30
  -6  -5   9 138.086 21.1345   2
  -6  -5   9 156.529 23.9052   4
  -6  -5   9 131.942 12.3632  13
  -6  -5  10 539.861 27.8596  24
  -6  -5  10 467.235 26.0934  30
  -6  -5  10 484.542 24.9859  13
  -6  -5  10 482.899 37.0272   2
  -6  -5  11 214.781 16.6057  30
  -6  -5  11 193.226 17.3748  24
  -6  -5  11 218.271 26.7385   2
  -6  -5  12 190.326 23.4724  25
  -6  -5  12 171.147 16.7872  24
  -6  -5  12 163.111 15.0468  30
  -6  -5  13 103.240 20.7964  25
  -6  -5  14 55.5942 19.7443  25
  -6  -5  15 125.704 24.7374  12
  -6  -5  15 86.4560 21.2758  25
  -6  -5  16 370.548 34.0779  25
  -6  -4 -21 183.086 28.8328   3
  -6  -4 -20 309.526 34.7069  29
  -6  -4 -20 318.802 33.5949   3
  -6  -4 -19 63.6525 21.9376  29
  -6  -4 -19 47.0769 19.2338   3
  -6  -4 -18 576.107 42.5699  29
  -6  -4 -18 550.372 39.4704   3
  -6  -4 -17 159.523 22.8932   3
  -6  -4 -16 161.619 13.8737  30
  -6  -4 -16 189.115 22.8800   3
  -6  -4 -15 580.538 28.3183  30
  -6  -4 -15 630.448 37.6666   3
  -6  -4 -14 414.856 23.1193  30
  -6  -4 -14 446.628 29.7897   3
  -6  -4 -13 147.730 13.8998  30
  -6  -4 -13 148.329 7.73129   8
  -6  -4 -13 125.631 16.7280   3
  -6  -4 -12 1433.70 54.9292  30
  -6  -4 -12 1359.12 46.2147   8
  -6  -4 -12 1349.14 46.2368   8
  -6  -4 -12 1409.25 51.9942   1
  -6  -4 -12 1429.36 58.8598   3
  -6  -4 -11 241.995 11.3269   8
  -6  -4 -11 238.137 11.1405   8
  -6  -4 -11 279.194 19.8591   3
  -6  -4 -11 261.878 16.2769   1
  -6  -4 -11 265.239 18.0636  30
  -6  -4 -11 253.471 17.4704  12
  -6  -4 -10 319.438 14.1058   8
  -6  -4 -10 317.936 13.8128   8
  -6  -4 -10 322.764 18.8686   1
  -6  -4 -10 333.754 20.9736   3
  -6  -4 -10 305.885 20.0867  30
  -6  -4 -10 316.847 19.1250  12
  -6  -4  -9 3.45793 7.64098  30
  -6  -4  -9 3.69159 7.39341   1
  -6  -4  -9 4.23358 7.07221   3
  -6  -4  -9 10.4744 4.31483   8
  -6  -4  -9 8.18835 4.00720   8
  -6  -4  -9 10.3055 6.53556  12
  -6  -4  -9 1.65221 8.72631   4
  -6  -4  -8 16.1552 8.75990   4
  -6  -4  -8 25.8140 8.50327  30
  -6  -4  -8 18.2317 8.12842  23
  -6  -4  -8 10.2118 6.69253   3
  -6  -4  -8 16.5253 7.97088  14
  -6  -4  -8 16.6923 6.62844  12
  -6  -4  -8 24.0869 4.94162   8
  -6  -4  -7 195.207 18.0829   4
  -6  -4  -7 148.592 12.0067   3
  -6  -4  -7 168.850 12.5734  28
  -6  -4  -7 138.249 14.0470  30
  -6  -4  -7 153.701 10.2973   8
  -6  -4  -7 170.690 14.1677  14
  -6  -4  -7 166.572 14.7202  17
  -6  -4  -7 161.846 11.9746  12
  -6  -4  -6 1248.51 53.7238   4
  -6  -4  -6 1219.63 46.2809  28
  -6  -4  -6 1107.26 49.5238  30
  -6  -4  -6 1159.97 43.8793   8
  -6  -4  -6 1233.43 54.5795   2
  -6  -4  -6 1375.23 51.6392  21
  -6  -4  -6 1190.22 48.7169  15
  -6  -4  -6 1199.90 48.3636  17
  -6  -4  -6 1159.30 44.9577  12
  -6  -4  -5 22.4751 7.02435   6
  -6  -4  -5 6.25743 8.17633   4
  -6  -4  -5 19.9412 7.13138  28
  -6  -4  -5 15.8348 8.28137  30
  -6  -4  -5 22.1560 5.86279   8
  -6  -4  -5 16.2788 8.93032   2
  -6  -4  -5 29.1254 9.55449  21
  -6  -4  -5 15.8611 7.56189  15
  -6  -4  -5 10.6723 6.99169  17
  -6  -4  -5 24.3656 6.34389  12
  -6  -4  -4 582.740 26.8931   6
  -6  -4  -4 529.931 31.2610   4
  -6  -4  -4 572.432 26.7501  28
  -6  -4  -4 535.714 29.0355  30
  -6  -4  -4 593.260 25.4015   8
  -6  -4  -4 497.160 31.1143   2
  -6  -4  -4 610.549 28.7449  21
  -6  -4  -4 540.051 26.4735  15
  -6  -4  -4 555.174 27.0021  17
  -6  -4  -4 577.030 24.7115  12
  -6  -4  -3 546.029 25.2978  28
  -6  -4  -3 472.418 26.7299  30
  -6  -4  -3 473.830 23.3122   8
  -6  -4  -3 451.115 29.0018   2
  -6  -4  -3 538.404 25.6421  21
  -6  -4  -3 521.538 24.1418  15
  -6  -4  -3 450.902 28.7544   4
  -6  -4  -2 290.746 17.8869  28
  -6  -4  -2 277.224 19.3150  30
  -6  -4  -2 273.819 16.5984  21
  -6  -4  -2 275.149 16.7648   8
  -6  -4  -2 254.852 15.2785  15
  -6  -4  -2 289.331 22.0062   4
  -6  -4  -1 1636.37 58.7854  28
  -6  -4  -1 1423.76 59.5900  30
  -6  -4  -1 1500.79 55.3542  21
  -6  -4  -1 1483.74 57.2088   8
  -6  -4  -1 1499.96 54.4543  15
  -6  -4  -1 1497.94 64.2834   4
  -6  -4   0 9.41780 7.62496  28
  -6  -4   0 15.1631 7.69747   8
  -6  -4   0 16.7992 5.35490  15
  -6  -4   0 9.60840 5.38752  21
  -6  -4   0 6.96976 8.10774   4
  -6  -4   1 193.703 11.3765  21
  -6  -4   1 174.775 18.3017   4
  -6  -4   1 208.267 15.4764   8
  -6  -4   2 250.326 18.1702   8
  -6  -4   2 262.928 12.5462  21
  -6  -4   2 256.276 18.4327  30
  -6  -4   2 267.227 22.0101   2
  -6  -4   2 240.970 21.7507   4
  -6  -4   3 1213.85 56.5611   2
  -6  -4   3 1218.77 50.8578  30
  -6  -4   4 93.8374 15.4940   2
  -6  -4   4 67.8541 10.7381  30
  -6  -4   5 2920.41 92.7451  22
  -6  -4   5 2862.20 101.845  30
  -6  -4   5 2736.70 91.6420  13
  -6  -4   5 3005.43 111.475   2
  -6  -4   6 2.30770 7.27510  30
  -6  -4   6 8.36115 4.00749  13
  -6  -4   6 2.11274 10.7302   2
  -6  -4   7 1259.52 51.5974  30
  -6  -4   7 1226.74 62.7978   4
  -6  -4   7 1262.23 45.4590  13
  -6  -4   7 1291.96 61.0579   2
  -6  -4   8 48.3085 10.3042  30
  -6  -4   8 54.8006 16.8180   4
  -6  -4   8 62.0042 7.99656  13
  -6  -4   8 38.1404 13.9922   2
  -6  -4   9 443.268 24.6076  30
  -6  -4   9 482.296 33.8568   2
  -6  -4   9 458.918 35.9794   4
  -6  -4   9 446.297 21.6555  13
  -6  -4  10 5.04282 8.46173  30
  -6  -4  10 2.37413 13.5875   2
  -6  -4  10-6.68938 9.73676  24
  -6  -4  10-2.81643 15.0549   4
  -6  -4  10-4.24646 7.50352  13
  -6  -4  11 1818.63 80.2182   2
  -6  -4  11 1757.60 65.9474  30
  -6  -4  11 1780.45 65.8719  13
  -6  -4  11 1757.83 69.7562  24
  -6  -4  11 1726.07 76.9303  25
  -6  -4  12 19.9416 9.60549  30
  -6  -4  12 20.3229 14.8627  25
  -6  -4  12 33.6380 11.6441  24
  -6  -4  13 656.325 28.6965  30
  -6  -4  13 682.464 42.6890  25
  -6  -4  13 604.265 32.6541  24
  -6  -4  14 102.485 22.5847  12
  -6  -4  14 134.223 18.2153  11
  -6  -4  14 127.546 15.9267  24
  -6  -4  14 87.8089 20.0760  25
  -6  -4  15 150.586 24.2486  25
  -6  -4  15 135.235 24.2067  12
  -6  -4  15 158.938 22.4487   6
  -6  -4  16 66.6144 20.3701  25
  -6  -4  16 45.5064 18.1090   6
  -6  -4  16 64.1113 21.9682  12
  -6  -3 -21 3.04945 21.6010   3
  -6  -3 -20 58.7830 22.0228   3
  -6  -3 -19 47.7510 20.4966   3
  -6  -3 -18 111.825 23.1096   3
  -6  -3 -18 141.617 25.8186  29
  -6  -3 -17 130.175 22.9849   3
  -6  -3 -17 171.178 25.2151  29
  -6  -3 -16 44.4282 17.5149   3
  -6  -3 -15 26.0389 13.5806   3
  -6  -3 -15 26.4446 8.47560  30
  -6  -3 -14 344.129 26.7589   3
  -6  -3 -14 301.954 18.5676  30
  -6  -3 -13 36.7356 13.6115   3
  -6  -3 -13 47.1979 9.46684  30
  -6  -3 -12 36.5229 10.0515   9
  -6  -3 -12 20.1318 10.8880   3
  -6  -3 -12 27.2523 7.50877   1
  -6  -3 -12 33.9291 8.76538  30
  -6  -3 -11 616.156 30.0239   9
  -6  -3 -11 612.089 27.6399   1
  -6  -3 -11 587.004 33.0318   3
  -6  -3 -11 613.567 29.4275  14
  -6  -3 -11 601.868 29.1933  30
  -6  -3 -10 22.9675 8.74136   9
  -6  -3 -10 22.0831 9.59969   3
  -6  -3 -10 24.3740 7.72655   1
  -6  -3 -10 24.0504 8.02527  14
  -6  -3 -10 24.7344 8.10502  30
  -6  -3  -9 286.365 18.9305  30
  -6  -3  -9 295.774 17.8293   1
  -6  -3  -9 283.679 19.8942   3
  -6  -3  -9 322.265 20.0337   9
  -6  -3  -9 284.984 17.7108  14
  -6  -3  -9 314.832 17.0022  12
  -6  -3  -8 1763.01 65.4067   7
  -6  -3  -8 1713.68 66.8460  30
  -6  -3  -8 1725.47 66.3219  23
  -6  -3  -8 1748.86 67.3199   3
  -6  -3  -8 1754.73 65.5561   1
  -6  -3  -8 1818.98 68.0123   9
  -6  -3  -8 1865.90 67.5761  17
  -6  -3  -8 1842.01 65.5541  14
  -6  -3  -8 1728.23 62.9392  12
  -6  -3  -7 784.846 34.7784   6
  -6  -3  -7 829.694 35.4581   7
  -6  -3  -7 792.867 36.5094  30
  -6  -3  -7 867.353 35.8956  23
  -6  -3  -7 790.149 35.3437   1
  -6  -3  -7 841.623 36.1702   3
  -6  -3  -7 786.269 28.1962   8
  -6  -3  -7 854.988 37.8734  15
  -6  -3  -7 890.523 36.6737  17
  -6  -3  -7 870.069 35.1904  14
  -6  -3  -7 809.863 37.2965   9
  -6  -3  -7 848.996 32.6329  12
  -6  -3  -6 2046.17 74.9791   3
  -6  -3  -6 2175.73 75.9767   7
  -6  -3  -6 1984.12 74.3521   6
  -6  -3  -6 2145.26 81.7145   4
  -6  -3  -6 2060.96 74.6820  23
  -6  -3  -6 2056.24 77.2997  30
  -6  -3  -6 2239.37 76.0246  17
  -6  -3  -6 2163.83 77.2659  15
  -6  -3  -6 2131.73 71.7377  12
  -6  -3  -6 2018.21 69.1798   8
  -6  -3  -5 1001.55 40.8420   7
  -6  -3  -5 924.981 44.8313   4
  -6  -3  -5 948.886 39.1169   6
  -6  -3  -5 961.912 35.5954   8
  -6  -3  -5 955.120 41.8864  30
  -6  -3  -5 1054.74 41.4122  15
  -6  -3  -5 1003.53 40.0099  17
  -6  -3  -5 996.608 36.5009  12
  -6  -3  -4 230.152 14.3193   6
  -6  -3  -4 223.615 15.5140   7
  -6  -3  -4 227.231 18.5353   4
  -6  -3  -4 218.373 12.2968   8
  -6  -3  -4 194.329 15.6250  30
  -6  -3  -4 193.844 17.3491   2
  -6  -3  -4 220.499 14.1978  17
  -6  -3  -4 235.117 15.1322  15
  -6  -3  -4 227.765 11.9511  12
  -6  -3  -3 933.625 38.4747  29
  -6  -3  -3 909.517 39.8542  30
  -6  -3  -3 896.489 37.5470  28
  -6  -3  -3 927.863 36.2213  17
  -6  -3  -3 949.471 36.8200  15
  -6  -3  -3 862.907 36.1642   6
  -6  -3  -3 936.973 43.0360   4
  -6  -3  -3 885.084 38.0198   7
  -6  -3  -3 840.029 34.6300   8
  -6  -3  -2 1851.33 73.1600  30
  -6  -3  -2 2071.83 72.2232  29
  -6  -3  -2 2007.80 71.7462  28
  -6  -3  -2 1992.89 69.1243  15
  -6  -3  -2 1928.16 71.7271   7
  -6  -3  -2 1998.51 77.3156   4
  -6  -3  -2 1887.30 69.0756   8
  -6  -3  -1 1670.58 61.1823  28
  -6  -3  -1 1713.96 61.7706  29
  -6  -3  -1 1572.56 62.5835  30
  -6  -3  -1 1546.45 59.1968   8
  -6  -3  -1 1606.45 57.2332  15
  -6  -3  -1 1620.20 60.8811   7
  -6  -3  -1 1626.30 66.4972   4
  -6  -3   0 3668.25 121.313  28
  -6  -3   0 3745.70 121.972  29
  -6  -3   0 3491.03 119.701   8
  -6  -3   0 3373.66 116.957  21
  -6  -3   0 3424.32 115.395  15
  -6  -3   0 3562.22 127.348   4
  -6  -3   1 938.928 39.0733  28
  -6  -3   1 892.095 38.7913  29
  -6  -3   1 844.623 37.4136   8
  -6  -3   1 916.755 42.7964   2
  -6  -3   1 880.408 33.6058  21
  -6  -3   1 867.213 32.0157  15
  -6  -3   1 875.929 43.2165   4
  -6  -3   1 922.925 37.8866   7
  -6  -3   2 544.074 27.1279   8
  -6  -3   2 522.558 27.5696  30
  -6  -3   2 533.588 21.4064  21
  -6  -3   2 533.066 26.1547   7
  -6  -3   3 54.8855 9.52817   8
  -6  -3   3 50.9072 9.32596  30
  -6  -3   3 52.0432 4.28220  21
  -6  -3   3 42.5989 8.61359   7
  -6  -3   3 42.4470 10.8460   2
  -6  -3   4 645.380 30.6059  30
  -6  -3   4 608.040 28.7124   7
  -6  -3   4 595.976 34.5710   2
  -6  -3   4 627.789 30.9278   9
  -6  -3   5 593.080 30.8587  30
  -6  -3   5 719.230 30.8083   7
  -6  -3   5 655.922 38.4932   4
  -6  -3   5 705.909 37.7853   2
  -6  -3   5 669.628 32.5141   9
  -6  -3   6 817.289 43.2078   2
  -6  -3   6 854.103 36.8383   9
  -6  -3   6 866.739 36.4988  30
  -6  -3   6 771.911 27.2357  13
  -6  -3   7 578.660 35.0259   2
  -6  -3   7 635.727 29.3102   9
  -6  -3   7 566.530 27.9043  30
  -6  -3   7 535.091 20.0101  22
  -6  -3   7 562.773 36.1500   4
  -6  -3   7 513.541 21.1395  13
  -6  -3   8 501.926 26.1615  30
  -6  -3   8 508.727 26.8735   9
  -6  -3   8 504.886 33.3256   2
  -6  -3   8 586.780 37.5948   4
  -6  -3   8 509.727 21.8982  13
  -6  -3   9 256.733 17.0665  30
  -6  -3   9 239.980 17.3808   9
  -6  -3   9 207.480 22.2643   2
  -6  -3   9 215.338 24.4292   4
  -6  -3   9 235.441 14.0085  13
  -6  -3  10 109.908 12.0020  30
  -6  -3  10 80.5011 17.1564   2
  -6  -3  10 129.847 13.0796   9
  -6  -3  10 59.2361 16.8068   4
  -6  -3  10 94.9353 10.1902  13
  -6  -3  11 75.6872 14.4178  24
  -6  -3  11 70.5677 15.6738  25
  -6  -3  11 78.7839 17.1419   2
  -6  -3  11 46.3527 10.2211   9
  -6  -3  11 50.6182 10.1265  30
  -6  -3  11 62.4139 10.0765  13
  -6  -3  12 46.6373 9.27631  30
  -6  -3  12 54.9589 10.5147  13
  -6  -3  12 57.3178 16.3447  12
  -6  -3  12 87.6554 15.3012  24
  -6  -3  12 78.6349 17.4906  25
  -6  -3  13 19.8265 7.96067  30
  -6  -3  13 17.5957 8.65023  10
  -6  -3  13 19.4858 14.0960  12
  -6  -3  13 1.71199 12.1369  11
  -6  -3  13 23.2307 12.6109  24
  -6  -3  13 7.05118 15.7045  25
  -6  -3  14 4.89463 15.8267  25
  -6  -3  14 1.54008 12.4004  24
  -6  -3  14 12.8577 15.6299  12
  -6  -3  14 13.5997 13.3899  11
  -6  -3  14 3.98736 14.0256   6
  -6  -3  15 266.112 29.1149  25
  -6  -3  15 282.220 23.3328  24
  -6  -3  15 315.459 32.2541  12
  -6  -3  15 278.262 24.7730  11
  -6  -3  15 274.690 26.8434   6
  -6  -3  16 52.0476 20.2427  25
  -6  -3  16 89.9889 22.1102  12
  -6  -3  16 60.7166 15.7925  11
  -6  -3  16 56.1201 18.3929   6
  -6  -3  17 380.278 35.3375  25
  -6  -3  17 408.862 33.0834   6
  -6  -3  17 357.706 36.3812  12
  -6  -2 -20 200.588 29.0247  29
  -6  -2 -20 179.900 29.5575   3
  -6  -2 -19 133.943 26.1612   3
  -6  -2 -18 501.448 39.5817   3
  -6  -2 -17 16.0611 16.1220   3
  -6  -2 -16 299.648 21.2708  28
  -6  -2 -16 344.171 31.6489   3
  -6  -2 -15 26.0074 7.77750  30
  -6  -2 -15 17.0219 9.06774  10
  -6  -2 -15 21.0883 15.9061   3
  -6  -2 -14 1125.08 44.0392  30
  -6  -2 -14 1133.40 56.2983   3
  -6  -2 -13 449.867 22.7335  30
  -6  -2 -13 433.871 30.7879   3
  -6  -2 -12 1894.22 72.0798  30
  -6  -2 -12 2044.77 73.4253  14
  -6  -2 -12 1939.63 81.2193   3
  -6  -2 -12 2077.03 72.1728   1
  -6  -2 -12 2009.36 73.5344   9
  -6  -2 -11 14.8758 7.29468  30
  -6  -2 -11 8.93695 7.13104  14
  -6  -2 -11 12.9277 7.24445   1
  -6  -2 -11 13.5664 10.4125   3
  -6  -2 -11 23.2988 8.34069   9
  -6  -2 -10 711.858 32.9565  30
  -6  -2 -10 739.642 33.9802   9
  -6  -2 -10 791.758 32.5991  14
  -6  -2 -10 762.750 32.7176   1
  -6  -2 -10 708.917 37.7348   3
  -6  -2  -9 6.86313 6.12549  30
  -6  -2  -9 1.05030 7.33625   9
  -6  -2  -9-3.21535 7.69717  23
  -6  -2  -9 1.19538 7.85791  20
  -6  -2  -9 5.53472 6.53475  14
  -6  -2  -9 0.90112 6.38362   1
  -6  -2  -9 5.66419 8.19036   3
  -6  -2  -8 592.896 28.2706   1
  -6  -2  -8 608.576 31.3804   3
  -6  -2  -8 551.928 28.5104  30
  -6  -2  -8 604.896 28.9901  23
  -6  -2  -8 587.411 30.2293  20
  -6  -2  -8 607.891 28.3542   6
  -6  -2  -8 625.237 27.0834  14
  -6  -2  -8 639.875 30.5239   9
  -6  -2  -7 56.6295 9.36928   1
  -6  -2  -7 49.4211 9.70384   3
  -6  -2  -7 45.5454 8.29991  30
  -6  -2  -7 44.1323 9.59808   9
  -6  -2  -7 47.8231 8.79651  23
  -6  -2  -7 58.6245 9.03047  17
  -6  -2  -7 46.0929 7.28719  14
  -6  -2  -7 57.3951 8.44796   6
  -6  -2  -6 3708.37 125.340   6
  -6  -2  -6 3614.99 127.988  30
  -6  -2  -6 3832.37 125.754  23
  -6  -2  -6 3695.04 128.520   3
  -6  -2  -6 3687.22 127.169   1
  -6  -2  -6 3816.72 129.241   9
  -6  -2  -6 3789.21 124.725  14
  -6  -2  -6 3917.04 126.650  17
  -6  -2  -6 3574.38 121.319  12
  -6  -2  -5 330.491 17.5818   6
  -6  -2  -5 352.064 19.7826   3
  -6  -2  -5 304.531 19.4373  30
  -6  -2  -5 336.425 17.6137  23
  -6  -2  -5 337.358 19.4983   1
  -6  -2  -5 332.043 20.4649   9
  -6  -2  -5 329.700 12.5225   8
  -6  -2  -5 375.647 18.4919  17
  -6  -2  -5 345.877 14.4705  12
  -6  -2  -4 576.548 25.7388   6
  -6  -2  -4 697.462 33.3261   4
  -6  -2  -4 605.672 25.3466  23
  -6  -2  -4 593.440 28.8183  30
  -6  -2  -4 656.560 26.4954  17
  -6  -2  -4 609.074 22.3618  12
  -6  -2  -4 554.266 22.2517   8
  -6  -2  -4 622.142 29.8087   9
  -6  -2  -3 274.086 15.2601   6
  -6  -2  -3 275.234 20.0030   4
  -6  -2  -3 286.045 18.3283  30
  -6  -2  -3 283.387 15.1045  17
  -6  -2  -3 306.733 12.5575  12
  -6  -2  -3 302.833 19.2398   9
  -6  -2  -3 302.018 13.9938   8
  -6  -2  -2 168.512 13.4841  30
  -6  -2  -2 163.217 14.1391   9
  -6  -2  -2 160.753 10.2966   8
  -6  -2  -2 157.029 10.1595  17
  -6  -2  -2 183.779 15.8827   4
  -6  -2  -2 149.733 10.7220   6
  -6  -2  -1 122.617 11.2967  30
  -6  -2  -1 95.5692 11.9755   2
  -6  -2  -1 101.603 8.98519   8
  -6  -2  -1 103.730 11.7785   9
  -6  -2  -1 91.1519 8.02909  15
  -6  -2  -1 91.0352 11.6991   4
  -6  -2   0 653.484 32.1091   2
  -6  -2   0 614.523 27.3091   8
  -6  -2   0 589.657 24.2200  15
  -6  -2   0 647.880 29.1351  28
  -6  -2   1 119.765 12.6363   2
  -6  -2   1 105.400 10.2839   8
  -6  -2   1 115.377 7.08613  15
  -6  -2   1 144.869 12.5636  28
  -6  -2   2 120.363 12.8874   2
  -6  -2   2 120.793 12.3533   9
  -6  -2   2 110.779 11.1451   8
  -6  -2   2 97.4251 5.35219  15
  -6  -2   2 112.718 11.6767  28
  -6  -2   3 561.997 28.1466   8
  -6  -2   3 577.206 28.6255   9
  -6  -2   3 602.862 28.9845  28
  -6  -2   3 557.651 28.0764  30
  -6  -2   3 591.586 32.6568   4
  -6  -2   3 571.039 31.1535   2
  -6  -2   4 1486.22 54.6916   8
  -6  -2   4 1506.33 54.5354   9
  -6  -2   4 1407.92 53.2554  30
  -6  -2   4 1261.73 43.0517  21
  -6  -2   4 1436.43 59.7497   4
  -6  -2   4 1478.93 58.0764   2
  -6  -2   5 1062.13 44.5158   9
  -6  -2   5 1050.12 50.1530   4
  -6  -2   5 1018.78 47.9825   2
  -6  -2   5 1067.10 43.9348  30
  -6  -2   6 297.860 18.9820   9
  -6  -2   6 299.952 18.4277  30
  -6  -2   6 303.148 23.9672   4
  -6  -2   6 233.591 20.3637   2
  -6  -2   7 85.1973 11.5242   9
  -6  -2   7 99.9994 10.7914  30
  -6  -2   7 70.2144 7.77666  22
  -6  -2   7 94.5854 14.9556   4
  -6  -2   7 65.8444 12.8554   2
  -6  -2   8 221.487 20.9304   2
  -6  -2   8 287.650 18.7169   9
  -6  -2   8 272.993 17.4462  30
  -6  -2   8 252.157 13.3222  22
  -6  -2   8 267.759 24.2811   4
  -6  -2   8 266.256 13.3194  13
  -6  -2   9 397.331 27.2479   2
  -6  -2   9 387.215 22.0649   9
  -6  -2   9 378.937 21.1937  30
  -6  -2   9 365.962 15.7780  22
  -6  -2   9 341.732 28.3946   4
  -6  -2   9 389.209 18.3333  13
  -6  -2  10 960.547 48.6040   2
  -6  -2  10 995.856 40.6905  30
  -6  -2  10 1031.78 41.8870   9
  -6  -2  10 964.129 52.0654   4
  -6  -2  10 980.134 38.6466  13
  -6  -2  10 862.051 46.9742  12
  -6  -2  11 1117.39 54.3853   2
  -6  -2  11 1226.44 53.6271  24
  -6  -2  11 1085.77 45.3069  30
  -6  -2  11 1185.64 46.9019   9
  -6  -2  11 1156.36 59.2789   4
  -6  -2  11 1173.79 45.5545  13
  -6  -2  11 1143.01 55.8550  12
  -6  -2  12 812.147 34.5004  30
  -6  -2  12 782.324 35.5835  13
  -6  -2  12 879.788 37.6861  10
  -6  -2  12 796.987 45.5634  12
  -6  -2  12 816.717 41.9706  24
  -6  -2  13 273.620 23.5221   6
  -6  -2  13 282.357 24.1735  11
  -6  -2  13 257.769 17.7539  10
  -6  -2  13 267.772 18.8795  13
  -6  -2  13 278.833 26.9320  12
  -6  -2  13 210.487 22.0037  24
  -6  -2  13 267.057 26.9148  25
  -6  -2  14 538.722 33.6908   6
  -6  -2  14 527.302 32.8704  11
  -6  -2  14 470.804 23.9344  10
  -6  -2  14 530.607 37.0672  12
  -6  -2  14 482.823 36.5125  25
  -6  -2  14 527.644 32.4843  24
  -6  -2  15 5.83701 13.9757   6
  -6  -2  15 5.50796 13.0989  11
  -6  -2  15 54.1217 18.2584  12
  -6  -2  15-2.54242 16.1668  25
  -6  -2  15 3.51715 13.5384  24
  -6  -2  16 431.997 31.3627   6
  -6  -2  16 370.273 28.7494  11
  -6  -2  16 412.974 35.2598  12
  -6  -2  16 378.271 33.5079  25
  -6  -2  16 355.969 28.4705  24
  -6  -2  17 509.551 35.0806   6
  -6  -2  17 463.324 38.4493  12
  -6  -2  17 419.400 30.4156  11
  -6  -2  17 393.257 30.1856  24
  -6  -2  17 469.222 37.4665  25
  -6  -2  18 175.676 24.2394   6
  -6  -1 -20 139.500 28.1723   3
  -6  -1 -20 119.687 25.3847  29
  -6  -1 -19 425.167 39.1376   3
  -6  -1 -19 348.842 33.8612  29
  -6  -1 -18 2.99004 19.0128   3
  -6  -1 -18 18.4214 17.9857  29
  -6  -1 -17 468.383 38.0849   3
  -6  -1 -17 441.421 28.6283  28
  -6  -1 -17 424.937 34.9309  29
  -6  -1 -16 50.8394 19.0258   3
  -6  -1 -16 54.4955 17.4351  29
  -6  -1 -15 10.0358 16.3601   3
  -6  -1 -15 12.9921 8.23887  10
  -6  -1 -15-6.71037 14.2228  29
  -6  -1 -14-2.33955 14.6181   3
  -6  -1 -14 14.5989 9.17583  10
  -6  -1 -13 158.742 20.3927   3
  -6  -1 -13 162.746 14.7261  10
  -6  -1 -13 149.278 12.5960  30
  -6  -1 -12 3.83573 7.55461   9
  -6  -1 -12 0.90105 7.67341   1
  -6  -1 -12 24.1450 13.0123   3
  -6  -1 -12 7.47312 8.21902  11
  -6  -1 -12 6.87182 7.13750  30
  -6  -1 -11 707.371 32.8087   9
  -6  -1 -11 740.804 32.4083  30
  -6  -1 -11 767.018 34.0878  11
  -6  -1 -11 723.876 39.9743   3
  -6  -1 -11 724.120 32.4231   1
  -6  -1 -10 25.7528 7.93130  30
  -6  -1 -10 18.1296 7.91387   9
  -6  -1 -10 26.6164 9.33868  20
  -6  -1 -10 13.5627 6.42287  14
  -6  -1 -10 22.2932 9.73081   3
  -6  -1 -10 23.2658 7.83431   1
  -6  -1  -9-0.93993 6.52094  30
  -6  -1  -9 4.00374 7.56918  25
  -6  -1  -9 9.81173 8.09159  20
  -6  -1  -9 7.90629 8.55717   3
  -6  -1  -9 2.81317 6.73702   1
  -6  -1  -9 13.8769 5.70975  14
  -6  -1  -9 10.2317 8.10558   9
  -6  -1  -8 990.377 45.3168   3
  -6  -1  -8 948.860 40.2345   1
  -6  -1  -8 1020.81 41.8878   9
  -6  -1  -8 951.039 40.5655  30
  -6  -1  -8 939.715 41.1458  20
  -6  -1  -8 958.088 37.2267  14
  -6  -1  -8 1010.54 41.4674  17
  -6  -1  -8 1008.36 39.9708   6
  -6  -1  -7 176.127 16.0183   3
  -6  -1  -7 223.062 15.1708   1
  -6  -1  -7 194.997 14.5798  30
  -6  -1  -7 209.268 15.2137   9
  -6  -1  -7 185.092 13.9042  17
  -6  -1  -7 183.612 11.3604  14
  -6  -1  -7 183.851 12.8407   6
[truncated: 4,656,662 more chars]
