# Supplementary material for: Crystal structures of the gold NHC complex bis­(4-bromo-1,3-di­ethyl­imidazol-2-yl­idene)gold(I) iodide and its 1:1 adduct with trans-bis­(4-bromo-1,3-diethyl-imidazol-2-yl­idene)di­iodido­gold(III) iodide
Source: Acta Crystallogr E Crystallogr Commun. 2021 Nov 9;77(Pt 12):1249–52. doi: 10.1107/S2056989021011488 (PMC8647741; doi:10.1107/S2056989021011488)
Supplement: Supplementary file 2 [file e-77-01249-3sup2.hkl]

data_3                                                                          
_shelx_title ' busaui in P-1'                                                   
_shelx_refln_list_code          4                                               
_shelx_F_calc_maximum      300.66                                               
_exptl_crystal_F_000       672.00                                               
_reflns_d_resolution_high  0.5952                                               
                                                                                
loop_                                                                           
 _space_group_symop_operation_xyz                                               
 'x, y, z'                                                                      
 '-x, -y, -z'                                                                   
                                                                                
_cell_length_a     8.4676                                                       
_cell_length_b     8.8248                                                       
_cell_length_c    14.0119                                                       
_cell_angle_alpha  76.374                                                       
_cell_angle_beta   85.320                                                       
_cell_angle_gamma  85.251                                                       
                                                                                
_shelx_F_squared_multiplier     1.000                                           
                                                                                
loop_                                                                           
 _refln_index_h                                                                 
 _refln_index_k                                                                 
 _refln_index_l                                                                 
 _refln_F_squared_calc                                                          
 _refln_F_squared_meas                                                          
 _refln_F_squared_sigma                                                         
 _refln_observed_status                                                         
   2   0   0       4754.53       4665.19        69.00 o                         
   3   0   0       9620.71      10101.09       114.73 o                         
   4   0   0      20766.92      19817.43       197.73 o                         
   5   0   0       7643.44       7980.85        84.17 o                         
   6   0   0       7234.10       6950.73        89.84 o                         
   7   0   0        189.05        236.52        17.47 o                         
   8   0   0        162.90        149.63        28.59 o                         
   9   0   0       2552.78       2482.58        77.05 o                         
  10   0   0       2199.52       2210.23        57.16 o                         
  11   0   0       4165.65       4127.16       194.63 o                         
  12   0   0        314.59        255.71        52.11 o                         
  13   0   0       1327.95       1325.47        77.74 o                         
  14   0   0       1447.03       1733.86       173.58 o                         
 -13   1   0        253.73        389.06        59.20 o                         
 -12   1   0       1443.68       1396.55        95.11 o                         
 -11   1   0          8.06        -17.94        34.27 o                         
 -10   1   0       2640.39       2773.70        49.59 o                         
  -9   1   0       9653.55       9346.32       163.84 o                         
  -8   1   0       1525.18       1530.45        40.23 o                         
  -7   1   0       5821.10       6027.21       125.94 o                         
  -6   1   0       3374.72       3369.15        54.43 o                         
  -5   1   0      15033.05      14991.85       185.51 o                         
  -4   1   0       5975.54       5893.10        79.39 o                         
  -3   1   0        363.16        544.90        18.84 o                         
  -2   1   0      11170.62      12215.39       136.70 o                         
  -1   1   0       3373.41       3548.95        43.83 o                         
   1   1   0       4763.90       5031.12        42.20 o                         
   2   1   0      35725.85      36326.96       349.78 o                         
   3   1   0        366.90        377.93        10.29 o                         
   4   1   0       3654.29       3969.20        62.90 o                         
   5   1   0       4986.60       5048.76        74.80 o                         
   6   1   0      27897.96      27408.31       327.19 o                         
   7   1   0       7768.75       7895.73       110.12 o                         
   8   1   0         17.12         41.22        16.97 o                         
   9   1   0       7036.29       6927.62       146.75 o                         
  10   1   0       2155.34       2214.73        54.77 o                         
  11   1   0        181.87        193.81        42.02 o                         
  12   1   0        297.09        299.96        63.18 o                         
  13   1   0         13.44        104.57        47.82 o                         
 -13   2   0       2021.31       1937.40       261.42 o                         
 -12   2   0       1556.64       1493.91       126.22 o                         
 -11   2   0         10.66         49.01        35.40 o                         
 -10   2   0         44.80         76.57        31.13 o                         
  -9   2   0       6376.99       6193.28       105.72 o                         
  -8   2   0        447.63        440.57        23.31 o                         
  -7   2   0       4250.54       4176.12        84.47 o                         
  -6   2   0       1604.52       1625.36        33.78 o                         
  -5   2   0        171.74        242.72        11.98 o                         
  -4   2   0       9362.87       9315.02       102.46 o                         
  -3   2   0      69173.53      68357.27       691.52 o                         
  -2   2   0       3675.28       4127.66        48.33 o                         
  -1   2   0       5977.92       7001.64        74.86 o                         
   0   2   0      55487.67      56484.71       498.98 o                         
   1   2   0      36143.97      36122.14       309.43 o                         
   2   2   0       6146.34       6527.49        56.91 o                         
   3   2   0       2203.44       1982.77        22.22 o                         
   4   2   0       8915.63       9404.82        93.73 o                         
   5   2   0       1235.82       1203.64        22.19 o                         
   6   2   0       4035.12       4120.38        66.14 o                         
   7   2   0       1510.85       1473.20        76.06 o                         
   8   2   0       5389.11       5422.00        99.34 o                         
   9   2   0        330.68        339.53        20.28 o                         
  10   2   0       2708.92       2737.43        77.00 o                         
  11   2   0       3607.54       3743.53        94.22 o                         
  12   2   0       1367.48       1407.30        68.14 o                         
  13   2   0       1570.29       1548.40       102.56 o                         
 -13   3   0        491.06        460.86        96.72 o                         
 -12   3   0       2161.28       2189.98        88.95 o                         
 -11   3   0        969.96        916.46        68.33 o                         
 -10   3   0       2169.39       2325.05        75.69 o                         
  -9   3   0        899.22        889.16        36.15 o                         
  -8   3   0       6648.95       6228.14       124.52 o                         
  -7   3   0       5630.36       5470.92       106.08 o                         
  -6   3   0        661.54        762.78        23.69 o                         
  -5   3   0       3225.12       3381.34        49.73 o                         
  -4   3   0        374.93        388.20        16.68 o                         
  -3   3   0      11075.93      10761.15       111.02 o                         
  -2   3   0       2141.28       2048.20        27.10 o                         
  -1   3   0      24856.70      24088.89       199.02 o                         
   0   3   0       1008.11        954.61        13.34 o                         
   1   3   0        146.12        207.71        16.64 o                         
   2   3   0      12817.74      12267.22        96.91 o                         
   3   3   0      56025.59      55550.35       476.99 o                         
   4   3   0       2656.89       2711.53        32.29 o                         
   5   3   0        841.44        875.69        18.33 o                         
   6   3   0      23682.21      23373.04       220.23 o                         
   7   3   0       9101.89       8650.88       122.60 o                         
   8   3   0       1663.08       1640.24        49.41 o                         
   9   3   0        114.45        122.16        19.92 o                         
  10   3   0        245.66        203.87        40.89 o                         
  11   3   0       1504.76       1683.83        66.42 o                         
  12   3   0       1528.69       1558.60        70.49 o                         
  13   3   0        374.57        249.97        60.54 o                         
 -13   4   0        574.50        604.57       152.17 o                         
 -12   4   0       2052.75       2299.95       127.60 o                         
 -11   4   0        201.94        201.91        40.41 o                         
 -10   4   0        282.79        284.78        31.29 o                         
  -9   4   0        117.22         86.84        12.54 o                         
  -8   4   0        258.42        212.73        22.48 o                         
  -7   4   0       3191.53       3129.39        87.96 o                         
  -6   4   0      23187.44      22508.56       334.89 o                         
  -5   4   0        236.78        277.32        17.50 o                         
  -4   4   0       3517.52       3827.57        55.95 o                         
  -3   4   0      24967.31      24697.84       251.35 o                         
  -2   4   0      15262.33      15065.51       146.39 o                         
  -1   4   0      17858.86      18554.61       174.58 o                         
   0   4   0        149.39        172.77        12.75 o                         
   1   4   0       6216.38       5974.56        50.06 o                         
   2   4   0       2682.44       2396.47        27.09 o                         
   3   4   0        245.36        236.32        11.61 o                         
   4   4   0         22.83         53.47         8.06 o                         
   5   4   0       7052.88       7224.02        77.46 o                         
   6   4   0         62.38         65.60        11.76 o                         
   7   4   0       2793.02       2866.65        45.46 o                         
   8   4   0       8164.81       8289.08       113.60 o                         
   9   4   0       3275.24       3267.88        79.48 o                         
  10   4   0       3156.63       3310.31       112.41 o                         
  11   4   0         25.60         70.78        40.97 o                         
  12   4   0       2287.18       2385.97        94.70 o                         
  13   4   0       1424.48       1672.05       144.90 o                         
 -12   5   0        127.25        172.12        70.52 o                         
 -11   5   0       2340.36       2445.59        96.66 o                         
 -10   5   0       3325.10       3640.98        98.04 o                         
  -9   5   0        337.31        279.98        28.75 o                         
  -8   5   0       1055.59       1021.56        41.80 o                         
  -7   5   0        993.12        930.52        27.85 o                         
  -6   5   0       6181.38       5951.25       103.05 o                         
  -5   5   0        532.57        500.06        21.27 o                         
  -4   5   0       4790.51       4766.37        69.79 o                         
  -3   5   0       5077.04       4745.09        68.05 o                         
  -2   5   0        556.74        629.39        20.63 o                         
  -1   5   0      10678.41      10036.59        99.52 o                         
   0   5   0      20862.01      20976.92       163.84 o                         
   1   5   0       1245.78       1435.33        20.75 o                         
   2   5   0        104.70        136.74        13.49 o                         
   3   5   0      38976.68      37547.43       283.02 o                         
   4   5   0       7118.10       6700.81        62.67 o                         
   5   5   0        455.03        483.06        14.74 o                         
   6   5   0       1331.52       1349.35        26.51 o                         
   7   5   0       4541.61       4428.07        67.86 o                         
   8   5   0       2404.45       2368.18        47.52 o                         
   9   5   0       3644.27       3659.11        82.67 o                         
  10   5   0        121.51        112.57        34.11 o                         
  11   5   0         14.43          4.17        34.48 o                         
  12   5   0        290.48        286.84        55.63 o                         
  13   5   0        330.31        143.78       125.61 o                         
 -12   6   0        100.30        178.91        92.23 o                         
 -11   6   0         11.30         27.22        55.60 o                         
 -10   6   0        219.15        219.87        47.84 o                         
  -9   6   0       2929.67       2951.72        85.70 o                         
  -8   6   0        234.94        250.74        36.30 o                         
  -7   6   0       1687.77       1623.64        39.68 o                         
  -6   6   0       6986.23       6590.46       149.15 o                         
  -5   6   0       4830.29       4736.35       101.09 o                         
  -4   6   0       8344.07       8492.39       131.60 o                         
  -3   6   0       1088.13       1172.86        32.59 o                         
  -2   6   0       5732.71       5764.73        67.84 o                         
  -1   6   0       4789.77       4603.05        49.51 o                         
   0   6   0        597.68        607.23        13.95 o                         
   1   6   0         25.08         34.52         8.21 o                         
   2   6   0       6698.51       6764.56        59.22 o                         
   3   6   0        669.58        658.69        15.82 o                         
   4   6   0        188.43        224.79        13.11 o                         
   5   6   0       9895.45      10037.61       114.64 o                         
   6   6   0       5299.01       5169.68        79.50 o                         
   7   6   0       3288.01       3312.38        48.63 o                         
   8   6   0        333.91        350.41        19.88 o                         
   9   6   0       7273.79       7342.31       141.07 o                         
  10   6   0       2419.19       2367.01        86.81 o                         
  11   6   0         77.30         62.65        37.42 o                         
  12   6   0        675.63        675.72        60.42 o                         
 -11   7   0        472.68        523.40        67.45 o                         
 -10   7   0       1429.70       1381.35        72.09 o                         
  -9   7   0       2096.66       2024.90        71.19 o                         
  -8   7   0        178.54        149.83        33.44 o                         
  -7   7   0        315.35        317.69        35.29 o                         
  -6   7   0       3984.37       4050.65        84.72 o                         
  -5   7   0         62.43         88.37        24.31 o                         
  -4   7   0       6804.56       6814.36       114.20 o                         
  -3   7   0       7794.75       7767.98        97.97 o                         
  -2   7   0         64.10         84.52        12.79 o                         
  -1   7   0        185.02        246.99        17.65 o                         
   0   7   0      23181.83      22443.94       175.38 o                         
   1   7   0       6063.36       6044.24        59.09 o                         
   2   7   0       3062.48       3256.10        43.06 o                         
   3   7   0       2274.39       2329.85        33.25 o                         
   4   7   0       3193.40       3208.00        46.75 o                         
   5   7   0       4574.22       4496.20        66.50 o                         
   6   7   0        374.48        365.38        22.38 o                         
   7   7   0        212.06        189.01        22.44 o                         
   8   7   0        316.50        300.44        28.60 o                         
   9   7   0        941.16        871.66        39.32 o                         
  10   7   0         61.73        123.59        38.09 o                         
  11   7   0       1978.65       1922.54        80.00 o                         
  12   7   0        445.54        463.90        87.44 o                         
 -10   8   0        276.25        280.10        63.91 o                         
  -9   8   0       1514.10       1453.51        88.64 o                         
  -8   8   0       2479.97       2510.72        79.90 o                         
  -7   8   0       4371.15       4601.13       159.72 o                         
  -6   8   0        269.93        239.95        36.95 o                         
  -5   8   0       2361.61       2197.11        62.97 o                         
  -4   8   0       4778.76       4830.16        82.76 o                         
  -3   8   0        781.11        797.32        30.45 o                         
  -2   8   0         32.73         36.78        14.21 o                         
  -1   8   0        482.68        483.11        18.77 o                         
   0   8   0       4476.30       4300.75        53.62 o                         
   1   8   0        242.62        252.66        15.44 o                         
   2   8   0      12153.51      11797.83       119.95 o                         
   3   8   0       2581.14       2625.14        45.46 o                         
   4   8   0        803.55        866.90        32.81 o                         
   5   8   0        637.30        719.58        30.55 o                         
   6   8   0      13882.87      14008.53       176.94 o                         
   7   8   0       3239.99       3253.77        64.82 o                         
   8   8   0        233.60        213.62        28.91 o                         
   9   8   0       2974.78       2923.39       108.06 o                         
  10   8   0       1576.03       1697.05        70.69 o                         
  11   8   0        303.95        290.90        49.24 o                         
  12   8   0        166.42        207.95       135.86 o                         
  -9   9   0        996.40        921.70        76.83 o                         
  -8   9   0         85.72         89.51        39.85 o                         
  -7   9   0        546.81        532.47        48.61 o                         
  -6   9   0        548.42        560.34        46.27 o                         
  -5   9   0         90.34        130.80        36.48 o                         
  -4   9   0        590.92        524.93        34.68 o                         
  -3   9   0       9000.10       8850.62       118.65 o                         
  -2   9   0       1733.81       1825.25        51.98 o                         
  -1   9   0       2216.51       2154.17        39.02 o                         
   0   9   0       4595.59       4609.52        56.77 o                         
   1   9   0       2811.47       2912.81        47.80 o                         
   2   9   0       3720.92       3671.47        55.55 o                         
   3   9   0         40.40         57.47        21.17 o                         
   4   9   0        629.85        639.24        33.61 o                         
   5   9   0          4.85         13.93        24.57 o                         
   6   9   0         44.79         32.86        27.15 o                         
   7   9   0         13.80          9.91        30.25 o                         
   8   9   0       3476.62       3554.71        79.42 o                         
   9   9   0        714.45        670.78        53.39 o                         
  10   9   0        407.18        417.29        52.61 o                         
  11   9   0        870.24        664.14       100.46 o                         
  -8  10   0       1489.68       1498.99        71.62 o                         
  -7  10   0       3090.83       3224.07        92.27 o                         
  -6  10   0        467.53        497.19        44.97 o                         
  -5  10   0         26.13         70.77        36.33 o                         
  -4  10   0         57.46         35.16        32.32 o                         
  -3  10   0       3807.35       3902.74        93.07 o                         
  -2  10   0         22.77         21.97        26.38 o                         
  -1  10   0       5691.56       5585.30        87.27 o                         
   0  10   0        199.07        246.48        25.20 o                         
   1  10   0         31.24         27.26        23.26 o                         
   2  10   0       1169.81       1120.51        38.14 o                         
   3  10   0       9812.14       9844.09       149.19 o                         
   4  10   0       2606.54       2447.93        64.88 o                         
   5  10   0        143.41        115.05        34.60 o                         
   6  10   0       4949.10       4926.03        94.69 o                         
   7  10   0       1698.88       1759.30        61.54 o                         
   8  10   0        467.43        435.50        41.72 o                         
   9  10   0         25.34        -15.11        47.90 o                         
  -8  11   0         16.50         57.86       122.56 o                         
  -7  11   0        167.73         90.07        73.31 o                         
  -6  11   0       1795.89       1808.57        78.37 o                         
  -5  11   0        883.49       1030.37        63.72 o                         
  -4  11   0       1056.95       1013.30        63.66 o                         
  -3  11   0       1096.21       1215.01        62.44 o                         
  -2  11   0       1988.68       2016.89        57.83 o                         
  -1  11   0       4782.88       4869.20        91.90 o                         
   0  11   0        579.49        510.13        41.07 o                         
   1  11   0        386.61        366.47        30.84 o                         
   2  11   0        133.01        157.25        32.09 o                         
   3  11   0        426.59        482.24        37.08 o                         
   4  11   0         88.54         87.32        32.87 o                         
   5  11   0       3143.40       3146.32       103.63 o                         
   6  11   0        227.31        232.41        43.31 o                         
   7  11   0         33.50         43.53        44.21 o                         
   8  11   0       1060.55       1042.91        81.09 o                         
   9  11   0       1758.46       1769.82       217.41 o                         
  -6  12   0       1103.43       1326.49       177.86 o                         
  -5  12   0         13.86         28.04        49.70 o                         
  -4  12   0        474.59        522.71        48.92 o                         
  -3  12   0        203.35        141.47        41.03 o                         
  -2  12   0         15.48         29.63        39.10 o                         
  -1  12   0       1052.45        991.91        50.46 o                         
   0  12   0       4585.50       4516.32       100.90 o                         
   1  12   0        655.71        653.78        43.71 o                         
   2  12   0        162.41        101.16        40.50 o                         
   3  12   0       4543.14       4487.91        94.42 o                         
   4  12   0       1443.45       1474.53        55.99 o                         
   5  12   0        820.24        827.66        50.87 o                         
   6  12   0        526.18        398.31        52.79 o                         
   7  12   0        408.50        427.41        63.30 o                         
   8  12   0        598.79        493.00       103.66 o                         
  -4  13   0       1681.71       2012.70       221.88 o                         
  -3  13   0        292.75        227.25        66.99 o                         
  -2  13   0        371.64        405.08        49.02 o                         
  -1  13   0        941.32       1013.36        69.54 o                         
   0  13   0        941.16        954.16        59.37 o                         
   1  13   0         25.09         54.05        45.18 o                         
   2  13   0       1181.54       1235.78        59.08 o                         
   3  13   0         67.91         52.49        44.99 o                         
   4  13   0         10.28         29.19        44.29 o                         
   5  13   0       1252.46       1156.90       101.20 o                         
  -1  14   0        270.13        246.01       131.75 o                         
   0  14   0       1543.69       1548.32       188.62 o                         
   1  14   0        849.35        893.43       113.06 o                         
   2  14   0       1005.73        732.58       104.45 o                         
   3  14   0        633.90        570.27        99.86 o                         
   4  14   0        245.76        391.95       133.32 o                         
  -2 -14   1        102.37        184.57       127.89 o                         
  -1 -14   1          6.30         62.29       133.22 o                         
   0 -14   1          6.09         78.97       132.54 o                         
  -5 -13   1         26.73         -6.91        91.68 o                         
  -4 -13   1       1287.32       1165.70        72.81 o                         
  -3 -13   1       1833.20       1798.01        74.75 o                         
  -2 -13   1       1407.92       1327.17        64.00 o                         
  -1 -13   1        191.87        157.99        48.04 o                         
   0 -13   1        983.93        956.60        69.47 o                         
   1 -13   1       1774.31       1768.35        78.03 o                         
   2 -13   1        187.76        182.49        55.72 o                         
   3 -13   1         29.68        201.19       138.70 o                         
  -7 -12   1       1179.62       1140.47        97.23 o                         
  -6 -12   1       1081.32        931.81        62.29 o                         
  -5 -12   1        369.05        408.79        48.06 o                         
  -4 -12   1         10.26         -1.02        37.76 o                         
  -3 -12   1        133.03        135.95        38.61 o                         
  -2 -12   1         19.08        -11.72        40.49 o                         
  -1 -12   1       1467.32       1337.50        60.59 o                         
   0 -12   1       1045.88       1068.08        53.96 o                         
   1 -12   1         19.35         30.71        35.40 o                         
   2 -12   1       2547.40       2795.71        79.92 o                         
   3 -12   1       3357.46       3415.83       118.02 o                         
   4 -12   1        588.97        700.43        53.45 o                         
   5 -12   1        110.97         72.87        61.65 o                         
   6 -12   1        372.07        421.10       138.40 o                         
  -8 -11   1          5.87        -29.89        57.47 o                         
  -7 -11   1       1671.93       1591.30        72.92 o                         
  -6 -11   1       1236.59       1256.74        71.10 o                         
  -5 -11   1       2614.39       2601.26        95.95 o                         
  -4 -11   1       1060.83       1044.45        54.67 o                         
  -3 -11   1       1883.35       1836.84        60.47 o                         
  -2 -11   1       3514.69       3397.20        86.94 o                         
  -1 -11   1        799.88        837.62        37.02 o                         
   0 -11   1       1637.41       1539.25        61.33 o                         
   1 -11   1          6.11        -30.40        30.40 o                         
   2 -11   1         17.14          7.68        30.44 o                         
   3 -11   1        176.11        195.81        38.62 o                         
   4 -11   1        879.97        887.05        57.18 o                         
   5 -11   1        991.75        995.60        59.99 o                         
   6 -11   1        572.24        645.37        60.39 o                         
   7 -11   1         62.71        112.25        87.57 o                         
  -9 -10   1        911.13       1087.33        75.18 o                         
  -8 -10   1        304.48        339.28        46.41 o                         
  -7 -10   1       1238.81       1210.65        50.73 o                         
  -6 -10   1       1640.02       1775.99        55.16 o                         
  -5 -10   1         17.25         22.51        34.01 o                         
  -4 -10   1       2157.25       2184.21        68.12 o                         
  -3 -10   1        823.50        833.16        39.89 o                         
  -2 -10   1        576.23        627.12        37.58 o                         
  -1 -10   1       5642.23       5632.40        89.59 o                         
   0 -10   1       6865.10       6830.17       109.81 o                         
   1 -10   1        598.25        539.86        27.44 o                         
   2 -10   1       1168.54       1125.85        43.62 o                         
   3 -10   1       2435.05       2287.70        60.54 o                         
   4 -10   1       4679.66       4652.11       105.00 o                         
   5 -10   1        389.53        389.29        48.74 o                         
   6 -10   1         25.52         48.18        47.54 o                         
   7 -10   1        303.11        366.67        83.99 o                         
   8 -10   1        108.34        128.55        50.73 o                         
 -11  -9   1          8.92        -74.14       118.76 o                         
 -10  -9   1       1052.89        950.40        59.80 o                         
  -9  -9   1        383.92        432.05        44.06 o                         
  -8  -9   1       2420.73       2422.18        63.89 o                         
  -7  -9   1       1854.75       1826.24        52.76 o                         
  -6  -9   1       1895.09       1732.34        58.05 o                         
  -5  -9   1       4751.38       4676.36        93.64 o                         
  -4  -9   1       3590.18       3747.57        79.71 o                         
  -3  -9   1       4781.73       4688.03        85.04 o                         
  -2  -9   1         59.47         53.90        19.14 o                         
  -1  -9   1       1037.46        985.00        26.80 o                         
   0  -9   1       4586.74       4612.69        64.06 o                         
   1  -9   1        667.54        695.01        27.03 o                         
   2  -9   1       1425.03       1412.58        54.80 o                         
   3  -9   1        703.04        660.06        30.52 o                         
   4  -9   1         26.38          4.20        28.86 o                         
   5  -9   1       2833.29       2929.54        73.55 o                         
   6  -9   1       5315.12       5106.71       122.94 o                         
   7  -9   1        206.20        238.72        44.28 o                         
   8  -9   1        590.38        520.64        54.77 o                         
   9  -9   1       1749.73       1714.33        87.79 o                         
 -12  -8   1        751.22        771.32       166.79 o                         
 -11  -8   1         31.48        -13.06        49.09 o                         
 -10  -8   1       2931.66       2993.34        92.63 o                         
  -9  -8   1       1699.57       1697.62        57.03 o                         
  -8  -8   1         86.55         92.55        27.73 o                         
  -7  -8   1        454.20        452.42        30.85 o                         
  -6  -8   1         40.05         43.14        20.85 o                         
  -5  -8   1       1261.07       1241.51        52.43 o                         
  -4  -8   1       8220.99       8103.88       101.82 o                         
  -3  -8   1       5031.74       4918.38        70.02 o                         
  -2  -8   1        354.50        357.69        18.07 o                         
  -1  -8   1       4132.94       4247.57        60.24 o                         
   0  -8   1       6916.47       6795.21        77.00 o                         
   1  -8   1      14021.99      13827.88       138.20 o                         
   2  -8   1        923.87        998.37        27.27 o                         
   3  -8   1        503.95        540.13        23.63 o                         
   4  -8   1       2099.18       2136.10        66.76 o                         
   5  -8   1        535.28        586.72        42.15 o                         
   6  -8   1       1105.44       1178.66        61.36 o                         
   7  -8   1        500.07        531.49        47.59 o                         
   8  -8   1        300.87        312.88        38.09 o                         
   9  -8   1         23.45         28.60        40.51 o                         
  10  -8   1        594.77        617.88       110.79 o                         
 -12  -7   1         28.22         17.60        89.44 o                         
 -11  -7   1       1640.10       1647.60        74.84 o                         
 -10  -7   1        677.77        707.22        45.70 o                         
  -9  -7   1        718.04        688.16        39.04 o                         
  -8  -7   1       5469.88       5517.04        96.13 o                         
  -7  -7   1       3756.09       3731.39        70.56 o                         
  -6  -7   1       5636.50       5749.85        88.12 o                         
  -5  -7   1         95.07         82.90        17.25 o                         
  -4  -7   1       6715.82       6547.83        78.62 o                         
  -3  -7   1      12906.46      12726.29       116.89 o                         
  -2  -7   1       2699.93       2550.12        36.53 o                         
  -1  -7   1        833.01        815.70        19.43 o                         
   0  -7   1        302.27        302.82        13.84 o                         
   1  -7   1        817.50        780.00        19.80 o                         
   2  -7   1       7923.96       7890.64        86.80 o                         
   3  -7   1      13686.35      13189.08       157.49 o                         
   4  -7   1        241.40        244.88        27.44 o                         
   5  -7   1       1818.27       1844.11        59.64 o                         
   6  -7   1       6791.26       6661.19       126.76 o                         
   7  -7   1       5214.06       5328.14       200.06 o                         
   8  -7   1       1271.80       1223.88        58.27 o                         
   9  -7   1         38.37         76.71        35.88 o                         
  10  -7   1       1466.72       1461.10        91.05 o                         
  11  -7   1        146.38        184.29        85.74 o                         
 -12  -6   1       1028.91       1120.36        79.02 o                         
 -11  -6   1          9.60         -3.11        38.98 o                         
 -10  -6   1         81.62         87.21        35.91 o                         
  -9  -6   1        247.67        223.80        28.45 o                         
  -8  -6   1       1591.79       1577.78        37.26 o                         
  -7  -6   1       3877.65       3769.01        53.73 o                         
  -6  -6   1       1492.28       1488.79        33.83 o                         
  -5  -6   1        360.88        375.53        16.78 o                         
  -4  -6   1       9289.57       9370.06        89.60 o                         
  -3  -6   1       3544.12       3600.33        41.00 o                         
  -2  -6   1      14821.12      14486.18       111.84 o                         
  -1  -6   1       5982.73       5983.11        55.76 o                         
   0  -6   1       2948.88       3107.42        34.61 o                         
   1  -6   1       6815.39       6863.84        69.05 o                         
   2  -6   1       3771.83       3559.72        54.00 o                         
   3  -6   1       7129.72       7061.62        92.26 o                         
   4  -6   1        807.39        728.41        29.51 o                         
   5  -6   1        557.84        579.42        31.82 o                         
   6  -6   1        323.00        269.99        15.55 o                         
   7  -6   1        484.42        473.65        26.32 o                         
   8  -6   1       1624.58       1658.35        63.33 o                         
   9  -6   1       3560.87       3503.22       138.82 o                         
  10  -6   1        170.26        161.86        50.81 o                         
  11  -6   1        342.67        294.01        61.84 o                         
  12  -6   1       2045.29       2367.79       215.60 o                         
 -13  -5   1        119.71         93.48       135.19 o                         
 -12  -5   1        136.09        120.81        45.55 o                         
 -11  -5   1       4064.45       4214.26       136.92 o                         
 -10  -5   1       2479.84       2449.91        72.70 o                         
  -9  -5   1       1878.00       1880.05        49.00 o                         
  -8  -5   1        148.55        153.67        17.49 o                         
  -7  -5   1      10816.91      10597.08       135.35 o                         
  -6  -5   1      14334.12      14453.19       174.99 o                         
  -5  -5   1       1863.01       1797.92        29.90 o                         
  -4  -5   1        719.30        778.12        16.73 o                         
  -3  -5   1       3327.22       3158.05        37.19 o                         
  -2  -5   1        134.49         95.19         7.84 o                         
  -1  -5   1      10443.40       9973.08        81.55 o                         
   0  -5   1       8697.12       8121.36        70.88 o                         
   1  -5   1       3688.54       3507.09        38.35 o                         
   2  -5   1       7595.32       7928.45        86.95 o                         
   3  -5   1      25255.28      24782.34       233.55 o                         
   4  -5   1       9975.41       9692.59       102.01 o                         
   5  -5   1        802.58        861.71        34.11 o                         
   6  -5   1        332.28        370.17        17.53 o                         
   7  -5   1      10021.44       9896.32       127.81 o                         
   8  -5   1       1913.32       1876.77        59.20 o                         
   9  -5   1        124.49        160.33        35.72 o                         
  10  -5   1         14.48         57.01        42.96 o                         
  11  -5   1         79.12        116.13        47.41 o                         
  12  -5   1        152.97        155.77        70.01 o                         
 -13  -4   1        333.53        321.63       102.59 o                         
 -12  -4   1        176.49        213.57        48.42 o                         
 -11  -4   1        954.96        937.21        51.12 o                         
 -10  -4   1        602.76        654.72        44.68 o                         
  -9  -4   1         94.27         74.05        23.31 o                         
  -8  -4   1         87.80         75.56        18.08 o                         
  -7  -4   1       3321.14       3303.72        51.11 o                         
  -6  -4   1       1277.77       1338.30        35.75 o                         
  -5  -4   1      21345.63      20993.45       200.01 o                         
  -4  -4   1       8677.04       8638.95        86.14 o                         
  -3  -4   1       2903.09       3106.76        35.59 o                         
  -2  -4   1       8097.94       8366.09        72.86 o                         
  -1  -4   1       9784.78       9240.91        80.91 o                         
   0  -4   1      22357.94      22265.61       179.55 o                         
   1  -4   1       2367.90       2146.66        29.95 o                         
   2  -4   1         76.11        123.77         7.75 o                         
   3  -4   1       9485.84       9145.49       103.34 o                         
   4  -4   1        756.93        806.28        19.19 o                         
   5  -4   1       6265.82       6012.25        91.19 o                         
   6  -4   1       7965.05       7877.32       117.64 o                         
   7  -4   1        170.88        180.71        18.22 o                         
   8  -4   1       1471.84       1372.47        64.44 o                         
   9  -4   1       9924.72       9442.19       172.20 o                         
  10  -4   1        934.83        923.88        52.60 o                         
  11  -4   1        454.18        374.19        65.43 o                         
  12  -4   1        199.95        241.87        72.11 o                         
 -13  -3   1        339.64        289.87        59.56 o                         
 -12  -3   1        526.65        540.08        73.31 o                         
 -11  -3   1        600.42        580.21        44.44 o                         
 -10  -3   1       8627.31       8542.08       146.91 o                         
  -9  -3   1       6999.55       6774.70       133.86 o                         
  -8  -3   1       1410.37       1317.42        36.37 o                         
  -7  -3   1       4037.36       4323.04        66.49 o                         
  -6  -3   1       5979.84       5868.31        63.09 o                         
  -5  -3   1        420.05        443.08        13.91 o                         
  -4  -3   1       5256.22       4904.95        63.41 o                         
  -3  -3   1       5932.28       5782.74        60.61 o                         
  -2  -3   1       6398.71       6267.63        60.76 o                         
  -1  -3   1      13007.74      13474.80       118.59 o                         
   0  -3   1      15137.04      14628.08       131.04 o                         
   1  -3   1      12948.12      12793.99       122.44 o                         
   2  -3   1      12367.21      13533.85       133.66 o                         
   3  -3   1       1913.96       2019.58        47.50 o                         
   4  -3   1      24532.06      24673.92       365.82 o                         
   5  -3   1       4515.67       4390.11        74.64 o                         
   6  -3   1       1521.27       1565.88        39.44 o                         
   7  -3   1        928.01        960.61        47.72 o                         
   8  -3   1         26.94         32.69        29.72 o                         
   9  -3   1       1468.47       1066.40        93.93 o                         
  10  -3   1        700.28        682.56        55.69 o                         
  11  -3   1       1259.70       1259.40        60.53 o                         
  12  -3   1        212.18        201.27        57.37 o                         
  13  -3   1        303.70        241.98        87.97 o                         
 -13  -2   1         11.28         11.53        49.00 o                         
 -12  -2   1         29.62        -39.32        43.73 o                         
 -11  -2   1         35.18         75.43        34.16 o                         
 -10  -2   1        687.37        674.38        47.05 o                         
  -9  -2   1          7.88         49.50        17.13 o                         
  -8  -2   1      13000.50      12879.20       172.99 o                         
  -7  -2   1       6462.31       6590.10       103.79 o                         
  -6  -2   1        660.18        791.67        21.81 o                         
  -5  -2   1      12281.63      12119.03       128.85 o                         
  -4  -2   1      16171.53      15287.43       152.54 o                         
  -3  -2   1      24446.10      25504.03       243.10 o                         
  -2  -2   1        423.35        280.94        12.54 o                         
  -1  -2   1       4096.26       4215.91        43.22 o                         
   0  -2   1      21841.08      21577.84       249.17 o                         
   1  -2   1       7555.40       8166.91        94.95 o                         
   2  -2   1       8760.91       8082.47        96.89 o                         
   3  -2   1       4832.64       4763.33        73.23 o                         
   4  -2   1       1978.56       1674.82        31.86 o                         
   5  -2   1       7992.65       8086.06        92.28 o                         
   6  -2   1      33736.83      32077.58       356.00 o                         
   7  -2   1        510.72        508.72        24.00 o                         
   8  -2   1       1023.93       1041.98        26.41 o                         
   9  -2   1       2904.93       2838.21        61.92 o                         
  10  -2   1       4372.25       4551.49       101.28 o                         
  11  -2   1       1195.51       1209.06        63.65 o                         
  12  -2   1         99.47        169.08        46.94 o                         
  13  -2   1        232.76        267.00       107.11 o                         
 -14  -1   1        555.83        455.59       127.94 o                         
 -13  -1   1       2839.04       3082.92        94.37 o                         
 -12  -1   1       1988.96       1966.03        94.94 o                         
 -11  -1   1        141.28        155.82        49.05 o                         
 -10  -1   1       3960.96       4324.11       100.01 o                         
  -9  -1   1       3635.13       3780.65        72.27 o                         
  -8  -1   1       1001.05       1093.15        39.56 o                         
  -7  -1   1         30.32         49.48        15.19 o                         
  -6  -1   1       1528.51       1537.27        41.81 o                         
  -5  -1   1       2387.81       2412.47        68.71 o                         
  -4  -1   1       8038.83       8308.03       111.22 o                         
  -3  -1   1      14713.59      14697.52       155.71 o                         
  -2  -1   1       8738.91       8843.20       102.54 o                         
  -1  -1   1       7435.76       7889.81        72.13 o                         
   0  -1   1       1348.80       1439.28        31.49 o                         
   1  -1   1      47362.82      48747.04       516.56 o                         
   2  -1   1      36922.61      38197.66       408.12 o                         
   3  -1   1      12742.86      13093.62       132.81 o                         
   4  -1   1        376.54        483.87        15.38 o                         
   5  -1   1        249.10        203.83        11.36 o                         
   6  -1   1      15739.79      15311.20       163.24 o                         
   7  -1   1        861.06        876.45        27.51 o                         
   8  -1   1       3873.76       3692.63        64.73 o                         
   9  -1   1         82.30        128.28        24.51 o                         
  10  -1   1        169.43        154.83        19.92 o                         
  11  -1   1       1063.08        991.50        47.79 o                         
  12  -1   1       5258.47       5726.02       132.77 o                         
  13  -1   1        554.93        553.29        57.62 o                         
  14  -1   1        282.93         84.70       109.29 o                         
 -13   0   1         18.46         -4.34        49.43 o                         
 -12   0   1        158.45        160.91        47.38 o                         
 -11   0   1       4664.95       4923.64       120.00 o                         
 -10   0   1        463.33        414.54        28.62 o                         
  -9   0   1         86.34         94.66        22.61 o                         
  -8   0   1      12762.60      12769.72       213.97 o                         
  -7   0   1      18061.81      17992.65       196.98 o                         
  -6   0   1      11160.99      11343.84       138.26 o                         
  -5   0   1       2355.02       2366.68        44.68 o                         
  -4   0   1      10027.62       9767.23       130.49 o                         
  -3   0   1      40063.64      38761.70       509.67 o                         
  -2   0   1       2411.61       2422.01        37.31 o                         
  -1   0   1       1073.73       1029.18        18.39 o                         
   1   0   1       3332.88       3176.48        50.37 o                         
   2   0   1      32713.01      33853.89       360.04 o                         
   3   0   1      59914.09      59584.42       669.73 o                         
   4   0   1        816.50        855.11        17.35 o                         
   5   0   1       8746.90       9453.52       102.71 o                         
   6   0   1       6870.33       6861.84        76.35 o                         
   7   0   1       7849.13       7545.40        98.04 o                         
   8   0   1       4182.19       4364.71        71.40 o                         
   9   0   1        207.41        203.19        17.72 o                         
  10   0   1       3655.16       3559.16        72.84 o                         
  11   0   1        231.75        228.12        29.28 o                         
  12   0   1         51.06         30.83        42.04 o                         
  13   0   1         86.08        129.41        50.05 o                         
 -13   1   1       2053.63       1950.15       100.12 o                         
 -12   1   1       1364.51       1426.22        83.89 o                         
 -11   1   1        899.60        890.67        92.51 o                         
 -10   1   1        272.88        229.08        39.96 o                         
  -9   1   1        160.89        148.73        21.21 o                         
  -8   1   1       1951.39       1822.07        51.12 o                         
  -7   1   1        628.12        676.43        24.64 o                         
  -6   1   1       1478.54       1453.76        35.34 o                         
  -5   1   1       8312.17       8288.48       107.59 o                         
  -4   1   1      11931.96      12406.57       180.10 o                         
  -3   1   1        363.58        361.90        13.26 o                         
  -2   1   1      48382.21      48258.85       490.75 o                         
  -1   1   1      42893.64      43014.31       432.17 o                         
   1   1   1       9851.85      11000.82        85.34 o                         
   2   1   1       5309.56       5157.63        61.03 o                         
   3   1   1      50854.53      50506.52       484.04 o                         
   4   1   1       2286.54       2276.22        31.80 o                         
   5   1   1       3656.85       3473.89        47.81 o                         
   6   1   1       3794.92       3680.82        45.58 o                         
   7   1   1         33.59         54.26        11.94 o                         
   8   1   1       3207.29       3136.84        56.28 o                         
   9   1   1      13000.86      13216.14       192.65 o                         
  10   1   1        371.01        403.35        30.25 o                         
  11   1   1        795.93        668.47        41.68 o                         
  12   1   1       5324.52       5406.39       127.56 o                         
  13   1   1       1183.59       1276.40        59.69 o                         
  14   1   1        718.25        792.55       108.95 o                         
 -13   2   1         48.94         -1.02        81.83 o                         
 -12   2   1         91.80         77.94        52.55 o                         
 -11   2   1       5307.98       5456.77       143.15 o                         
 -10   2   1       3651.14       3573.81        85.09 o                         
  -9   2   1       3312.37       3029.84        69.34 o                         
  -8   2   1        433.00        448.54        29.38 o                         
  -7   2   1      12447.38      12407.55       275.91 o                         
  -6   2   1      19041.58      18514.75       332.10 o                         
  -5   2   1       1122.62       1126.68        28.07 o                         
  -4   2   1        635.80        737.96        18.44 o                         
  -3   2   1       2783.80       2592.81        39.24 o                         
  -2   2   1       3345.39       3231.76        38.81 o                         
  -1   2   1      17968.59      18677.94       176.69 o                         
   0   2   1      47305.66      48010.47       383.00 o                         
   1   2   1       1565.65       1512.73        20.78 o                         
   2   2   1      15058.14      16607.28       136.60 o                         
   3   2   1      14771.74      15013.64       122.51 o                         
   4   2   1      18221.82      18104.92       162.89 o                         
   5   2   1      22149.46      22845.53       231.86 o                         
   6   2   1        563.01        639.71        21.29 o                         
   7   2   1       3942.60       3930.85        90.13 o                         
   8   2   1       2330.81       2290.30        54.12 o                         
   9   2   1       3286.88       3414.49        64.87 o                         
  10   2   1         72.03         74.51        24.82 o                         
  11   2   1       1014.85       1101.55        53.56 o                         
  12   2   1        369.47        350.16        44.52 o                         
  13   2   1        124.91         44.18        42.95 o                         
 -13   3   1        466.60        372.61        93.26 o                         
 -12   3   1         24.60        -63.53        63.53 o                         
 -11   3   1       1713.80       1760.02        71.11 o                         
 -10   3   1          1.06         18.98        32.39 o                         
  -9   3   1        765.43        825.12        39.27 o                         
  -8   3   1       1231.16       1285.81        60.49 o                         
  -7   3   1        772.26        777.11        23.20 o                         
  -6   3   1        309.16        322.62        16.51 o                         
  -5   3   1      23717.07      23770.56       256.86 o                         
  -4   3   1      26796.59      26176.70       252.07 o                         
  -3   3   1       3089.00       3712.57        41.45 o                         
  -2   3   1       2362.58       2669.53        34.76 o                         
  -1   3   1      36786.25      37077.92       310.69 o                         
   0   3   1      90395.38      90571.06       642.63 o                         
   1   3   1       1835.93       1562.92        17.17 o                         
   2   3   1        662.55        642.99        10.69 o                         
   3   3   1      19075.19      18674.43       147.03 o                         
   4   3   1        243.19        214.34         8.52 o                         
   5   3   1       4276.61       4146.97        46.70 o                         
   6   3   1      10932.50      10864.96       107.69 o                         
   7   3   1         62.41         63.52        15.07 o                         
   8   3   1       1707.71       1737.82        41.08 o                         
   9   3   1      12058.49      12112.22       158.77 o                         
  10   3   1       2396.08       2430.19        87.86 o                         
  11   3   1       2451.76       2451.69        73.71 o                         
  12   3   1        757.51        631.09        49.70 o                         
  13   3   1       1824.75       1812.81       106.72 o                         
 -13   4   1       1256.95       1372.43       181.43 o                         
 -12   4   1        932.61        916.16        78.04 o                         
 -11   4   1        311.57        248.28        40.60 o                         
 -10   4   1       4269.45       4366.66        99.44 o                         
  -9   4   1       6570.21       6442.99       198.59 o                         
  -8   4   1        103.87        118.40        17.56 o                         
  -7   4   1       2577.20       2564.56        55.23 o                         
  -6   4   1       2298.29       2302.69        52.38 o                         
  -5   4   1       2352.85       2408.59        44.41 o                         
  -4   4   1        323.93        312.96        15.52 o                         
  -3   4   1       5694.32       5559.99        69.62 o                         
  -2   4   1          7.20         32.53         6.70 o                         
  -1   4   1       9812.86      10645.52        92.53 o                         
   0   4   1       4761.05       4797.18        39.60 o                         
   1   4   1      21154.93      20795.93       139.51 o                         
   2   4   1      27783.86      28298.37       199.93 o                         
   3   4   1        573.35        692.18        15.80 o                         
   4   4   1       7825.89       7804.31        68.40 o                         
   5   4   1       7325.96       7101.81        69.67 o                         
   6   4   1      10049.82       9867.29       107.95 o                         
   7   4   1        457.07        447.08        18.03 o                         
   8   4   1        461.35        474.73        23.35 o                         
   9   4   1       4287.01       4240.79        73.63 o                         
  10   4   1         90.60         55.81        33.43 o                         
  11   4   1       1289.94       1315.64        95.23 o                         
  12   4   1        755.71        720.40        51.57 o                         
  13   4   1        188.11        189.88        75.26 o                         
 -12   5   1         13.10          6.34        69.24 o                         
 -11   5   1         86.78         75.37        43.47 o                         
 -10   5   1         11.59         33.69        31.54 o                         
  -9   5   1        174.67        183.82        19.15 o                         
  -8   5   1       6546.44       6360.62       102.17 o                         
  -7   5   1       3878.07       3824.14        64.46 o                         
  -6   5   1        803.83        831.71        29.74 o                         
  -5   5   1       5825.51       5746.73        77.82 o                         
  -4   5   1      14498.03      14401.14       145.98 o                         
  -3   5   1      21632.32      21656.15       216.98 o                         
  -2   5   1       1244.85       1177.88        21.65 o                         
  -1   5   1       6570.73       7100.93        71.01 o                         
   0   5   1      44100.50      44460.31       304.14 o                         
   1   5   1         29.27         46.74         6.19 o                         
   2   5   1       4415.07       4414.32        43.32 o                         
   3   5   1       4567.96       4591.02        44.10 o                         
   4   5   1       2646.27       2584.92        33.00 o                         
   5   5   1       1132.86       1192.43        30.91 o                         
   6   5   1      16010.54      15573.36       132.90 o                         
   7   5   1       2760.95       2669.94        45.57 o                         
   8   5   1       6243.71       6439.40        87.98 o                         
   9   5   1       1385.78       1314.78        38.42 o                         
  10   5   1       2762.84       2814.65        89.01 o                         
  11   5   1       2727.16       2836.99       109.59 o                         
  12   5   1         88.86        132.41        51.78 o                         
  13   5   1        508.01        638.75       144.78 o                         
 -12   6   1       2203.89       2419.20       235.55 o                         
 -11   6   1        220.49        220.40        50.77 o                         
 -10   6   1       1044.76        952.75        58.95 o                         
  -9   6   1       1021.64        996.15        49.20 o                         
  -8   6   1       2240.40       2192.48        83.81 o                         
  -7   6   1        348.80        382.23        20.08 o                         
  -6   6   1       1182.74       1227.09        35.21 o                         
  -5   6   1        171.83        152.78        11.62 o                         
  -4   6   1        753.66        791.04        22.84 o                         
  -3   6   1        274.89        282.68        18.31 o                         
  -2   6   1       9621.61       9277.73       100.25 o                         
  -1   6   1      20032.49      19805.88       159.91 o                         
   0   6   1        137.01        152.20         9.24 o                         
   1   6   1       8063.53       8061.01        71.47 o                         
   2   6   1      18454.88      17714.04       137.14 o                         
   3   6   1       9372.73       9354.55        84.12 o                         
   4   6   1         65.75         92.79        10.64 o                         
   5   6   1          9.55         36.62        11.87 o                         
   6   6   1      14122.84      13645.59       152.10 o                         
   7   6   1        113.67         91.40        10.24 o                         
   8   6   1       1314.46       1314.49        32.95 o                         
   9   6   1        292.47        267.22        28.29 o                         
  10   6   1        111.01        116.47        32.09 o                         
  11   6   1         70.72         86.79        46.97 o                         
  12   6   1       3080.65       3154.02        94.20 o                         
 -11   7   1       1865.05       1957.52       104.00 o                         
 -10   7   1        634.10        642.73        51.20 o                         
  -9   7   1        145.92        155.48        35.61 o                         
  -8   7   1       1048.28       1138.21        51.39 o                         
  -7   7   1       5916.36       5704.41       116.00 o                         
  -6   7   1       8496.23       8565.80       131.43 o                         
  -5   7   1        147.23        153.85        18.37 o                         
  -4   7   1       3970.48       3928.03        70.31 o                         
  -3   7   1      12376.64      12152.02       195.23 o                         
  -2   7   1        130.65        162.58        12.54 o                         
  -1   7   1        115.27        135.10        11.09 o                         
   0   7   1         76.29         98.50         9.98 o                         
   1   7   1       1077.82       1052.54        20.04 o                         
   2   7   1        472.09        500.76        16.33 o                         
   3   7   1       7811.17       7603.94        89.23 o                         
   4   7   1       1217.89       1200.55        26.93 o                         
   5   7   1       5802.83       5888.12        78.58 o                         
   6   7   1       2122.88       2082.62        38.52 o                         
   7   7   1       4852.55       4850.62        93.54 o                         
   8   7   1       5858.76       5793.83       112.46 o                         
   9   7   1        529.61        473.55        35.38 o                         
  10   7   1        858.03        781.70        50.84 o                         
  11   7   1         53.63         63.89        46.67 o                         
  12   7   1        809.52        932.40       100.74 o                         
 -11   8   1        860.46        862.62       165.79 o                         
 -10   8   1        321.02        283.81        51.40 o                         
  -9   8   1         59.65         97.69        45.16 o                         
  -8   8   1        359.98        430.63        58.80 o                         
  -7   8   1        100.15        101.36        40.55 o                         
  -6   8   1        123.39        188.43        31.77 o                         
  -5   8   1       4264.19       4275.06        80.43 o                         
  -4   8   1       3851.93       3875.90        68.47 o                         
  -3   8   1        104.55        111.61        18.55 o                         
  -2   8   1       5692.94       5629.90        78.52 o                         
  -1   8   1       9279.66       9402.08       105.27 o                         
   0   8   1       3320.73       3317.61        40.03 o                         
   1   8   1        264.81        276.59        14.58 o                         
   2   8   1       2973.69       2987.47        42.33 o                         
   3   8   1      17383.24      16889.79       167.39 o                         
   4   8   1        172.57        206.96        17.66 o                         
   5   8   1       1152.27       1137.40        35.13 o                         
   6   8   1        425.25        424.65        27.80 o                         
   7   8   1         97.90        101.04        26.17 o                         
   8   8   1        224.23        229.01        29.27 o                         
   9   8   1       4201.75       4264.44        81.35 o                         
  10   8   1        149.98        150.44        44.90 o                         
  11   8   1        287.23        210.30        46.79 o                         
  12   8   1       1592.62       1572.03       196.64 o                         
  -9   9   1       1356.32       1284.66        68.36 o                         
  -8   9   1         85.58         65.69        38.93 o                         
  -7   9   1       2047.11       1931.30        65.61 o                         
  -6   9   1       5143.70       5031.22       140.79 o                         
  -5   9   1        496.12        568.40        38.28 o                         
  -4   9   1        481.14        461.32        29.79 o                         
  -3   9   1         12.51         29.24        20.22 o                         
  -2   9   1       1192.40       1199.40        43.74 o                         
  -1   9   1        198.69        215.48        17.68 o                         
   0   9   1       2066.17       2121.79        35.12 o                         
   1   9   1       1768.96       1752.93        34.44 o                         
   2   9   1       4926.45       4946.73        66.43 o                         
   3   9   1        163.76        195.18        20.40 o                         
   4   9   1       3181.62       3313.91        68.07 o                         
   5   9   1       9452.38       9313.52       130.79 o                         
   6   9   1        922.44        940.07        45.12 o                         
   7   9   1       1115.13        985.92        48.33 o                         
   8   9   1        513.63        497.30        38.01 o                         
   9   9   1       2403.92       2507.28        72.75 o                         
  10   9   1        207.69        192.00        48.43 o                         
  11   9   1        663.80        595.67       104.56 o                         
  -9  10   1          8.70        -13.88       115.85 o                         
  -8  10   1        955.32        954.14        69.85 o                         
  -7  10   1        439.53        442.55        49.24 o                         
  -6  10   1        209.61        224.10        38.65 o                         
  -5  10   1       3223.38       3405.34       107.13 o                         
  -4  10   1       4739.46       5013.05       101.93 o                         
  -3  10   1        846.67        830.99        45.10 o                         
  -2  10   1        509.76        463.63        46.27 o                         
  -1  10   1       2411.65       2384.18        61.58 o                         
   0  10   1       7970.56       8049.06       141.11 o                         
   1  10   1         10.55          7.68        22.84 o                         
   2  10   1         22.82          5.46        23.05 o                         
   3  10   1       1436.24       1350.25        44.44 o                         
   4  10   1         44.18         81.49        29.48 o                         
   5  10   1         50.52         72.78        33.55 o                         
   6  10   1       1955.85       1973.14        59.84 o                         
   7  10   1         87.04         49.99        33.41 o                         
   8  10   1        756.20        711.16        53.47 o                         
   9  10   1       2477.31       2452.43        74.53 o                         
  10  10   1        370.51        536.75       132.62 o                         
  -8  11   1        607.19        746.44       149.30 o                         
  -7  11   1        527.59        476.70        60.85 o                         
  -6  11   1         37.61        -44.78        44.78 o                         
  -5  11   1        543.64        437.40        51.78 o                         
  -4  11   1        438.87        547.03        49.42 o                         
  -3  11   1        588.36        731.27        50.88 o                         
  -2  11   1        348.64        370.64        34.57 o                         
  -1  11   1        399.82        391.21        35.20 o                         
   0  11   1         20.65         34.36        31.13 o                         
   1  11   1       3167.25       3306.84        83.78 o                         
   2  11   1       7597.39       7592.06       118.64 o                         
   3  11   1        468.93        421.60        35.22 o                         
   4  11   1        744.39        709.17        43.40 o                         
   5  11   1       2060.26       2026.78        68.24 o                         
   6  11   1       3549.66       3594.39        92.36 o                         
   7  11   1         90.23         45.98        41.05 o                         
   8  11   1        264.14        227.98        51.99 o                         
   9  11   1       1007.56       1161.15       196.40 o                         
  -6  12   1        176.99         91.13        91.24 o                         
  -5  12   1        451.53        440.72        55.67 o                         
  -4  12   1       1959.42       2038.85        95.42 o                         
  -3  12   1       2974.88       3166.27        84.90 o                         
  -2  12   1         34.14         20.41        39.37 o                         
  -1  12   1        297.53        283.09        36.34 o                         
   0  12   1       1826.17       2022.90        66.97 o                         
   1  12   1        325.75        432.82        38.51 o                         
   2  12   1         16.92         41.85        33.87 o                         
   3  12   1        880.84        935.07        46.53 o                         
   4  12   1        188.83        183.27        35.52 o                         
   5  12   1        282.71        258.59        40.74 o                         
   6  12   1        598.71        583.52        59.34 o                         
   7  12   1        403.37        373.04        54.56 o                         
   8  12   1       2399.80       2532.83       243.83 o                         
  -4  13   1         14.06         19.91        73.99 o                         
  -3  13   1         11.20         33.83        53.01 o                         
  -2  13   1       1374.83       1395.53        64.09 o                         
  -1  13   1       2105.47       2085.61        75.13 o                         
   0  13   1         48.66          4.40        40.31 o                         
   1  13   1       1136.20       1059.69        58.14 o                         
   2  13   1       2721.40       2817.92        85.44 o                         
   3  13   1       2303.22       2382.06        79.10 o                         
   4  13   1         96.80        122.03        42.80 o                         
   5  13   1         10.61         69.97        51.64 o                         
   6  13   1       1737.60       1649.99       173.23 o                         
   7  13   1         53.56        120.34       132.36 o                         
  -2  14   1        381.60        360.71       133.85 o                         
  -1  14   1        341.19        305.98       127.35 o                         
   0  14   1         44.33         55.05        85.36 o                         
   1  14   1          7.06        119.02        85.46 o                         
   2  14   1         31.38        -40.59        80.52 o                         
   3  14   1        331.90        397.88        92.39 o                         
  -5 -13   2        242.59        197.07       137.23 o                         
  -4 -13   2        210.09        178.00       101.42 o                         
  -3 -13   2         75.24         93.10        51.68 o                         
  -2 -13   2          4.97        -15.64        49.34 o                         
  -1 -13   2        261.68        281.05        49.43 o                         
   0 -13   2        414.94        468.45        61.15 o                         
   1 -13   2       1205.49       1387.51       113.58 o                         
   2 -13   2        240.73        180.97       160.40 o                         
   3 -13   2        537.10        365.05       140.41 o                         
  -7 -12   2         99.95          5.84        68.74 o                         
  -6 -12   2        180.10        146.29        63.25 o                         
  -5 -12   2        814.48        821.69        55.77 o                         
  -4 -12   2       4038.06       4219.23        94.62 o                         
  -3 -12   2        707.86        675.06        52.05 o                         
  -2 -12   2         16.26          7.14        38.96 o                         
  -1 -12   2       2135.37       2102.34        77.05 o                         
   0 -12   2       1800.77       1789.32        71.22 o                         
   1 -12   2        279.28        248.18        41.74 o                         
   2 -12   2        122.53        128.99        40.69 o                         
   3 -12   2        136.97         72.03        42.83 o                         
   4 -12   2        280.89        271.93        46.21 o                         
   5 -12   2        918.34       1052.54       101.57 o                         
  -8 -11   2        893.32        797.33        90.21 o                         
  -7 -11   2         16.98        -26.06        46.45 o                         
  -6 -11   2        316.70        293.95        58.58 o                         
  -5 -11   2          2.94         50.70        37.35 o                         
  -4 -11   2         51.48         59.54        32.01 o                         
  -3 -11   2         76.40         16.10        30.71 o                         
  -2 -11   2       2273.87       2447.32        65.93 o                         
  -1 -11   2        431.71        455.12        38.67 o                         
   0 -11   2        921.98        960.12        51.15 o                         
   1 -11   2       2372.31       2551.55        81.43 o                         
   2 -11   2       3197.55       3312.85        74.38 o                         
   3 -11   2       1515.41       1275.72        57.44 o                         
   4 -11   2         16.35         -5.15        41.95 o                         
   5 -11   2       1800.86       1848.13        73.83 o                         
   6 -11   2        999.71        977.86        66.45 o                         
   7 -11   2         69.26        -17.83        91.85 o                         
  -9 -10   2        226.41        236.53       120.83 o                         
  -8 -10   2        841.26        791.90        57.28 o                         
  -7 -10   2       3948.58       4004.11       102.18 o                         
  -6 -10   2        368.32        291.97        38.68 o                         
  -5 -10   2         51.68         22.05        34.52 o                         
  -4 -10   2       7529.88       7524.44       209.64 o                         
  -3 -10   2       3260.33       3371.41        72.61 o                         
  -2 -10   2        739.34        765.92        46.15 o                         
  -1 -10   2         43.22         22.42        22.85 o                         
   0 -10   2        709.01        728.07        41.70 o                         
   1 -10   2        909.67        940.40        43.63 o                         
   2 -10   2       1186.99       1311.90        48.33 o                         
   3 -10   2        282.20        265.52        36.43 o                         
   4 -10   2        529.46        633.56        54.69 o                         
   5 -10   2        632.61        606.02        56.91 o                         
   6 -10   2        904.34        832.71        63.53 o                         
   7 -10   2       2876.10       2801.19       111.51 o                         
   8 -10   2        602.38        519.26        69.06 o                         
 -10  -9   2         77.11        104.25        61.09 o                         
  -9  -9   2        562.31        535.41        51.03 o                         
  -8  -9   2        488.77        496.43        37.28 o                         
  -7  -9   2        236.33        268.34        32.61 o                         
  -6  -9   2         27.10         24.02        24.19 o                         
  -5  -9   2       4157.54       4039.25        77.69 o                         
  -4  -9   2         13.94         23.86        23.97 o                         
  -3  -9   2        370.96        283.23        27.24 o                         
  -2  -9   2       7407.06       7449.37       130.65 o                         
  -1  -9   2       6302.25       6486.06        99.48 o                         
   0  -9   2       1855.93       1821.30        39.78 o                         
   1  -9   2         45.06         15.63        15.79 o                         
   2  -9   2       9515.58       9875.14       164.88 o                         
   3  -9   2       5838.20       5667.22       105.56 o                         
   4  -9   2        114.71        106.50        33.97 o                         
   5  -9   2         50.46         75.64        30.85 o                         
   6  -9   2        639.82        721.99        64.60 o                         
   7  -9   2        420.59        502.46        73.68 o                         
   8  -9   2        896.52        920.92        85.39 o                         
   9  -9   2        709.74        682.41       128.85 o                         
 -11  -8   2        668.65        670.97        82.89 o                         
 -10  -8   2       1751.34       1719.28        70.61 o                         
  -9  -8   2        318.86        309.40        36.28 o                         
  -8  -8   2        568.17        470.88        34.35 o                         
  -7  -8   2       8811.28       8821.04       142.90 o                         
  -6  -8   2       2101.58       2266.01        55.47 o                         
  -5  -8   2       1442.62       1515.94        42.23 o                         
  -4  -8   2       1436.85       1429.84        41.53 o                         
  -3  -8   2       3214.86       3173.25        48.58 o                         
  -2  -8   2       3054.38       3133.78        51.42 o                         
  -1  -8   2        542.98        571.25        21.77 o                         
   0  -8   2         97.86        109.25        14.16 o                         
   1  -8   2        557.70        607.53        22.01 o                         
   2  -8   2       1252.89       1244.71        33.99 o                         
   3  -8   2       1262.57       1279.50        48.93 o                         
   4  -8   2       8183.22       8226.12       134.68 o                         
   5  -8   2       2134.95       2134.55        67.55 o                         
   6  -8   2        752.85        841.37        53.37 o                         
   7  -8   2       1128.99       1157.45        58.45 o                         
   8  -8   2       3480.72       3486.25        84.48 o                         
   9  -8   2       2019.73       2099.27        91.58 o                         
  10  -8   2         14.57        -45.40       113.01 o                         
 -12  -7   2        752.00        554.81       104.27 o                         
 -11  -7   2       1178.16       1136.74        66.73 o                         
 -10  -7   2        631.37        565.95        46.92 o                         
  -9  -7   2         16.05         14.46        31.68 o                         
  -8  -7   2       2120.69       2067.38        49.08 o                         
  -7  -7   2       1135.36       1086.09        56.18 o                         
  -6  -7   2         12.01         23.05        16.34 o                         
  -5  -7   2       8515.69       8480.24        97.83 o                         
  -4  -7   2       7668.97       7647.45       114.26 o                         
  -3  -7   2       1943.23       1995.46        32.16 o                         
  -2  -7   2        373.22        360.23        17.51 o                         
  -1  -7   2      26623.06      25989.29       226.70 o                         
   0  -7   2       9035.55       9174.85       128.70 o                         
   1  -7   2         29.61         48.78        11.76 o                         
   2  -7   2       4152.87       4204.74        56.63 o                         
   3  -7   2       2551.52       2484.65        46.02 o                         
   4  -7   2       1276.63       1239.68        38.07 o                         
   5  -7   2        824.24        871.23        55.16 o                         
   6  -7   2         74.37         67.63        22.99 o                         
   7  -7   2        326.17        308.59        40.22 o                         
   8  -7   2       1346.33       1400.99        82.23 o                         
   9  -7   2       1504.38       1366.77        68.26 o                         
  10  -7   2       1931.76       2163.26       235.19 o                         
 -12  -6   2        109.45         92.15        54.07 o                         
 -11  -6   2        479.01        408.52        51.78 o                         
 -10  -6   2       6429.89       6701.16       202.32 o                         
  -9  -6   2       1208.42       1224.56        51.79 o                         
  -8  -6   2       2415.20       2321.77        54.91 o                         
  -7  -6   2       2059.14       2180.46        52.28 o                         
  -6  -6   2       3313.42       3323.09        55.23 o                         
  -5  -6   2      10659.06      10517.53       132.11 o                         
  -4  -6   2        388.06        438.26        16.45 o                         
  -3  -6   2        323.69        384.34        12.86 o                         
  -2  -6   2       1653.28       1627.87        24.07 o                         
  -1  -6   2        125.05        113.63         9.93 o                         
   0  -6   2        268.47        263.37        11.00 o                         
   1  -6   2      20423.41      19825.71       173.49 o                         
   2  -6   2       4207.15       4036.24        55.64 o                         
   3  -6   2       1239.62       1298.46        33.97 o                         
   4  -6   2       3776.65       3750.26        71.90 o                         
   5  -6   2      12203.74      11530.00       268.28 o                         
   6  -6   2       8868.38       8654.08       113.30 o                         
   7  -6   2        240.68        271.82        20.91 o                         
   8  -6   2       1322.55       1400.64        59.17 o                         
   9  -6   2       2871.54       2864.83       106.61 o                         
  10  -6   2        111.38        229.82        58.87 o                         
  11  -6   2        157.04         54.26        52.41 o                         
  12  -6   2        224.97        271.38       130.16 o                         
 -12  -5   2        285.77        252.55        52.73 o                         
 -11  -5   2         98.83         93.18        45.34 o                         
 -10  -5   2       1932.85       2090.99        89.99 o                         
  -9  -5   2        354.71        395.49        30.05 o                         
  -8  -5   2       6224.77       5931.96        97.86 o                         
  -7  -5   2        195.59        242.74        38.11 o                         
  -6  -5   2        218.74        218.59        17.68 o                         
  -5  -5   2       2285.81       2276.35        38.48 o                         
  -4  -5   2      40092.67      39428.68       309.72 o                         
  -3  -5   2      10061.83       9990.49        82.84 o                         
  -2  -5   2        394.32        387.37        13.40 o                         
  -1  -5   2      17601.87      17689.23       148.81 o                         
   0  -5   2      12388.45      11804.78       104.87 o                         
   1  -5   2       5205.04       4972.10        49.69 o                         
   2  -5   2        215.94        186.22        11.24 o                         
   3  -5   2        113.08        171.07         9.26 o                         
   4  -5   2       2577.09       2532.26        41.51 o                         
   5  -5   2       1683.01       1730.16        41.39 o                         
   6  -5   2       1273.24       1261.80        27.58 o                         
   7  -5   2       4273.62       4284.01        67.44 o                         
   8  -5   2       1430.32       1320.53        42.98 o                         
   9  -5   2        376.31        326.57        42.23 o                         
  10  -5   2       3590.40       3707.45        97.27 o                         
  11  -5   2       1806.35       1710.88       166.71 o                         
  12  -5   2        965.73       1059.34        92.48 o                         
 -13  -4   2       1789.30       1651.38       290.30 o                         
 -12  -4   2        695.56        607.66        63.57 o                         
 -11  -4   2       2282.24       2424.12       107.25 o                         
 -10  -4   2       1533.75       1619.94        60.48 o                         
  -9  -4   2       1580.82       1615.14        43.74 o                         
  -8  -4   2       9033.02       8751.94       113.00 o                         
  -7  -4   2       1316.90       1316.97        31.85 o                         
  -6  -4   2       1650.26       1713.36        34.91 o                         
  -5  -4   2        154.72        185.49        11.17 o                         
  -4  -4   2       4069.70       4005.86        51.32 o                         
  -3  -4   2        577.79        619.19        13.92 o                         
  -2  -4   2      37443.79      36703.25       276.35 o                         
  -1  -4   2       2473.17       2502.17        29.36 o                         
   0  -4   2        753.94        722.93        19.20 o                         
   1  -4   2       8330.58       8351.72        83.47 o                         
   2  -4   2      32146.44      31174.35       288.53 o                         
   3  -4   2      14285.87      14549.33       155.08 o                         
   4  -4   2        251.46        188.45        16.95 o                         
   5  -4   2      10979.13      10605.46       125.11 o                         
   6  -4   2      10848.25      10369.45       145.23 o                         
   7  -4   2        392.37        392.74        21.17 o                         
   8  -4   2         11.71         16.96        24.35 o                         
   9  -4   2          0.19         -1.38        31.61 o                         
  10  -4   2       1109.90       1074.29        58.04 o                         
  11  -4   2        675.95        807.75       104.95 o                         
  12  -4   2       1197.88       1264.25        87.23 o                         
 -13  -3   2       1497.69       1576.07       241.09 o                         
 -12  -3   2          4.64          5.80        45.79 o                         
 -11  -3   2       1134.22       1155.82        62.93 o                         
 -10  -3   2         25.45         30.00        30.37 o                         
  -9  -3   2        169.17        160.30        26.36 o                         
  -8  -3   2       1366.47       1384.17        42.70 o                         
  -7  -3   2      16876.75      16328.00       193.72 o                         
  -6  -3   2       3590.80       3585.56        51.57 o                         
  -5  -3   2       1473.60       1626.87        25.55 o                         
  -4  -3   2      26317.06      26599.52       236.90 o                         
  -3  -3   2       5850.96       5334.92        57.62 o                         
  -2  -3   2      11395.21      10981.30        95.18 o                         
  -1  -3   2       2423.87       2805.25        31.74 o                         
   0  -3   2       2922.85       3266.64        40.18 o                         
   1  -3   2       7935.76       7712.78        88.46 o                         
   2  -3   2        377.14        494.02        14.33 o                         
   3  -3   2         21.81         44.19         7.99 o                         
   4  -3   2       8045.82       7876.45       101.71 o                         
   5  -3   2       1935.34       2091.83        45.98 o                         
   6  -3   2        256.33        278.79        16.82 o                         
   7  -3   2      10959.86      10460.15       180.98 o                         
   8  -3   2       5151.89       5012.61       123.85 o                         
   9  -3   2       3361.36       3327.30        95.72 o                         
  10  -3   2        164.27        166.72        34.70 o                         
  11  -3   2       1158.87       1319.98        76.49 o                         
  12  -3   2       2786.07       3380.65       166.34 o                         
  13  -3   2         22.70         -2.04        80.97 o                         
 -13  -2   2        300.26        320.26        60.36 o                         
 -12  -2   2       1131.04       1071.37        56.64 o                         
 -11  -2   2       7109.69       7180.28       155.64 o                         
 -10  -2   2        648.01        670.19        46.23 o                         
  -9  -2   2        646.39        676.90        34.69 o                         
  -8  -2   2       1165.22       1165.96        37.64 o                         
  -7  -2   2       6891.55       6599.82        98.43 o                         
  -6  -2   2        635.35        703.80        17.26 o                         
  -5  -2   2      20681.38      20091.04       188.32 o                         
  -4  -2   2       1866.13       1876.42        31.06 o                         
  -3  -2   2        886.61        765.86        14.39 o                         
  -2  -2   2      20038.92      19955.48       184.89 o                         
  -1  -2   2      47676.98      47294.86       440.42 o                         
   0  -2   2      16447.96      17392.95       174.62 o                         
   1  -2   2       6669.18       6520.80        78.15 o                         
   2  -2   2      44049.85      44949.40       546.97 o                         
   3  -2   2      37747.25      37255.43       503.91 o                         
   4  -2   2        202.45        262.85        13.65 o                         
   5  -2   2        456.41        538.84        19.22 o                         
   6  -2   2        412.38        412.14        23.95 o                         
   7  -2   2       6312.81       6005.34       101.57 o                         
   8  -2   2        342.61        341.77        22.70 o                         
   9  -2   2       1860.23       1902.86        38.61 o                         
  10  -2   2        112.02        133.53        31.53 o                         
  11  -2   2       1018.58        922.07        53.37 o                         
  12  -2   2        118.60        112.90        49.36 o                         
  13  -2   2       1290.52       1436.73        98.28 o                         
 -13  -1   2        296.38        247.19        51.77 o                         
 -12  -1   2         86.81         84.51        36.54 o                         
 -11  -1   2        297.54        291.92        38.22 o                         
 -10  -1   2       4783.58       4702.35       106.34 o                         
  -9  -1   2       1082.60       1108.99        34.22 o                         
  -8  -1   2        256.80        282.59        20.00 o                         
  -7  -1   2      14268.16      14627.58       199.70 o                         
  -6  -1   2       6379.56       6311.16        89.32 o                         
  -5  -1   2      18032.21      18280.34       195.46 o                         
  -4  -1   2       4841.18       5197.39        64.11 o                         
  -3  -1   2        486.77        610.85        23.54 o                         
  -2  -1   2      16923.04      17416.74       183.78 o                         
  -1  -1   2        215.48        186.81         6.72 o                         
   0  -1   2         76.60        102.49         6.90 o                         
   1  -1   2       9811.90       9926.92       118.32 o                         
   2  -1   2        338.97        356.92        14.62 o                         
   3  -1   2       2358.72       2215.43        32.90 o                         
   4  -1   2      39076.85      38647.91       416.95 o                         
   5  -1   2      18673.35      18114.29       218.00 o                         
   6  -1   2       4454.87       4531.22        64.62 o                         
   7  -1   2        405.06        408.62        18.91 o                         
   8  -1   2       6233.47       6298.94        95.80 o                         
   9  -1   2      11474.95      11303.35       183.07 o                         
  10  -1   2         96.64         87.69        20.59 o                         
  11  -1   2         50.95         14.53        30.36 o                         
  12  -1   2        544.90        436.36        54.69 o                         
  13  -1   2        141.86        196.98        56.95 o                         
 -13   0   2        168.35         96.86        48.30 o                         
 -12   0   2        502.59        511.81        63.40 o                         
 -11   0   2       1784.69       1837.24        64.42 o                         
 -10   0   2       3668.61       3745.47       103.82 o                         
  -9   0   2        577.12        542.44        35.55 o                         
  -8   0   2       4873.60       4784.34        92.93 o                         
  -7   0   2       3290.00       3366.07        62.57 o                         
  -6   0   2        339.09        305.62        12.59 o                         
  -5   0   2      14509.19      13950.81       161.25 o                         
  -4   0   2      13327.72      12886.60       140.25 o                         
  -3   0   2       8229.64       9271.38       121.36 o                         
  -2   0   2        728.38        920.87        19.77 o                         
  -1   0   2      27548.85      28081.04       271.03 o                         
   0   0   2      11255.94      11564.81       131.18 o                         
   1   0   2       2548.08       2812.52        29.91 o                         
   2   0   2      26431.26      28756.56       327.35 o                         
   3   0   2      14633.74      15222.70       160.56 o                         
   4   0   2       9125.00       8608.86       116.74 o                         
   5   0   2       3872.89       4155.38        60.99 o                         
   6   0   2       1858.04       1837.14        31.44 o                         
   7   0   2        594.66        634.08        21.20 o                         
   8   0   2        823.74        821.02        25.23 o                         
   9   0   2        146.92        152.03        16.87 o                         
  10   0   2       4833.46       4751.10        71.60 o                         
  11   0   2       2380.70       2451.51        63.97 o                         
  12   0   2        230.12        163.00        40.91 o                         
  13   0   2       1207.94       1057.00        67.48 o                         
  14   0   2        993.91       1132.09       172.55 o                         
 -13   1   2        873.80        882.23       100.92 o                         
 -12   1   2        564.13        659.16        52.65 o                         
 -11   1   2        196.28        234.52        37.96 o                         
 -10   1   2       3469.25       3497.44       197.25 o                         
  -9   1   2       3162.56       3112.20       126.53 o                         
  -8   1   2      11840.10      11560.63       177.05 o                         
  -7   1   2       1498.58       1598.61        55.94 o                         
  -6   1   2        356.14        376.81        15.43 o                         
  -5   1   2      21722.10      21824.70       278.11 o                         
  -4   1   2       5982.21       5954.50        81.15 o                         
  -3   1   2        209.84        385.69        13.81 o                         
  -2   1   2       9098.72       9003.78        95.38 o                         
  -1   1   2       2453.22       2489.22        26.46 o                         
   0   1   2       4175.87       4256.11        27.35 o                         
   1   1   2      48527.02      49295.90       333.09 o                         
   2   1   2      28901.57      29027.90       330.07 o                         
   3   1   2       8431.74       9484.05        94.27 o                         
   4   1   2       1832.97       2122.31        26.74 o                         
   5   1   2      25820.68      25110.02       221.26 o                         
   6   1   2      24985.07      24288.06       235.62 o                         
   7   1   2        955.57        953.82        36.12 o                         
   8   1   2       2528.73       2478.80        50.52 o                         
   9   1   2       4383.43       4262.23       108.43 o                         
  10   1   2        731.17        787.43        39.41 o                         
  11   1   2         13.83        -33.53        33.53 o                         
  12   1   2       1205.99       1281.38        65.24 o                         
  13   1   2          3.80         18.02        44.47 o                         
  14   1   2        307.99        234.08       128.90 o                         
 -13   2   2        926.17        951.93       107.51 o                         
 -12   2   2        161.93         57.93        41.83 o                         
 -11   2   2        114.84        119.07        40.96 o                         
 -10   2   2       3541.53       3740.52        83.46 o                         
  -9   2   2         16.59          8.02        21.59 o                         
  -8   2   2       4962.35       5144.78       108.78 o                         
  -7   2   2       2680.42       2704.22        57.88 o                         
  -6   2   2       1529.65       1565.15        38.82 o                         
  -5   2   2         91.80        108.20         9.78 o                         
  -4   2   2      32029.59      32115.58       349.55 o                         
  -3   2   2      24157.68      24443.13       283.17 o                         
  -2   2   2       3243.55       3340.26        39.25 o                         
  -1   2   2      10859.92      11217.10        98.12 o                         
   0   2   2        749.60        728.19         9.58 o                         
   1   2   2      36358.26      36574.98       244.03 o                         
   2   2   2       3279.05       3440.52        34.70 o                         
   3   2   2       1033.43        996.00        15.19 o                         
   4   2   2         43.12         47.85         7.09 o                         
   5   2   2        534.16        729.73        18.84 o                         
   6   2   2       1096.93       1114.74        22.63 o                         
   7   2   2      11251.35      11059.55       131.40 o                         
   8   2   2       6583.68       6627.02       128.57 o                         
   9   2   2         51.82         70.30        19.94 o                         
  10   2   2       3269.68       3234.38        87.98 o                         
  11   2   2       3065.05       3313.97       162.06 o                         
  12   2   2       3425.82       3590.93        83.70 o                         
  13   2   2         96.24         53.66        40.12 o                         
 -13   3   2        893.45       1003.54       165.03 o                         
 -12   3   2       1321.76       1449.31       192.99 o                         
 -11   3   2       4119.81       4341.05       112.33 o                         
 -10   3   2        667.07        633.75        51.08 o                         
  -9   3   2        842.51        763.54        39.98 o                         
  -8   3   2      14525.35      14960.74       210.69 o                         
  -7   3   2       2898.72       2823.48        71.07 o                         
  -6   3   2        100.70        132.41        13.27 o                         
  -5   3   2        388.19        396.13        15.74 o                         
  -4   3   2       8943.22       8568.84        96.94 o                         
  -3   3   2       5116.59       5151.50        55.72 o                         
  -2   3   2      39251.74      38129.73       299.37 o                         
  -1   3   2       4107.07       4109.86        36.51 o                         
   1   3   2      16862.60      17855.08       136.96 o                         
   2   3   2      40260.18      38978.97       296.50 o                         
   3   3   2      33292.88      33144.82       248.32 o                         
   4   3   2        121.47         95.78         7.28 o                         
   5   3   2      15623.16      15868.16       135.09 o                         
   6   3   2      13168.56      12960.68       131.62 o                         
   7   3   2        336.26        330.05        19.44 o                         
   8   3   2        146.02        191.41        17.60 o                         
   9   3   2         89.56        135.51        20.73 o                         
  10   3   2       1133.88       1001.60        59.45 o                         
  11   3   2        365.15        327.73        39.89 o                         
  12   3   2       1210.37       1268.01        73.97 o                         
  13   3   2        707.29        596.21        60.18 o                         
 -13   4   2       1090.58       1109.24       172.93 o                         
 -12   4   2         71.22         69.82        65.97 o                         
 -11   4   2        479.09        517.43        58.95 o                         
 -10   4   2        105.57        100.16        31.95 o                         
  -9   4   2       1004.19       1184.43        50.76 o                         
  -8   4   2         81.63         79.57        16.16 o                         
  -7   4   2       5401.81       5172.75        81.81 o                         
  -6   4   2       7184.54       7087.24       108.35 o                         
  -5   4   2       3773.58       3762.88        46.48 o                         
  -4   4   2       9857.79      10089.83        93.81 o                         
  -3   4   2       4110.65       4163.91        44.02 o                         
  -2   4   2      25154.34      24500.78       204.96 o                         
  -1   4   2       5389.84       5428.87        48.63 o                         
   0   4   2         38.78         49.01         5.11 o                         
   1   4   2       3045.31       2943.28        27.37 o                         
   2   4   2       1667.29       1448.30        18.52 o                         
   3   4   2       1881.62       1839.14        20.39 o                         
   4   4   2      20101.11      19924.02       148.42 o                         
   5   4   2       5285.05       5396.65        50.08 o                         
   6   4   2       1871.26       1700.64        40.40 o                         
   7   4   2       6054.48       5990.19        80.39 o                         
   8   4   2      10404.80      10315.36       120.54 o                         
   9   4   2       6405.52       6336.33        95.32 o                         
  10   4   2        162.98        151.13        30.78 o                         
  11   4   2       1815.73       1799.62        89.36 o                         
  12   4   2       4569.99       4657.73       106.54 o                         
  13   4   2         31.01         70.00        58.96 o                         
 -12   5   2        820.07        799.14        88.13 o                         
 -11   5   2       4981.39       5212.02       120.82 o                         
 -10   5   2        775.16        752.48        45.21 o                         
  -9   5   2        279.70        250.66        23.53 o                         
  -8   5   2       1184.67       1215.44        46.08 o                         
  -7   5   2       6755.01       6605.03       133.32 o                         
  -6   5   2       1523.25       1524.06        33.71 o                         
  -5   5   2      10040.17       9778.89       143.43 o                         
  -4   5   2        167.22        207.09        10.60 o                         
  -3   5   2         56.75         47.28        10.46 o                         
  -2   5   2       4549.01       4665.64        48.04 o                         
  -1   5   2      24355.90      24293.49       184.60 o                         
   0   5   2      19900.21      20131.47       140.56 o                         
   1   5   2        702.65        971.03        16.90 o                         
   2   5   2      24544.37      25268.15       170.82 o                         
   3   5   2      13592.36      13393.40       100.85 o                         
   4   5   2       4433.98       4377.31        42.46 o                         
   5   5   2       5746.47       5823.35        56.07 o                         
   6   5   2         67.08         73.40         9.91 o                         
   7   5   2       1245.09       1208.15        24.88 o                         
   8   5   2          7.39         26.83        15.17 o                         
   9   5   2         31.49         55.13        19.00 o                         
  10   5   2        643.35        666.01        37.53 o                         
  11   5   2       2866.81       2883.33        69.31 o                         
  12   5   2         89.88         31.95        51.46 o                         
  13   5   2       1253.57       1057.36       165.94 o                         
 -11   6   2         29.75         59.84        42.98 o                         
 -10   6   2       1886.81       1730.97        83.78 o                         
  -9   6   2       2808.70       2896.59        65.81 o                         
  -8   6   2        859.49        843.44        41.27 o                         
  -7   6   2       1445.08       1411.88        33.80 o                         
  -6   6   2       1899.25       1799.89        43.52 o                         
  -5   6   2      19687.16      19327.27       268.57 o                         
  -4   6   2       4037.89       4120.48        54.36 o                         
  -3   6   2        266.90        256.13        18.90 o                         
  -2   6   2       5765.57       5634.37        58.62 o                         
  -1   6   2       9717.12       9502.63        86.80 o                         
   0   6   2       3637.20       3902.80        37.33 o                         
   1   6   2      14284.40      13719.33        99.80 o                         
   2   6   2        427.58        517.62        13.31 o                         
   3   6   2       4662.60       4272.65        42.07 o                         
   4   6   2      10783.23      10870.56        86.93 o                         
   5   6   2      10522.77      10247.99        95.40 o                         
   6   6   2       4416.41       4566.32        53.38 o                         
   7   6   2        114.39        127.20        14.50 o                         
   8   6   2       4829.27       4740.22        61.31 o                         
   9   6   2      11729.69      11747.01       176.63 o                         
  10   6   2        183.58        151.73        31.17 o                         
  11   6   2        597.87        543.59        54.28 o                         
  12   6   2        277.25        305.10        53.46 o                         
 -11   7   2        750.47        746.07        91.54 o                         
 -10   7   2       1592.41       1616.89        64.19 o                         
  -9   7   2        569.13        502.89        40.12 o                         
  -8   7   2        481.53        462.34        35.47 o                         
  -7   7   2       1033.86       1019.31        39.86 o                         
  -6   7   2         58.60         48.46        22.63 o                         
  -5   7   2       1485.03       1533.84        44.29 o                         
  -4   7   2       3505.03       3448.59        52.66 o                         
  -3   7   2       6984.70       6915.73       100.43 o                         
  -2   7   2       1296.87       1363.33        25.69 o                         
  -1   7   2      17197.98      17719.00       139.47 o                         
   0   7   2      10246.79      10175.02        82.20 o                         
   1   7   2       2774.71       2802.34        32.67 o                         
   2   7   2       6658.48       6963.92        66.96 o                         
   3   7   2        416.78        456.26        15.65 o                         
   4   7   2       6621.37       6612.12        69.93 o                         
   5   7   2       1638.13       1571.74        31.11 o                         
   6   7   2        169.97        190.95        16.86 o                         
   7   7   2        794.73        803.67        29.04 o                         
   8   7   2        861.85        810.68        32.43 o                         
   9   7   2        463.34        486.81        37.52 o                         
  10   7   2       3022.21       3141.45       141.62 o                         
  11   7   2       3348.32       3277.52       127.26 o                         
  12   7   2        249.63        142.52        78.19 o                         
 -11   8   2         98.50        -98.54       130.10 o                         
 -10   8   2        316.17        239.65        48.89 o                         
  -9   8   2        868.19        975.19        57.43 o                         
  -8   8   2       4710.08       4801.82       120.07 o                         
  -7   8   2       1042.62       1010.38        47.18 o                         
  -6   8   2        131.23        115.12        26.08 o                         
  -5   8   2       6379.89       6357.22        91.72 o                         
  -4   8   2       5405.81       5391.07        81.91 o                         
  -3   8   2        782.50        803.90        29.37 o                         
  -2   8   2       3456.22       3414.77        51.16 o                         
  -1   8   2        594.15        683.09        19.16 o                         
   0   8   2       5377.47       5382.32        64.46 o                         
   1   8   2       6359.59       6480.47        60.58 o                         
   2   8   2       3992.55       3996.41        54.77 o                         
   3   8   2       1035.59       1070.63        25.61 o                         
   4   8   2        977.35        975.84        25.13 o                         
   5   8   2       7403.68       7502.63        97.73 o                         
   6   8   2       9559.97       9457.63       132.52 o                         
   7   8   2        302.65        303.65        31.83 o                         
   8   8   2       2362.32       2277.22        56.05 o                         
   9   8   2       1086.72       1019.56        47.79 o                         
  10   8   2        548.85        518.64        56.80 o                         
  11   8   2        379.33        356.63        59.26 o                         
  12   8   2         67.78        110.73       145.38 o                         
 -10   9   2        325.33        385.64       103.59 o                         
  -9   9   2        456.47        477.06        47.98 o                         
  -8   9   2         11.54         19.69        30.94 o                         
  -7   9   2        776.77        687.70        45.09 o                         
  -6   9   2       1876.67       1985.34        61.05 o                         
  -5   9   2        221.41        252.70        30.92 o                         
  -4   9   2       2572.94       2450.27        51.40 o                         
  -3   9   2       4149.48       4133.33        69.58 o                         
  -2   9   2       6200.90       6196.65        75.16 o                         
  -1   9   2       4644.31       4709.69        61.47 o                         
   0   9   2         33.79         85.72        13.11 o                         
   1   9   2       6750.26       6949.33        75.22 o                         
   2   9   2       5086.60       4861.04        65.74 o                         
   3   9   2         16.00         18.97        18.35 o                         
   4   9   2        459.03        440.24        36.01 o                         
   5   9   2         53.31         60.11        25.68 o                         
   6   9   2       1223.47       1270.67        53.31 o                         
   7   9   2       2852.58       3010.96        73.68 o                         
   8   9   2       2696.22       2816.55        76.27 o                         
   9   9   2         93.88         64.01        36.40 o                         
  10   9   2        735.99        716.62        62.85 o                         
  11   9   2        976.83       1027.57       337.50 o                         
  -9  10   2         65.08        -43.31       122.33 o                         
  -8  10   2       2171.14       2108.39        70.69 o                         
  -7  10   2       1949.88       1946.62        68.51 o                         
  -6  10   2        553.45        498.61        44.12 o                         
  -5  10   2         32.16         15.04        33.24 o                         
  -4  10   2       1203.30       1260.09        75.40 o                         
  -3  10   2       1059.73       1170.03        50.76 o                         
  -2  10   2       2185.99       2201.40        80.43 o                         
  -1  10   2        225.39        214.78        25.05 o                         
   0  10   2        147.52        105.66        23.68 o                         
   1  10   2        669.72        634.17        30.10 o                         
   2  10   2       4493.90       4521.18        79.60 o                         
   3  10   2       5682.81       5696.76       107.86 o                         
   4  10   2        173.02        139.84        32.48 o                         
   5  10   2       2995.02       3073.30        97.18 o                         
   6  10   2       2171.08       2202.07        67.10 o                         
   7  10   2       1710.35       1657.01        61.40 o                         
   8  10   2       1287.39       1227.53        54.82 o                         
   9  10   2        121.69        132.71        40.86 o                         
  10  10   2         48.66         16.59        70.36 o                         
  11  10   2         11.36         16.24       131.43 o                         
  -8  11   2         18.09        -61.45       128.26 o                         
  -7  11   2        674.27        573.26        54.76 o                         
  -6  11   2       2081.85       2278.94        85.89 o                         
  -5  11   2       1927.33       1873.72        89.06 o                         
  -4  11   2       1197.20       1268.62        84.87 o                         
  -3  11   2        137.79        126.69        41.05 o                         
  -2  11   2       4831.70       4870.47        95.12 o                         
  -1  11   2       2641.82       2696.49        86.46 o                         
   0  11   2         25.35         78.53        31.75 o                         
   1  11   2         89.75         87.10        30.96 o                         
   2  11   2        943.96       1061.39        45.30 o                         
   3  11   2       1078.40        959.84        48.33 o                         
   4  11   2       3276.31       3339.77        86.87 o                         
   5  11   2       1415.88       1393.97        77.70 o                         
   6  11   2         91.53        128.03        43.85 o                         
   7  11   2       1055.80        974.20        50.82 o                         
   8  11   2       1585.25       1474.76        69.87 o                         
   9  11   2       1857.02       1686.03       108.78 o                         
  -7  12   2        686.90        565.62       138.12 o                         
  -6  12   2        920.72        889.72       115.15 o                         
  -5  12   2        195.62         93.33        52.11 o                         
  -4  12   2         49.60        109.85        46.75 o                         
  -3  12   2         99.73         99.77        42.30 o                         
  -2  12   2        179.97        201.75        42.55 o                         
  -1  12   2        403.58        394.38        39.17 o                         
   0  12   2       2126.97       2115.42       114.20 o                         
   1  12   2       1115.10       1070.78        54.62 o                         
   2  12   2       2206.53       2198.63        73.03 o                         
   3  12   2       1037.88       1088.02        48.84 o                         
   4  12   2       1545.03       1541.26        56.75 o                         
   5  12   2       1779.19       1724.08        78.13 o                         
   6  12   2          7.43        -22.42        45.86 o                         
   7  12   2        198.30        188.08        50.42 o                         
   8  12   2         79.69        117.68        73.16 o                         
  -5  13   2       2717.75       2921.63       240.58 o                         
  -4  13   2       1281.78       1316.14       134.11 o                         
  -3  13   2         14.87         -3.74        42.93 o                         
  -2  13   2        189.06        169.44        43.94 o                         
  -1  13   2        688.37        787.50        55.05 o                         
   0  13   2        507.35        463.05        44.61 o                         
   1  13   2        478.37        453.43        50.47 o                         
   2  13   2         86.49        135.62        44.62 o                         
   3  13   2         34.19         74.81        37.60 o                         
   4  13   2       1042.15        980.65        56.08 o                         
   5  13   2       1169.90       1194.11        60.10 o                         
   6  13   2       1032.52       1060.32       257.51 o                         
   7  13   2        149.35        183.82       117.34 o                         
  -2  14   2        133.09        -42.55       112.32 o                         
  -1  14   2        355.87        328.38       125.54 o                         
   0  14   2        816.65        909.36        90.39 o                         
   1  14   2       2241.22       1847.50       223.09 o                         
   2  14   2       1419.80       1489.64       189.85 o                         
   3  14   2         22.67         80.49        92.56 o                         
  -4 -13   3        552.87        483.54       170.08 o                         
  -3 -13   3       1162.70       1008.69        95.48 o                         
  -2 -13   3       1648.19       1719.50        87.36 o                         
  -1 -13   3        213.86        235.07        64.89 o                         
   0 -13   3        282.13        334.80        72.25 o                         
   1 -13   3        234.02        240.74        97.79 o                         
   2 -13   3        621.19        612.02       117.90 o                         
  -7 -12   3       2569.10       2604.61       167.46 o                         
  -6 -12   3         13.43         75.29        62.06 o                         
  -5 -12   3         11.70         79.85        63.87 o                         
  -4 -12   3        621.36        578.58        61.62 o                         
  -3 -12   3         12.28         20.30        45.32 o                         
  -2 -12   3        735.52        734.67        56.89 o                         
  -1 -12   3       2460.64       2485.91        89.82 o                         
   0 -12   3         42.87        -20.03        46.15 o                         
   1 -12   3        241.24        217.72        49.85 o                         
   2 -12   3       2614.60       2719.47        92.82 o                         
   3 -12   3       1533.97       1542.33        71.06 o                         
   4 -12   3        978.74        954.11        60.74 o                         
   5 -12   3        278.85        200.89        97.62 o                         
  -8 -11   3       1437.98       1309.60       183.03 o                         
  -7 -11   3        517.67        430.97        62.54 o                         
  -6 -11   3       1202.16       1154.52        71.12 o                         
  -5 -11   3       2394.98       2570.03        95.84 o                         
  -4 -11   3        241.80        211.37        41.76 o                         
  -3 -11   3        775.85        712.64        45.92 o                         
  -2 -11   3       1523.02       1530.36        55.34 o                         
  -1 -11   3       2574.26       2542.15        92.99 o                         
   0 -11   3         17.40         49.92        34.27 o                         
   1 -11   3        463.59        489.14        46.48 o                         
   2 -11   3       1253.23       1239.86        54.14 o                         
   3 -11   3         44.26         60.05        44.85 o                         
   4 -11   3       1104.08       1110.80        60.80 o                         
   5 -11   3       1446.88       1653.26        81.20 o                         
   6 -11   3        109.04        185.07        56.56 o                         
   7 -11   3         52.14        113.13       116.11 o                         
  -9 -10   3          7.31        -51.79        72.91 o                         
  -8 -10   3        156.00        141.96        51.23 o                         
  -7 -10   3       1443.92       1318.51        73.57 o                         
  -6 -10   3          1.02         55.84        44.22 o                         
  -5 -10   3        257.43        219.55        40.96 o                         
  -4 -10   3       1005.59       1001.64        47.84 o                         
  -3 -10   3         41.27         28.55        28.74 o                         
  -2 -10   3       1063.93       1038.79        48.20 o                         
  -1 -10   3       5201.94       5305.49        96.63 o                         
   0 -10   3       2631.08       2832.74        76.22 o                         
   1 -10   3       3169.94       3205.13        85.92 o                         
   2 -10   3        538.18        478.73        38.80 o                         
   3 -10   3       1992.08       1960.09        60.59 o                         
   4 -10   3       1999.89       2027.85        97.69 o                         
   5 -10   3        218.31        141.41        56.96 o                         
   6 -10   3        105.49          0.84        73.80 o                         
   7 -10   3         79.64          9.91        61.28 o                         
   8 -10   3         75.11         89.36        87.96 o                         
 -10  -9   3         22.66         22.05        93.78 o                         
  -9  -9   3       1977.38       1965.43        71.21 o                         
  -8  -9   3       3686.92       3595.94        76.02 o                         
  -7  -9   3         37.84         34.70        29.69 o                         
  -6  -9   3       1566.57       1455.43        44.64 o                         
  -5  -9   3       3720.85       3716.24        75.27 o                         
  -4  -9   3       4275.76       4311.62        82.15 o                         
  -3  -9   3         23.98         39.38        20.55 o                         
  -2  -9   3        161.62        160.50        24.72 o                         
  -1  -9   3       5863.55       5733.26        84.15 o                         
   0  -9   3          5.18         16.42        16.98 o                         
   1  -9   3       2433.57       2404.05        66.98 o                         
   2  -9   3       1138.49       1124.00        50.56 o                         
   3  -9   3         78.09        112.70        30.70 o                         
   4  -9   3        110.91         50.87        49.29 o                         
   5  -9   3       7772.61       7953.08       297.94 o                         
   6  -9   3       1675.25       1764.51       225.20 o                         
   7  -9   3        215.89        123.38        68.59 o                         
   8  -9   3        733.47        674.37        72.30 o                         
 -11  -8   3        939.26        798.57       104.43 o                         
 -10  -8   3       1506.76       1517.55        61.31 o                         
  -9  -8   3          0.44         42.85        41.66 o                         
  -8  -8   3        135.76        116.47        33.07 o                         
  -7  -8   3        328.34        270.68        34.56 o                         
  -6  -8   3          8.96         23.67        18.16 o                         
  -5  -8   3       1172.82       1029.54        31.37 o                         
  -4  -8   3       5040.76       4898.85        67.88 o                         
  -3  -8   3       1479.88       1542.66        40.13 o                         
  -2  -8   3       6958.50       7197.19        99.07 o                         
  -1  -8   3       1670.36       1761.97        38.92 o                         
   0  -8   3       4350.24       4416.91        65.21 o                         
   1  -8   3       9357.62       9103.87       124.44 o                         
   2  -8   3       1938.50       1924.74        49.58 o                         
   3  -8   3        597.93        565.76        23.84 o                         
   4  -8   3          2.98        -22.29        22.29 o                         
   5  -8   3       1463.21       1575.20        65.68 o                         
   6  -8   3         21.67         -0.13        37.04 o                         
   7  -8   3       2750.94       2714.92        88.06 o                         
   8  -8   3         86.36         64.73        52.27 o                         
   9  -8   3         41.58        106.13        56.65 o                         
 -12  -7   3       1366.14       1121.52       123.47 o                         
 -11  -7   3       2168.25       2121.05        87.32 o                         
 -10  -7   3         25.75        -42.62        42.62 o                         
  -9  -7   3       2412.96       2436.55        79.54 o                         
  -8  -7   3       5001.82       5194.40        87.85 o                         
  -7  -7   3       3304.75       3285.79        61.87 o                         
  -6  -7   3         41.49         45.88        21.17 o                         
  -5  -7   3        276.57        267.72        20.64 o                         
  -4  -7   3      13878.76      13710.56       156.95 o                         
  -3  -7   3         15.46         39.82        12.09 o                         
  -2  -7   3       1747.62       1776.97        34.45 o                         
  -1  -7   3         44.99         75.97        14.49 o                         
   0  -7   3         34.41         47.82        12.31 o                         
   1  -7   3        697.85        713.72        24.20 o                         
   2  -7   3      13677.81      13314.84       160.61 o                         
   3  -7   3       2036.19       1979.90        42.63 o                         
   4  -7   3       1005.62        996.75        38.64 o                         
   5  -7   3       3598.36       3544.80        85.76 o                         
   6  -7   3       3139.87       3192.31       103.05 o                         
   7  -7   3       3636.85       3748.03       117.37 o                         
   8  -7   3        180.05        117.58        41.06 o                         
   9  -7   3        388.17        437.61        50.93 o                         
  10  -7   3        552.09        624.71        88.42 o                         
 -12  -6   3        260.82        297.55        86.21 o                         
 -11  -6   3        808.28        713.95        74.80 o                         
 -10  -6   3        110.93        135.83        52.25 o                         
  -9  -6   3         46.34         86.74        35.97 o                         
  -8  -6   3         21.45         27.44        24.18 o                         
  -7  -6   3       2115.08       2099.68        49.00 o                         
  -6  -6   3       2526.34       2556.47        54.25 o                         
  -5  -6   3       7842.73       7728.90        97.20 o                         
  -4  -6   3        322.05        350.62        19.03 o                         
  -3  -6   3       9623.50       9448.42        90.55 o                         
  -2  -6   3      25989.63      25752.17       217.24 o                         
  -1  -6   3       4305.46       4395.88        50.26 o                         
   0  -6   3       1203.79       1372.92        24.15 o                         
   1  -6   3        615.05        663.05        18.81 o                         
   2  -6   3      13431.72      13228.43       179.08 o                         
   3  -6   3        165.85        169.90        12.52 o                         
   4  -6   3       6388.35       6138.76        91.83 o                         
   5  -6   3        459.06        459.99        22.45 o                         
   6  -6   3         25.66         22.98        15.37 o                         
   7  -6   3       2028.67       1840.55        47.54 o                         
   8  -6   3       6501.66       6472.32       143.88 o                         
   9  -6   3       1168.23       1037.81        69.86 o                         
  10  -6   3         27.43         51.93        53.54 o                         
  11  -6   3       2121.14       2285.26       124.75 o                         
 -12  -5   3       2494.22       2430.62        92.35 o                         
 -11  -5   3       3166.43       3256.73       108.61 o                         
 -10  -5   3       2097.71       2105.20        84.42 o                         
  -9  -5   3        567.20        513.40        41.56 o                         
  -8  -5   3       1383.32       1367.54        43.25 o                         
  -7  -5   3      11664.76      11913.31       180.40 o                         
  -6  -5   3         35.30         12.58        19.87 o                         
  -5  -5   3         21.20         25.47        12.53 o                         
  -4  -5   3       1961.55       2106.83        30.12 o                         
  -3  -5   3        623.57        603.25        15.16 o                         
  -2  -5   3        174.83        202.34         9.67 o                         
  -1  -5   3      18282.81      17827.08       165.48 o                         
   0  -5   3       1862.81       1912.42        28.69 o                         
   1  -5   3       4985.98       5307.24        59.92 o                         
   2  -5   3       8044.19       8325.76        93.66 o                         
   3  -5   3       3145.49       3053.01        44.07 o                         
   4  -5   3      17842.60      17662.82       232.69 o                         
   5  -5   3       2380.78       2309.93        57.69 o                         
   6  -5   3       1652.34       1705.78        45.19 o                         
   7  -5   3       2887.65       2811.88        52.69 o                         
   8  -5   3        751.81        779.76        43.16 o                         
   9  -5   3        175.11        248.63        38.19 o                         
  10  -5   3        627.28        767.16        61.05 o                         
  11  -5   3         87.02        191.13        60.11 o                         
  12  -5   3         11.04        105.67        83.18 o                         
 -13  -4   3          4.67        -14.09       101.27 o                         
 -12  -4   3        486.53        537.77        56.63 o                         
 -11  -4   3        199.89        219.86        49.75 o                         
 -10  -4   3       1139.36       1098.26        47.58 o                         
  -9  -4   3        902.13        835.43        48.14 o                         
  -8  -4   3       3263.13       3259.28        71.79 o                         
  -7  -4   3         76.50         57.47        16.41 o                         
  -6  -4   3       8654.36       8513.82       178.58 o                         
  -5  -4   3      32979.25      33372.12       313.43 o                         
  -4  -4   3       2419.62       2645.91        40.31 o                         
  -3  -4   3       3832.98       4310.49        44.04 o                         
  -2  -4   3      12319.39      12444.36       113.16 o                         
  -1  -4   3      36834.47      35488.12       350.69 o                         
   0  -4   3         51.29        109.83        14.54 o                         
   1  -4   3      10706.34      10425.72       106.70 o                         
   2  -4   3      10422.57      10635.72       109.64 o                         
   3  -4   3        651.79        603.68        18.85 o                         
   4  -4   3       3514.92       3570.73        58.40 o                         
   5  -4   3       8319.86       8251.66       115.92 o                         
   6  -4   3       1758.12       1627.82        47.21 o                         
   7  -4   3        119.44        113.75        16.98 o                         
   8  -4   3       9180.45       9207.46       153.92 o                         
   9  -4   3       3928.95       3946.15        89.71 o                         
  10  -4   3       1303.54       1238.74       113.58 o                         
  11  -4   3        613.01        636.02        66.03 o                         
  12  -4   3        508.39        504.60        61.26 o                         
 -13  -3   3        749.86        791.89       108.33 o                         
 -12  -3   3        782.80        695.32        58.86 o                         
 -11  -3   3       1118.21       1104.65        52.70 o                         
 -10  -3   3       6445.72       6444.90       162.27 o                         
  -9  -3   3        258.47        260.41        27.32 o                         
  -8  -3   3       1420.01       1525.54        46.85 o                         
  -7  -3   3       3079.48       3084.05        54.31 o                         
  -6  -3   3        315.06        311.37        18.38 o                         
  -5  -3   3        981.54       1111.88        20.64 o                         
  -4  -3   3       6338.99       6004.45        76.95 o                         
  -3  -3   3       1747.18       1690.62        25.65 o                         
  -2  -3   3       3454.49       3837.31        42.76 o                         
  -1  -3   3       6902.11       7137.46        69.86 o                         
   0  -3   3       6292.44       5842.65        57.24 o                         
   1  -3   3      43717.92      43740.84       403.27 o                         
   2  -3   3       4571.87       5054.48        62.18 o                         
   3  -3   3       2458.73       2587.47        45.14 o                         
   4  -3   3      16767.59      16914.04       187.21 o                         
   5  -3   3      10714.77      10439.31       125.46 o                         
   6  -3   3       1036.50       1041.67        27.04 o                         
   7  -3   3       2080.21       2078.61        71.24 o                         
   8  -3   3       2150.56       2170.18        53.89 o                         
   9  -3   3        421.03        438.02        35.44 o                         
  10  -3   3       2651.71       2611.49        75.05 o                         
  11  -3   3       1127.82       1183.62        74.79 o                         
  12  -3   3        427.50        373.06        56.35 o                         
  13  -3   3         41.45        -36.71       102.17 o                         
 -13  -2   3        211.32        225.72        56.69 o                         
 -12  -2   3         72.10         62.27        39.76 o                         
 -11  -2   3        164.52        202.26        42.38 o                         
 -10  -2   3        109.80         95.39        35.37 o                         
  -9  -2   3       6847.90       7072.58       123.53 o                         
  -8  -2   3      15138.65      15216.67       269.69 o                         
  -7  -2   3        137.25        177.18        22.53 o                         
  -6  -2   3       3717.20       3795.88        48.50 o                         
  -5  -2   3      18246.28      18149.76       157.15 o                         
  -4  -2   3      42637.11      42955.41       389.80 o                         
  -3  -2   3        157.65        221.83        12.81 o                         
  -2  -2   3       2603.14       2613.56        40.27 o                         
  -1  -2   3      43188.02      43330.48       350.20 o                         
   0  -2   3       3530.60       3480.35        37.83 o                         
   1  -2   3       3892.17       3987.49        42.26 o                         
   2  -2   3       7527.23       7200.95        79.37 o                         
   3  -2   3       1377.79       1586.09        25.54 o                         
   4  -2   3        222.42        307.22        14.15 o                         
   5  -2   3      16471.88      16068.11       192.60 o                         
   6  -2   3       4992.00       4832.90        81.46 o                         
   7  -2   3       6591.83       6384.21       183.41 o                         
   8  -2   3       3611.23       3337.96       161.58 o                         
   9  -2   3       1448.48       1441.53        46.09 o                         
  10  -2   3       4840.34       4776.41       167.05 o                         
  11  -2   3        209.01        159.22        34.77 o                         
  12  -2   3        228.82        272.26        47.61 o                         
  13  -2   3         69.61         58.69        79.74 o                         
 -13  -1   3       2512.83       2552.37       141.78 o                         
 -12  -1   3        428.02        461.79        43.54 o                         
 -11  -1   3       1445.16       1328.20        61.82 o                         
 -10  -1   3       1879.79       1950.68        71.16 o                         
  -9  -1   3        590.99        643.54        35.95 o                         
  -8  -1   3       2192.63       2158.33        58.77 o                         
  -7  -1   3       1453.81       1408.90        44.78 o                         
  -6  -1   3         23.90         51.18        12.85 o                         
  -5  -1   3         42.96         70.07         9.11 o                         
  -4  -1   3       1201.70       1287.21        26.61 o                         
  -3  -1   3      12064.63      11424.04       111.12 o                         
  -2  -1   3      80420.77      79763.05       702.18 o                         
  -1  -1   3        288.46        286.77        17.96 o                         
   0  -1   3       1328.26       1483.89        16.20 o                         
   1  -1   3      57176.84      56957.45       451.32 o                         
   2  -1   3      18231.99      17803.33       162.47 o                         
   3  -1   3       2808.13       3115.57        39.70 o                         
   4  -1   3        250.41        186.18         7.59 o                         
   5  -1   3      20019.42      19376.54       189.28 o                         
   6  -1   3       2413.13       2336.91        38.51 o                         
   7  -1   3       8615.95       8536.83       159.33 o                         
   8  -1   3        616.34        660.88        23.21 o                         
   9  -1   3        212.42        207.30        14.83 o                         
  10  -1   3         50.82         46.79        25.37 o                         
  11  -1   3       4158.68       4221.76       140.02 o                         
  12  -1   3       2291.88       2414.77        92.11 o                         
  13  -1   3         20.40         30.68        59.45 o                         
 -13   0   3        222.65        232.56        75.44 o                         
 -12   0   3       1274.46       1528.24        69.10 o                         
 -11   0   3       3638.09       3673.31        98.35 o                         
 -10   0   3         15.61         12.99        24.48 o                         
  -9   0   3       4140.88       4169.55        69.28 o                         
  -8   0   3       8033.94       7957.45       126.15 o                         
  -7   0   3      11808.76      11744.25       214.90 o                         
  -6   0   3       1615.45       1782.86        35.99 o                         
  -5   0   3       1991.98       2185.66        32.17 o                         
  -4   0   3      38941.58      38453.80       333.71 o                         
  -3   0   3         33.87         27.41         4.94 o                         
  -2   0   3       1490.78       1523.32        19.67 o                         
  -1   0   3        223.88        214.13         6.34 o                         
   0   0   3         47.00         87.68         4.62 o                         
   1   0   3       5081.22       5112.81        45.27 o                         
   2   0   3      17347.59      17911.98       162.46 o                         
   3   0   3       7061.50       7010.83        72.00 o                         
   4   0   3      14637.81      14902.68       170.73 o                         
   5   0   3      10690.33      11176.78       126.67 o                         
   6   0   3       2482.79       2431.49        42.75 o                         
   7   0   3      17478.58      16859.21       199.77 o                         
   8   0   3       1990.25       1991.22        36.32 o                         
   9   0   3        312.42        305.56        17.88 o                         
  10   0   3        295.05        253.34        27.98 o                         
  11   0   3        807.17        932.51        58.33 o                         
  12   0   3        929.13        955.48        60.48 o                         
  13   0   3        969.67        940.05        68.40 o                         
 -13   1   3        703.76        649.84       103.39 o                         
 -12   1   3       1020.28       1115.94        68.91 o                         
 -11   1   3       2701.48       2660.08        84.70 o                         
 -10   1   3        376.08        398.24        42.95 o                         
  -9   1   3         17.67         28.12        28.89 o                         
  -8   1   3        806.18        846.56        24.70 o                         
  -7   1   3        359.48        394.50        18.96 o                         
  -6   1   3       5464.69       5267.62        70.90 o                         
  -5   1   3      20938.76      21048.36       198.70 o                         
  -4   1   3       1306.41       1191.11        21.58 o                         
  -3   1   3       4166.12       4511.70        48.37 o                         
  -2   1   3      83517.01      81792.79       646.20 o                         
  -1   1   3      21606.24      22164.53       160.74 o                         
   0   1   3        166.17        188.56         4.18 o                         
   1   1   3        188.24        257.24         6.36 o                         
   2   1   3      67751.82      66062.77       581.51 o                         
   3   1   3       8200.05       8350.20        77.96 o                         
   4   1   3      14729.29      14506.67       136.75 o                         
   5   1   3         22.60         42.40         6.67 o                         
   6   1   3         13.51         25.77         8.29 o                         
   7   1   3         65.51        123.39        12.42 o                         
   8   1   3       6849.21       6808.59       105.72 o                         
   9   1   3       3659.99       3663.18        96.49 o                         
  10   1   3         79.08         77.98        25.91 o                         
  11   1   3       2949.71       2990.78        84.06 o                         
  12   1   3       1275.53       1298.38        70.00 o                         
  13   1   3       1339.24       1381.28        72.16 o                         
  14   1   3        292.95         69.92       128.89 o                         
 -13   2   3         42.81        119.64        88.47 o                         
 -12   2   3        843.43        821.65        63.28 o                         
 -11   2   3       2500.55       2551.26        94.95 o                         
 -10   2   3       4723.69       4736.56       120.74 o                         
  -9   2   3       1422.59       1515.86        44.69 o                         
  -8   2   3       1161.42       1188.38        40.14 o                         
  -7   2   3      14244.35      14434.60       187.81 o                         
  -6   2   3       1263.88       1204.66        37.37 o                         
  -5   2   3       1635.77       1811.21        33.42 o                         
  -4   2   3        254.38        331.83        10.39 o                         
  -3   2   3        266.64        299.99         7.99 o                         
  -2   2   3       2748.65       2490.45        24.50 o                         
  -1   2   3       5060.26       5163.26        46.73 o                         
   0   2   3       8783.83       8643.75        57.36 o                         
   1   2   3      19875.47      21064.73       128.45 o                         
   2   2   3       3526.70       4068.26        39.14 o                         
   3   2   3       3791.96       3937.27        41.05 o                         
   4   2   3      43324.68      42491.79       367.33 o                         
   5   2   3       4060.28       4042.74        49.76 o                         
   6   2   3       1796.68       1933.87        32.29 o                         
   7   2   3       3512.09       3464.27        49.30 o                         
   8   2   3       4335.65       4357.74        68.98 o                         
   9   2   3       1752.78       1747.71        70.72 o                         
  10   2   3       3225.63       3275.67       149.62 o                         
  11   2   3         57.12         31.87        36.34 o                         
  12   2   3        162.93        225.36        36.39 o                         
  13   2   3        916.01        876.87        70.58 o                         
  14   2   3       1026.25        735.40       149.20 o                         
 -13   3   3         56.33         32.68       124.26 o                         
 -12   3   3        393.78        368.99        54.15 o                         
 -11   3   3       1252.76       1334.31        50.61 o                         
 -10   3   3          2.76         45.76        26.25 o                         
  -9   3   3       1888.41       2030.19        55.50 o                         
  -8   3   3       5217.84       5284.57        94.78 o                         
  -7   3   3        856.06        851.72        33.88 o                         
  -6   3   3       5376.92       5266.13        79.43 o                         
  -5   3   3      29312.02      28635.44       264.20 o                         
  -4   3   3       2415.47       2516.14        35.33 o                         
  -3   3   3       2767.77       3212.27        42.50 o                         
  -2   3   3       6494.86       6617.71        63.54 o                         
  -1   3   3      49557.46      48746.99       349.73 o                         
   0   3   3       3324.72       3504.35        29.91 o                         
   1   3   3       7417.77       7127.50        55.67 o                         
   2   3   3       7628.45       7689.37        65.76 o                         
   3   3   3        508.75        444.04         9.87 o                         
   4   3   3        226.22        282.93         9.41 o                         
   5   3   3      12021.78      11898.28       158.24 o                         
   6   3   3       5760.74       5907.04        75.18 o                         
   7   3   3         65.59         87.91        13.37 o                         
   8   3   3       6424.89       6523.43        82.38 o                         
   9   3   3       1614.39       1652.81        48.57 o                         
  10   3   3       4154.00       4177.93       100.50 o                         
  11   3   3       1664.87       1674.87        64.99 o                         
  12   3   3         27.17        -18.08        34.51 o                         
  13   3   3       1260.76       1397.82        71.66 o                         
 -12   4   3        818.78        820.22        79.94 o                         
 -11   4   3        758.62        651.45        65.61 o                         
 -10   4   3       5206.65       5307.56       112.44 o                         
  -9   4   3       1178.40       1201.79        44.03 o                         
  -8   4   3       1410.95       1436.88        42.00 o                         
  -7   4   3        121.28        107.89        12.57 o                         
  -6   4   3        183.15        194.10        17.56 o                         
  -5   4   3       7585.16       7620.52        78.00 o                         
  -4   4   3       2631.38       2486.97        41.46 o                         
  -3   4   3       5110.74       4690.23        46.41 o                         
  -2   4   3       3940.81       4182.77        40.10 o                         
  -1   4   3       1116.79       1339.32        18.56 o                         
   0   4   3       4673.31       4561.53        40.27 o                         
   1   4   3      66081.80      65046.70       435.45 o                         
   2   4   3       4204.04       4459.47        37.86 o                         
   3   4   3        831.81       1001.31        16.64 o                         
   4   4   3      15236.21      14965.16       117.98 o                         
   5   4   3      15169.82      14486.82       110.95 o                         
   6   4   3       3320.66       3292.02        51.00 o                         
   7   4   3       4345.35       4371.74        81.87 o                         
   8   4   3       1899.89       1966.12        37.70 o                         
   9   4   3       1461.67       1545.14        54.64 o                         
  10   4   3       1828.50       1825.20        56.96 o                         
  11   4   3       1140.07       1145.82        49.78 o                         
  12   4   3       1482.21       1381.18        58.84 o                         
  13   4   3        175.19        217.82        71.64 o                         
 -12   5   3        228.48        224.63        90.98 o                         
 -11   5   3        441.05        379.78        48.60 o                         
 -10   5   3        357.09        366.78        40.80 o                         
  -9   5   3       1713.16       1747.26        59.48 o                         
  -8   5   3       9938.69       9630.56       165.94 o                         
  -7   5   3        926.18        908.69        23.88 o                         
  -6   5   3       1736.47       1784.86        40.49 o                         
  -5   5   3       4401.54       4206.11        56.43 o                         
  -4   5   3      21318.12      20925.51       179.43 o                         
  -3   5   3       6352.24       6326.21        62.14 o                         
  -2   5   3        155.58        177.05        10.71 o                         
  -1   5   3       3209.60       3029.59        31.01 o                         
   0   5   3         42.15        100.52         6.74 o                         
   1   5   3       1681.94       1792.21        20.58 o                         
   2   5   3        514.76        407.00        10.34 o                         
   3   5   3       6681.30       6744.22        56.95 o                         
   4   5   3       1359.80       1570.40        29.20 o                         
   5   5   3       7955.11       8211.15        73.33 o                         
   6   5   3       2016.55       2030.65        33.37 o                         
   7   5   3       7415.65       7404.29        79.02 o                         
   8   5   3       3166.81       3159.31        47.89 o                         
   9   5   3        199.60        188.54        20.35 o                         
  10   5   3       4989.87       5005.33       118.78 o                         
  11   5   3       1335.41       1301.64        49.33 o                         
  12   5   3        206.83        187.29        40.30 o                         
  13   5   3         64.24        142.93       119.40 o                         
 -12   6   3        877.75        871.69       179.53 o                         
 -11   6   3        729.07        697.49        53.02 o                         
 -10   6   3        332.12        307.66        45.45 o                         
  -9   6   3        829.10        822.91        36.21 o                         
  -8   6   3       3696.12       3690.98        64.27 o                         
  -7   6   3        788.28        732.58        24.89 o                         
  -6   6   3       1566.01       1591.20        33.19 o                         
  -5   6   3         40.58         47.12        15.59 o                         
  -4   6   3        159.05        160.02        13.70 o                         
  -3   6   3       5912.23       5718.51        60.98 o                         
  -2   6   3      31693.80      30513.23       251.74 o                         
  -1   6   3        471.53        529.84        17.07 o                         
   0   6   3       1976.38       2236.24        27.35 o                         
   1   6   3      24693.14      24173.37       162.60 o                         
   2   6   3      19779.69      19427.64       133.67 o                         
   3   6   3       3827.10       3930.30        38.77 o                         
   4   6   3        988.82        989.92        18.89 o                         
   5   6   3       9375.00       9031.87        83.69 o                         
   6   6   3       2181.61       2065.96        32.12 o                         
   7   6   3       2930.41       2918.55        41.84 o                         
   8   6   3        210.96        234.67        16.76 o                         
   9   6   3        518.69        480.22        35.40 o                         
  10   6   3        100.74        106.01        28.80 o                         
  11   6   3       2955.48       3016.00        89.22 o                         
  12   6   3       2554.22       2423.12        86.41 o                         
 -11   7   3       1269.87       1351.02        92.87 o                         
 -10   7   3        337.67        332.23        45.61 o                         
  -9   7   3       1852.80       1905.90        89.95 o                         
  -8   7   3       2041.04       1949.16        56.21 o                         
  -7   7   3       5134.36       4957.50        95.66 o                         
  -6   7   3       1943.10       1984.84        50.71 o                         
  -5   7   3        337.69        350.74        16.95 o                         
  -4   7   3       5979.19       5947.45        89.56 o                         
  -3   7   3       2442.90       2427.66        36.45 o                         
  -2   7   3       3134.70       3045.06        48.71 o                         
  -1   7   3       1231.33       1237.50        22.50 o                         
   0   7   3       4889.81       4860.33        45.20 o                         
   1   7   3         72.43         61.35         8.76 o                         
   2   7   3       1514.77       1676.84        27.46 o                         
   3   7   3       2511.27       2520.72        32.27 o                         
   4   7   3      14870.14      14873.59       124.01 o                         
   5   7   3       2577.48       2680.93        42.71 o                         
   6   7   3         63.53         70.53        16.08 o                         
   7   7   3      11604.57      11323.62       134.54 o                         
   8   7   3       4094.13       4126.99        67.23 o                         
   9   7   3        631.05        526.00        33.49 o                         
  10   7   3         49.87         45.43        37.42 o                         
  11   7   3        566.82        555.00        52.04 o                         
  12   7   3        794.43        847.37        99.26 o                         
 -11   8   3       1475.58       1275.93       172.06 o                         
 -10   8   3        102.71        123.88        44.40 o                         
  -9   8   3         15.85         44.74        43.96 o                         
  -8   8   3        411.92        452.60        30.64 o                         
  -7   8   3        144.33        109.98        26.68 o                         
  -6   8   3       1233.69       1230.42        41.80 o                         
  -5   8   3       8234.47       8128.83       112.09 o                         
  -4   8   3         19.12         39.33        13.99 o                         
  -3   8   3       1595.49       1617.42        43.43 o                         
  -2   8   3      17462.76      17272.29       164.96 o                         
  -1   8   3       9456.73       9539.89       106.90 o                         
   0   8   3       3430.88       3546.60        42.28 o                         
   1   8   3        130.82        229.11        13.63 o                         
   2   8   3       9451.28       9454.02       101.29 o                         
   3   8   3       3415.63       3136.34        41.50 o                         
   4   8   3         23.45         67.95        14.53 o                         
   5   8   3        824.43        851.05        29.76 o                         
   6   8   3        966.68        994.45        35.11 o                         
   7   8   3        358.11        366.11        27.98 o                         
   8   8   3       1631.22       1543.66        53.89 o                         
   9   8   3       2026.99       2000.82        64.04 o                         
  10   8   3        854.21        756.02        58.23 o                         
  11   8   3       2215.97       2097.36        99.70 o                         
  12   8   3        330.90        228.36       142.27 o                         
 -10   9   3       1779.30       1743.62       133.73 o                         
  -9   9   3       1590.70       1676.37        66.98 o                         
  -8   9   3        297.49        230.15        32.86 o                         
  -7   9   3       1615.37       1570.59        49.40 o                         
  -6   9   3       1567.08       1657.58        56.87 o                         
  -5   9   3       2855.74       2880.22        68.40 o                         
  -4   9   3         12.67         10.58        22.49 o                         
  -3   9   3        732.54        676.12        34.82 o                         
  -2   9   3       1460.94       1457.48        32.31 o                         
  -1   9   3        201.14        209.64        16.79 o                         
   0   9   3       2797.28       2781.99        50.34 o                         
   1   9   3       5646.48       5850.97        61.84 o                         
   2   9   3        322.09        357.17        19.36 o                         
   3   9   3        177.90        247.82        22.01 o                         
   4   9   3      16325.38      15999.45       177.15 o                         
   5   9   3       3809.68       3590.26        72.10 o                         
   6   9   3        126.31        111.85        28.54 o                         
   7   9   3        628.44        618.01        39.13 o                         
   8   9   3       3273.74       3324.37        79.77 o                         
   9   9   3       1753.87       1664.09        61.11 o                         
  10   9   3        705.75        674.80        58.65 o                         
  11   9   3         53.26         -0.41       121.57 o                         
  -9  10   3        142.49        239.37       125.12 o                         
  -8  10   3        526.46        513.50        43.07 o                         
  -7  10   3         39.34         31.20        33.49 o                         
  -6  10   3        717.64        707.88        59.50 o                         
  -5  10   3       4930.92       5156.47       102.27 o                         
  -4  10   3       2999.21       3075.73        80.32 o                         
  -3  10   3       1981.91       2057.99        67.11 o                         
  -2  10   3       1038.87        989.41        39.52 o                         
  -1  10   3       7268.46       7385.62       130.14 o                         
   0  10   3       3027.85       2938.12        56.14 o                         
   1  10   3        118.80        130.05        23.34 o                         
   2  10   3        978.94       1024.49        46.19 o                         
   3  10   3         75.35         50.75        26.74 o                         
   4  10   3        219.42        181.54        28.77 o                         
   5  10   3        129.37        203.91        31.39 o                         
   6  10   3       2129.12       2061.22        65.02 o                         
   7  10   3       1436.59       1305.17        56.79 o                         
   8  10   3       1323.52       1167.18        54.61 o                         
   9  10   3        181.43        165.59        42.58 o                         
  10  10   3       3035.14       3254.41       154.91 o                         
  11  10   3       1606.12       1775.00       194.29 o                         
  -8  11   3        842.14        695.86       152.10 o                         
  -7  11   3         14.66        -12.98        39.13 o                         
  -6  11   3         50.99         56.20        37.87 o                         
  -5  11   3       1655.08       1663.95        61.37 o                         
  -4  11   3          3.83         57.76        38.80 o                         
  -3  11   3       1354.97       1384.54        54.68 o                         
  -2  11   3       1667.01       1641.71        58.89 o                         
  -1  11   3        101.81         81.67        28.82 o                         
   0  11   3        115.99        140.05        32.21 o                         
   1  11   3       9332.79       9418.29       144.72 o                         
   2  11   3       1236.11       1155.56        48.53 o                         
   3  11   3        249.83        222.85        34.89 o                         
   4  11   3       2206.03       2117.32        66.37 o                         
   5  11   3       3473.69       3645.02       139.99 o                         
   6  11   3       1529.17       1614.47        74.98 o                         
   7  11   3        162.01        149.93        40.19 o                         
   8  11   3        524.15        435.95        49.53 o                         
   9  11   3        168.36        192.37        65.28 o                         
  -7  12   3        695.77        676.01       138.23 o                         
  -6  12   3        962.50        855.90        91.82 o                         
  -5  12   3        413.44        382.11        49.79 o                         
  -4  12   3       1969.91       1941.80        85.99 o                         
  -3  12   3       2128.68       2190.85        74.82 o                         
  -2  12   3        948.03        843.89        52.92 o                         
  -1  12   3        836.08        818.90        46.71 o                         
   0  12   3          4.07         20.73        34.17 o                         
   1  12   3        755.94        776.30        58.01 o                         
   2  12   3         40.03         41.75        31.42 o                         
   3  12   3        849.61        794.25        54.05 o                         
   4  12   3        281.09        247.02        40.11 o                         
   5  12   3        704.95        626.43        53.33 o                         
   6  12   3        550.04        554.06        59.47 o                         
   7  12   3       3087.46       3253.56       108.89 o                         
   8  12   3        872.87        805.03        82.14 o                         
  -5  13   3          9.52         47.35        84.94 o                         
  -4  13   3         46.72         66.98        63.61 o                         
  -3  13   3        234.09        139.58        43.73 o                         
  -2  13   3       3435.46       3611.85       125.14 o                         
  -1  13   3        364.48        337.98        53.61 o                         
   0  13   3         79.44         32.15        38.87 o                         
   1  13   3       1271.28       1178.66        60.87 o                         
   2  13   3       2010.63       1980.86        71.92 o                         
   3  13   3       1274.89       1169.23        60.27 o                         
   4  13   3         48.78         17.36        40.83 o                         
   5  13   3        795.50        841.70        58.04 o                         
   6  13   3        230.21        130.37        82.87 o                         
   7  13   3          3.55         15.60       117.24 o                         
  -2  14   3        963.04        684.93       164.16 o                         
  -1  14   3         33.45          0.77        84.39 o                         
   0  14   3        460.19        279.15        90.47 o                         
   1  14   3          3.88        -27.05        63.46 o                         
   2  14   3          8.68        -23.86        70.74 o                         
   3  14   3        393.96        284.52        76.75 o                         
  -3 -13   4         28.64        114.81       125.54 o                         
  -2 -13   4        161.87         95.75        63.72 o                         
  -1 -13   4          1.95         84.54        67.73 o                         
   0 -13   4       1226.44       1268.03       134.50 o                         
   1 -13   4       1040.80        836.40       170.41 o                         
  -5 -12   4       2466.12       2663.98       108.35 o                         
  -4 -12   4       2510.37       2377.49       132.04 o                         
  -3 -12   4         67.13          7.83        48.57 o                         
  -2 -12   4       1477.11       1359.86        72.91 o                         
  -1 -12   4       1332.84       1242.07        69.45 o                         
   0 -12   4        271.27        286.47        50.18 o                         
   1 -12   4         21.74         36.35        55.20 o                         
   2 -12   4        101.49        142.51        52.52 o                         
   3 -12   4         57.78         72.92        49.08 o                         
   4 -12   4         36.07         64.15        61.07 o                         
  -8 -11   4        785.77        741.85       162.94 o                         
  -7 -11   4         17.36        -10.10        64.73 o                         
  -6 -11   4          0.62         21.04        49.58 o                         
  -5 -11   4         71.20         93.45        44.54 o                         
  -4 -11   4        389.60        385.43        43.36 o                         
  -3 -11   4       3017.68       3150.18        85.05 o                         
  -2 -11   4       1580.62       1492.30        64.08 o                         
  -1 -11   4        156.27        137.94        48.86 o                         
   0 -11   4       1136.01       1092.26        62.29 o                         
   1 -11   4       3969.37       4402.17       143.63 o                         
   2 -11   4       3179.41       3345.13       101.53 o                         
   3 -11   4         93.52         68.01        44.09 o                         
   4 -11   4        594.28        590.62        57.69 o                         
   5 -11   4       2632.98       2701.37       123.85 o                         
   6 -11   4        285.74        319.81        70.82 o                         
   7 -11   4          4.96        -33.52       125.15 o                         
  -8 -10   4       2338.95       2214.95        94.40 o                         
  -7 -10   4       2637.93       2481.70       122.40 o                         
  -6 -10   4        290.77        270.97        53.61 o                         
  -5 -10   4       2731.20       2686.02        86.55 o                         
  -4 -10   4       1404.91       1366.89        64.34 o                         
  -3 -10   4       1042.14        993.99        41.58 o                         
  -2 -10   4       1439.11       1371.01        46.64 o                         
  -1 -10   4          5.98          8.13        24.44 o                         
   0 -10   4        365.06        379.48        29.43 o                         
   1 -10   4          4.07         50.27        30.97 o                         
   2 -10   4        235.28        208.16        35.46 o                         
   3 -10   4       1405.95       1515.06        76.66 o                         
   4 -10   4       1478.23       1408.46        85.52 o                         
   5 -10   4         19.11         -5.90        69.26 o                         
   6 -10   4       1048.87       1156.37       105.09 o                         
   7 -10   4       2000.72       1858.15       179.26 o                         
   8 -10   4        687.55        768.23       152.46 o                         
  -9  -9   4        382.09        444.00        53.01 o                         
  -8  -9   4        507.13        393.71        50.82 o                         
  -7  -9   4        517.31        471.89        45.81 o                         
  -6  -9   4       2473.92       2772.21        76.63 o                         
  -5  -9   4        194.76        213.03        29.87 o                         
  -4  -9   4        541.02        531.98        32.77 o                         
  -3  -9   4       3493.49       3492.20        74.76 o                         
  -2  -9   4       6177.96       6280.18       127.82 o                         
  -1  -9   4       3278.87       3451.13        63.32 o                         
   0  -9   4         46.48         47.95        17.93 o                         
   1  -9   4       3857.98       3901.70        81.98 o                         
   2  -9   4       8544.77       8365.06       144.61 o                         
   3  -9   4        215.88        182.64        32.80 o                         
   4  -9   4        243.71        165.04        49.16 o                         
   5  -9   4        263.01        211.77        52.35 o                         
   6  -9   4        694.70        796.28       108.80 o                         
   7  -9   4          1.09         76.68        66.13 o                         
   8  -9   4       1099.32        983.53        99.28 o                         
 -10  -8   4       1715.56       1750.59        67.81 o                         
  -9  -8   4        420.63        416.87        45.66 o                         
  -8  -8   4       3501.34       3445.70        92.13 o                         
  -7  -8   4       1574.89       1519.65        61.52 o                         
  -6  -8   4       2704.88       2731.59        61.14 o                         
  -5  -8   4       3900.27       3786.26        66.15 o                         
  -4  -8   4        175.24        172.67        21.82 o                         
  -3  -8   4       1061.57       1037.39        32.33 o                         
  -2  -8   4       1167.43       1190.70        33.72 o                         
  -1  -8   4         23.62         38.82        16.48 o                         
   0  -8   4       3058.22       3200.42        59.44 o                         
   1  -8   4       2524.09       2459.87        72.93 o                         
   2  -8   4       1069.12       1068.80        36.80 o                         
   3  -8   4       3466.22       3604.71        80.03 o                         
   4  -8   4       7451.51       7260.19       132.43 o                         
   5  -8   4       1898.27       1847.67        58.77 o                         
   6  -8   4        451.82        415.15        76.95 o                         
   7  -8   4        426.09        447.37        74.62 o                         
   8  -8   4       2939.75       3212.40       144.72 o                         
   9  -8   4         94.81        128.40        74.26 o                         
 -12  -7   4       1012.56       1119.84       124.33 o                         
 -11  -7   4       1065.35       1079.28        69.63 o                         
 -10  -7   4        509.64        519.66        52.95 o                         
  -9  -7   4       1767.38       1742.98        89.30 o                         
  -8  -7   4         92.05         84.49        27.22 o                         
  -7  -7   4       1275.31       1236.15        42.22 o                         
  -6  -7   4       5402.47       5217.30        87.25 o                         
  -5  -7   4       3520.78       3511.61        61.61 o                         
  -4  -7   4       1895.82       1951.48        44.61 o                         
  -3  -7   4        235.63        238.91        19.33 o                         
  -2  -7   4       7054.44       7295.41        97.32 o                         
  -1  -7   4      18462.60      18324.96       209.97 o                         
   0  -7   4       1009.25        997.09        31.08 o                         
   1  -7   4       1862.90       1937.25        42.64 o                         
   2  -7   4       1132.78       1125.98        34.18 o                         
   3  -7   4       2584.03       2517.73        46.32 o                         
   4  -7   4        663.48        653.11        31.12 o                         
   5  -7   4       1799.89       1836.45        55.73 o                         
   6  -7   4        270.32        257.30        35.16 o                         
   7  -7   4        503.73        549.29        61.76 o                         
   8  -7   4        128.23         58.70        39.11 o                         
   9  -7   4       1064.33       1111.38        93.74 o                         
  10  -7   4       2844.45       2787.76       139.01 o                         
 -12  -6   4        247.48         69.89       129.66 o                         
 -11  -6   4       1314.89       1347.03        79.19 o                         
 -10  -6   4       1041.22       1166.33        77.52 o                         
  -9  -6   4       3903.49       4157.89       108.64 o                         
  -8  -6   4       5161.78       5260.60       110.22 o                         
  -7  -6   4         50.90         63.96        20.92 o                         
  -6  -6   4       3256.39       3460.59        74.78 o                         
  -5  -6   4       2308.23       2469.13        60.01 o                         
  -4  -6   4         21.67         21.30        14.60 o                         
  -3  -6   4       1020.70       1019.86        23.00 o                         
  -2  -6   4        219.07        264.68        15.52 o                         
  -1  -6   4       2196.12       2053.63        34.43 o                         
   0  -6   4      14116.61      14099.72       134.52 o                         
   1  -6   4      16290.58      15735.64       156.56 o                         
   2  -6   4        234.72        279.15        17.70 o                         
   3  -6   4        496.85        540.14        23.20 o                         
   4  -6   4       6074.01       6048.79       108.63 o                         
   5  -6   4      13509.23      13222.76       189.41 o                         
   6  -6   4         73.39         69.69        17.86 o                         
   7  -6   4         32.29         54.42        16.90 o                         
   8  -6   4       2374.27       2337.81        69.32 o                         
   9  -6   4        426.11        458.95        46.47 o                         
  10  -6   4          1.10         46.24        58.94 o                         
  11  -6   4        536.16        596.14        84.74 o                         
 -12  -5   4        132.22        204.93        56.98 o                         
 -11  -5   4        523.40        507.96        60.29 o                         
 -10  -5   4        918.25        986.04        65.39 o                         
  -9  -5   4       2365.01       2459.69       145.27 o                         
  -8  -5   4       1076.84       1082.95        39.09 o                         
  -7  -5   4       2465.85       2530.71        60.36 o                         
  -6  -5   4       1059.08       1148.91        36.38 o                         
  -5  -5   4       5255.92       5250.56        81.82 o                         
  -4  -5   4      11650.98      11555.06       160.97 o                         
  -3  -5   4       2194.23       2196.21        35.44 o                         
  -2  -5   4      12481.90      12808.76       112.06 o                         
  -1  -5   4       4019.50       4223.78        58.05 o                         
   0  -5   4       6974.66       6750.96        69.42 o                         
   1  -5   4       5181.68       5105.41        62.69 o                         
   2  -5   4       1644.03       1674.15        31.74 o                         
   3  -5   4         68.53         93.43        12.75 o                         
   4  -5   4        278.82        322.76        22.12 o                         
   5  -5   4         26.77         39.73        17.86 o                         
   6  -5   4       3959.46       3863.01        89.15 o                         
   7  -5   4       9105.71       8740.47       131.15 o                         
   8  -5   4        214.70        218.77        35.45 o                         
   9  -5   4       1418.50       1262.51        58.31 o                         
  10  -5   4       2536.01       2273.28        97.75 o                         
  11  -5   4       1970.15       1984.87        96.39 o                         
  12  -5   4        248.40        217.67        88.20 o                         
 -12  -4   4       2849.85       3046.61       109.42 o                         
 -11  -4   4       1874.83       1702.74        80.96 o                         
 -10  -4   4         37.62         17.30        39.24 o                         
  -9  -4   4       7273.77       7210.83       153.76 o                         
  -8  -4   4       4479.47       4445.47       104.83 o                         
  -7  -4   4         96.37         96.38        24.84 o                         
  -6  -4   4        617.20        569.72        32.83 o                         
  -5  -4   4        375.33        335.37        19.30 o                         
  -4  -4   4       6536.88       6415.32        70.66 o                         
  -3  -4   4      16029.82      15652.30       128.97 o                         
  -2  -4   4      12401.16      12128.10       108.96 o                         
  -1  -4   4        352.96        449.94        15.75 o                         
   0  -4   4       7420.16       8232.30        81.78 o                         
   1  -4   4      13983.01      13609.48       146.45 o                         
   2  -4   4      27799.79      26981.79       242.74 o                         
   3  -4   4         64.99         82.32        11.48 o                         
   4  -4   4        858.28        936.63        25.22 o                         
   5  -4   4      13344.41      13274.01       189.55 o                         
   6  -4   4       1396.23       1357.07        32.89 o                         
   7  -4   4        720.41        764.59        30.27 o                         
   8  -4   4        439.27        470.25        30.40 o                         
   9  -4   4          0.22         38.35        26.92 o                         
  10  -4   4         54.00         53.70        53.69 o                         
  11  -4   4        783.72        692.98        79.09 o                         
  12  -4   4        648.11        612.66        71.89 o                         
 -13  -3   4        516.34        633.57       109.94 o                         
 -12  -3   4        671.47        736.35        58.68 o                         
 -11  -3   4         33.05         12.89        41.98 o                         
 -10  -3   4       1102.86       1101.57        44.06 o                         
  -9  -3   4        216.15        198.41        35.34 o                         
  -8  -3   4       1302.90       1309.90        52.85 o                         
  -7  -3   4      12533.84      12621.33       186.30 o                         
  -6  -3   4       4115.96       4004.24        60.57 o                         
  -5  -3   4      10383.76      10740.33       109.39 o                         
  -4  -3   4       3738.97       4024.89        53.81 o                         
  -3  -3   4      17081.60      16583.67       156.78 o                         
  -2  -3   4      22951.23      23101.38       202.58 o                         
  -1  -3   4       2209.35       2032.19        30.04 o                         
   0  -3   4        379.47        429.49        11.88 o                         
   1  -3   4       1495.54       1427.47        26.35 o                         
   2  -3   4       1876.25       1743.66        25.50 o                         
   3  -3   4       9393.15       9270.25       123.34 o                         
   4  -3   4      22608.42      22391.22       202.28 o                         
   5  -3   4        830.29        760.27        23.30 o                         
   6  -3   4       3755.86       3801.84        68.86 o                         
   7  -3   4      14781.88      14394.29       239.26 o                         
   8  -3   4       6034.52       6000.70       112.41 o                         
   9  -3   4        794.49        681.22        36.82 o                         
  10  -3   4        223.58        202.39        44.42 o                         
  11  -3   4       3708.15       4069.63       131.98 o                         
  12  -3   4        380.76        431.35        57.20 o                         
  13  -3   4         25.45         81.67        77.08 o                         
 -13  -2   4        175.57        153.92        75.08 o                         
 -12  -2   4       5032.19       5447.65       152.68 o                         
 -11  -2   4       1824.13       1915.75        73.99 o                         
 -10  -2   4         32.98         84.40        30.15 o                         
  -9  -2   4        955.13        957.10        35.18 o                         
  -8  -2   4       1738.94       1783.01        44.39 o                         
  -7  -2   4       3134.53       3039.33        98.90 o                         
  -6  -2   4      10095.69       9746.83       123.36 o                         
  -5  -2   4       3649.59       3706.49        58.02 o                         
  -4  -2   4       1082.60       1027.17        23.91 o                         
  -3  -2   4       9279.39       9765.94        94.62 o                         
  -2  -2   4      18756.53      18639.71       192.69 o                         
  -1  -2   4      28763.71      28235.20       249.12 o                         
   0  -2   4       2579.95       2773.54        38.28 o                         
   1  -2   4      10720.94      11396.36        98.96 o                         
   2  -2   4      29403.64      29524.29       258.79 o                         
   3  -2   4       3465.00       3342.92        38.55 o                         
   4  -2   4       6587.64       6729.62        79.52 o                         
   5  -2   4         19.58         43.53        12.06 o                         
   6  -2   4        581.24        644.16        20.30 o                         
   7  -2   4       1387.54       1344.06        40.65 o                         
   8  -2   4       1105.49       1102.45        40.18 o                         
   9  -2   4       1218.34       1147.70        46.36 o                         
  10  -2   4       2072.27       2088.59       130.15 o                         
  11  -2   4         75.05         60.03        36.68 o                         
  12  -2   4       1038.63       1041.42        68.39 o                         
  13  -2   4       3028.53       3078.59       576.06 o                         
 -13  -1   4        176.00        189.10       108.93 o                         
 -12  -1   4         10.05         11.19        40.77 o                         
 -11  -1   4        234.23        305.75        44.09 o                         
 -10  -1   4       5972.67       6173.51       129.61 o                         
  -9  -1   4       2533.65       2567.09        97.14 o                         
  -8  -1   4       3768.53       3983.99        81.23 o                         
  -7  -1   4       1624.81       1734.84        44.38 o                         
  -6  -1   4      18152.06      18080.62       208.15 o                         
  -5  -1   4      22283.65      22617.45       267.65 o                         
  -4  -1   4        364.36        271.04        10.03 o                         
  -3  -1   4       8438.42       9120.63        92.06 o                         
  -2  -1   4      16041.57      15592.94       131.85 o                         
  -1  -1   4       3803.18       3764.06        38.31 o                         
   0  -1   4      18331.99      17982.84       135.73 o                         
   1  -1   4      19814.42      19960.46       154.06 o                         
   2  -1   4       5800.15       5450.38        49.13 o                         
   3  -1   4      10964.94      11515.10        99.99 o                         
   4  -1   4      24809.40      24164.02       213.72 o                         
   5  -1   4       7800.61       7493.20       105.03 o                         
   6  -1   4       2735.00       2903.63        44.00 o                         
   7  -1   4       4308.32       4144.12        63.17 o                         
   8  -1   4      17427.12      16488.06       418.20 o                         
   9  -1   4        567.35        590.07        26.07 o                         
  10  -1   4         29.52         65.52        24.44 o                         
  11  -1   4        602.98        565.27        41.46 o                         
  12  -1   4         96.65        151.29        44.97 o                         
  13  -1   4        167.80        215.43        61.78 o                         
 -13   0   4        100.62        -26.00        93.37 o                         
 -12   0   4       1124.82       1340.89        90.52 o                         
 -11   0   4       1596.76       1644.48        68.14 o                         
 -10   0   4       2259.16       2284.29        74.40 o                         
  -9   0   4       1427.49       1452.59        49.67 o                         
  -8   0   4         42.09         41.40         8.81 o                         
  -7   0   4        647.91        650.00        35.58 o                         
  -6   0   4       3164.09       3258.09        44.64 o                         
  -5   0   4       4032.74       3827.31        47.87 o                         
  -4   0   4      24863.06      24724.98       228.11 o                         
  -3   0   4       3346.90       3453.42        39.98 o                         
  -2   0   4       8037.95       8292.55        69.02 o                         
  -1   0   4      35884.21      36209.80       265.50 o                         
   0   0   4      12947.35      12704.07       114.49 o                         
   1   0   4      30696.26      31805.34       228.99 o                         
   2   0   4       2136.42       2147.28        19.94 o                         
   3   0   4       1067.39       1011.94        16.81 o                         
   4   0   4      28177.20      28730.72       243.76 o                         
   5   0   4        475.48        538.35        15.40 o                         
   6   0   4       2405.43       2402.43        41.30 o                         
   7   0   4       7935.01       7834.31       102.87 o                         
   8   0   4        103.18         99.51        15.15 o                         
   9   0   4        968.04        890.66        26.34 o                         
  10   0   4       8084.90       8067.72       178.96 o                         
  11   0   4        499.20        465.38        34.02 o                         
  12   0   4        926.57        814.61        53.07 o                         
  13   0   4        775.32        751.93        60.24 o                         
 -13   1   4       1626.43       1697.96       140.74 o                         
 -12   1   4        162.32        163.85        48.20 o                         
 -11   1   4        875.94        813.41        51.06 o                         
 -10   1   4       1841.75       1862.39        56.30 o                         
  -9   1   4       9938.42      10239.06       202.15 o                         
  -8   1   4       8373.10       8085.47       100.96 o                         
  -7   1   4        179.85        189.29        15.00 o                         
  -6   1   4      12620.40      12924.59       125.56 o                         
  -5   1   4      16811.54      16313.86       142.60 o                         
  -4   1   4       1780.00       1903.82        26.11 o                         
  -3   1   4       5906.49       5447.43        45.98 o                         
  -2   1   4        690.40        721.57         9.85 o                         
  -1   1   4      38088.79      37910.14       265.32 o                         
   0   1   4      30158.26      30936.03       195.33 o                         
   1   1   4      49663.41      49316.23       314.72 o                         
   2   1   4       1208.63       1128.02        12.95 o                         
   3   1   4       5981.30       6712.11        56.47 o                         
   4   1   4       9674.59       9826.22        94.00 o                         
   5   1   4      36421.15      35604.57       324.50 o                         
   6   1   4       3673.80       3901.43        51.16 o                         
   7   1   4        984.01       1001.74        26.29 o                         
   8   1   4       3337.34       3162.48        55.27 o                         
   9   1   4        420.97        358.25        26.56 o                         
  10   1   4       1497.42       1514.04        74.14 o                         
  11   1   4        309.21        281.40        38.94 o                         
  12   1   4         51.31         24.61        44.19 o                         
  13   1   4         11.53        -24.10        47.01 o                         
 -13   2   4       1175.96       1188.39       120.01 o                         
 -12   2   4         28.92         41.78        48.14 o                         
 -11   2   4         37.35         57.93        41.40 o                         
 -10   2   4        655.46        602.44        39.27 o                         
  -9   2   4        328.76        347.41        24.41 o                         
  -8   2   4         72.58         96.26        18.83 o                         
  -7   2   4       6965.80       7029.77        88.56 o                         
  -6   2   4       3080.44       3123.83        51.45 o                         
  -5   2   4       2271.23       2413.46        35.60 o                         
  -4   2   4      15265.70      14943.41       133.43 o                         
  -3   2   4      12395.20      11419.89        91.51 o                         
  -2   2   4      26425.42      27212.15       178.69 o                         
  -1   2   4         75.36        147.25         5.25 o                         
   0   2   4      10139.90      10104.40        65.55 o                         
   1   2   4      48074.48      48020.62       285.89 o                         
   2   2   4        569.79        595.82        14.67 o                         
   3   2   4       2359.97       2244.62        28.80 o                         
   4   2   4        101.42        124.74         7.86 o                         
   5   2   4       4873.96       4642.12        51.73 o                         
   6   2   4       3888.83       4042.01        49.54 o                         
   7   2   4      21649.12      21192.04       229.74 o                         
   8   2   4        176.05        203.98        18.69 o                         
   9   2   4       1030.25       1021.59        35.86 o                         
  10   2   4       3244.00       3267.28       127.37 o                         
  11   2   4       4733.77       4823.08       141.24 o                         
  12   2   4        865.09        833.56        56.66 o                         
  13   2   4         33.93         25.09        52.83 o                         
  14   2   4        988.15       1041.48       171.98 o                         
 -12   3   4       2470.57       2435.81        85.28 o                         
 -11   3   4       1904.42       1801.48        71.32 o                         
 -10   3   4         27.09         49.88        25.80 o                         
  -9   3   4       7613.40       7641.78       110.72 o                         
  -8   3   4       8397.36       8537.44       168.23 o                         
  -7   3   4       1159.70       1249.12        31.88 o                         
  -6   3   4         78.03         66.67        13.95 o                         
  -5   3   4        326.85        321.10        12.55 o                         
  -4   3   4      10142.19       9901.88        90.55 o                         
  -3   3   4       8546.85       8633.42        75.45 o                         
  -2   3   4       9901.54       9599.71        73.14 o                         
  -1   3   4        112.82        140.71         7.15 o                         
   0   3   4       3450.18       3684.25        31.89 o                         
   1   3   4       9171.02       9406.55        66.61 o                         
   2   3   4      40696.96      41046.49       289.88 o                         
   3   3   4       6848.85       6993.61        60.37 o                         
   4   3   4       6305.24       6557.75        56.07 o                         
   5   3   4       6695.07       6768.30        69.31 o                         
   6   3   4       1483.60       1438.67        25.25 o                         
   7   3   4       9139.54       8856.51       105.84 o                         
   8   3   4         84.10         86.63        15.15 o                         
   9   3   4        259.07        293.39        32.24 o                         
  10   3   4          8.80         -7.22        25.85 o                         
  11   3   4         92.73         71.77        30.49 o                         
  12   3   4         30.32         -8.23        33.83 o                         
  13   3   4       2026.79       1965.48        96.86 o                         
 -12   4   4         92.10         99.88        43.33 o                         
 -11   4   4          2.79         26.25        34.83 o                         
 -10   4   4       2159.92       2228.03        70.21 o                         
  -9   4   4        181.88        153.57        22.96 o                         
  -8   4   4        294.20        277.74        21.50 o                         
  -7   4   4       7760.86       7724.48       112.66 o                         
  -6   4   4       7087.93       7065.63        84.93 o                         
  -5   4   4       7214.53       7275.73        68.26 o                         
  -4   4   4        285.79        265.91        10.54 o                         
  -3   4   4      14800.28      14707.19       119.32 o                         
  -2   4   4      46113.52      44953.80       326.89 o                         
  -1   4   4        211.08        142.99         6.80 o                         
   0   4   4        697.41        619.10        10.45 o                         
   1   4   4       1412.30       1248.18        17.16 o                         
   2   4   4      10998.90      10611.27        80.86 o                         
   3   4   4       5453.74       5319.13        52.46 o                         
   4   4   4      23433.12      23186.73       191.15 o                         
   5   4   4        424.60        379.85        10.84 o                         
   6   4   4       3355.55       3691.98        43.04 o                         
   7   4   4       6994.30       7081.87       100.93 o                         
   8   4   4       7023.51       6961.01        91.13 o                         
   9   4   4       1976.44       1973.14        52.92 o                         
  10   4   4         42.95         11.35        28.44 o                         
  11   4   4       4127.96       4125.97       105.28 o                         
  12   4   4        508.74        523.72        48.77 o                         
  13   4   4         46.24        185.36        65.93 o                         
 -12   5   4       2405.02       2465.97       218.58 o                         
 -11   5   4       2571.79       2504.31        78.40 o                         
 -10   5   4        826.78        782.80        44.30 o                         
  -9   5   4        214.36        239.75        23.97 o                         
  -8   5   4        487.07        453.24        26.29 o                         
  -7   5   4       4396.59       4301.89        60.57 o                         
  -6   5   4       1292.66       1254.57        22.84 o                         
  -5   5   4        532.92        512.61        16.18 o                         
  -4   5   4         16.45         35.04         7.30 o                         
  -3   5   4       4728.05       4808.03        47.87 o                         
  -2   5   4       2091.78       2274.72        27.74 o                         
  -1   5   4      23322.04      23266.55       184.79 o                         
   0   5   4       6884.64       6638.60        55.79 o                         
   1   5   4       2547.27       2729.23        31.60 o                         
   2   5   4       8081.83       8157.06        61.70 o                         
   3   5   4       6633.04       6479.11        56.51 o                         
   4   5   4      19275.67      19051.10       154.06 o                         
   5   5   4        242.16        248.56        12.63 o                         
   6   5   4         74.32         74.52         9.55 o                         
   7   5   4       2770.06       2659.81        39.36 o                         
   8   5   4          7.79         35.45        14.33 o                         
   9   5   4        493.97        461.88        36.88 o                         
  10   5   4       4443.45       4343.51       109.37 o                         
  11   5   4         17.17        -38.16        38.16 o                         
  12   5   4         64.70         51.33        42.18 o                         
  13   5   4       3332.64       2875.57       231.86 o                         
 -12   6   4         17.00        -87.03       140.90 o                         
 -11   6   4         10.75         23.00        40.84 o                         
 -10   6   4       2429.67       2600.34        74.97 o                         
  -9   6   4       2234.91       2420.06        77.43 o                         
  -8   6   4       2073.55       1929.80        39.83 o                         
  -7   6   4        317.77        282.54        16.09 o                         
  -6   6   4       8291.07       8123.27       105.96 o                         
  -5   6   4      12682.73      12387.38       126.54 o                         
  -4   6   4        421.58        385.03        14.27 o                         
  -3   6   4       1700.82       1839.72        27.70 o                         
  -2   6   4       6682.32       6465.84        65.89 o                         
  -1   6   4       3678.08       3721.33        44.55 o                         
   0   6   4       3391.57       3336.29        39.40 o                         
   1   6   4       8100.19       8123.71        64.05 o                         
   2   6   4       2944.71       2823.02        29.48 o                         
   3   6   4       4466.67       4803.63        55.45 o                         
   4   6   4      13019.64      12968.30       117.96 o                         
   5   6   4       7606.21       7561.84        83.22 o                         
   6   6   4       2935.91       3022.81        42.76 o                         
   7   6   4        574.03        593.12        24.17 o                         
   8   6   4       7066.10       6887.34       108.58 o                         
   9   6   4        978.98        975.88        38.04 o                         
  10   6   4        595.54        533.81        43.75 o                         
  11   6   4        388.71        400.10        42.52 o                         
  12   6   4         23.73         -3.99        44.77 o                         
  13   6   4        213.40        118.34       129.40 o                         
 -11   7   4        499.25        373.53        70.88 o                         
 -10   7   4       2294.58       2210.32        75.19 o                         
  -9   7   4          2.52         27.18        38.23 o                         
  -8   7   4        393.02        378.62        28.25 o                         
  -7   7   4        117.11        128.95        20.61 o                         
  -6   7   4        223.94        226.82        19.17 o                         
  -5   7   4          8.91         15.89        11.03 o                         
  -4   7   4       7840.52       7815.83        90.63 o                         
  -3   7   4       5751.45       5806.10        69.46 o                         
  -2   7   4       1506.71       1658.35        32.67 o                         
  -1   7   4       3648.31       3649.96        43.92 o                         
   0   7   4      11202.85      11175.83        90.16 o                         
   1   7   4      24013.56      23839.65       165.53 o                         
   2   7   4        190.34        198.85        11.59 o                         
   3   7   4         39.28         50.77        10.16 o                         
   4   7   4       6103.44       5962.88        83.85 o                         
   5   7   4        563.37        523.86        22.23 o                         
   6   7   4         94.60        111.29        17.55 o                         
   7   7   4       2729.45       2681.74        51.77 o                         
   8   7   4        125.68        142.91        24.03 o                         
   9   7   4        581.68        557.33        49.23 o                         
  10   7   4       5245.50       5312.97       161.14 o                         
  11   7   4        612.15        594.88        58.95 o                         
  12   7   4        899.14        798.63       126.52 o                         
 -10   8   4        220.54        268.87        55.18 o                         
  -9   8   4       3879.33       3903.23       152.54 o                         
  -8   8   4       4254.24       4179.85        72.94 o                         
  -7   8   4         33.38         64.91        24.37 o                         
  -6   8   4       1404.03       1299.44        45.35 o                         
  -5   8   4       3984.97       3857.18        97.88 o                         
  -4   8   4       2759.30       2732.86        46.55 o                         
  -3   8   4        103.53         90.30        14.92 o                         
  -2   8   4        750.24        754.67        21.02 o                         
  -1   8   4        992.54        969.39        22.67 o                         
   0   8   4       3585.72       3559.13        54.53 o                         
   1   8   4       4533.78       4545.36        56.12 o                         
   2   8   4       4837.54       4794.98        57.06 o                         
   3   8   4       4078.17       4120.39        49.54 o                         
   4   8   4        566.07        665.84        24.90 o                         
   5   8   4       8655.58       8626.95       130.36 o                         
   6   8   4       3352.84       3216.89        61.42 o                         
   7   8   4       2767.03       2691.11        57.31 o                         
   8   8   4        800.42        745.82        41.17 o                         
   9   8   4         27.13         25.41        38.40 o                         
  10   8   4       1529.45       1628.87        97.34 o                         
  11   8   4         18.76         53.22        51.34 o                         
 -10   9   4         18.68         34.72        76.48 o                         
  -9   9   4          0.94          7.65        45.51 o                         
  -8   9   4          0.81        -35.24        35.24 o                         
  -7   9   4       2897.03       3007.59        83.59 o                         
  -6   9   4        911.12        945.18        45.80 o                         
  -5   9   4         91.36         54.76        29.35 o                         
  -4   9   4       3394.22       3352.71        89.82 o                         
  -3   9   4       7052.34       6932.50        99.49 o                         
  -2   9   4       7569.27       7607.81        92.02 o                         
  -1   9   4         83.42         81.96        14.95 o                         
   0   9   4       2304.98       2400.24        35.25 o                         
   1   9   4      11533.20      11345.14       105.79 o                         
   2   9   4        216.07        235.67        18.63 o                         
   3   9   4        169.77        177.49        18.00 o                         
   4   9   4        260.63        307.12        22.28 o                         
   5   9   4       1847.20       1798.44        51.74 o                         
   6   9   4        571.54        653.01        46.46 o                         
   7   9   4       7409.57       7377.28       118.52 o                         
   8   9   4        221.27        184.75        33.13 o                         
   9   9   4        902.68        807.47        49.97 o                         
  10   9   4       1295.44       1273.99        68.33 o                         
  11   9   4       2027.56       2187.26       154.74 o                         
  -9  10   4       1007.36        854.61        79.81 o                         
  -8  10   4       1543.31       1483.50        64.01 o                         
  -7  10   4       1106.29       1007.48        58.12 o                         
  -6  10   4        128.23        104.92        34.60 o                         
  -5  10   4         21.67         19.16        30.39 o                         
  -4  10   4       1265.39       1235.32        48.92 o                         
  -3  10   4         75.08         88.68        30.47 o                         
  -2  10   4       1059.17       1099.44        54.94 o                         
  -1  10   4       2947.46       2826.38        54.63 o                         
   0  10   4       3869.08       3873.27        65.55 o                         
   1  10   4        179.09        200.09        23.41 o                         
   2  10   4       3960.62       3844.27        70.51 o                         
   3  10   4       5173.77       4899.60        87.18 o                         
   4  10   4       4400.79       4355.56        91.05 o                         
   5  10   4        739.66        709.37        50.91 o                         
   6  10   4         33.96         51.10        33.86 o                         
   7  10   4       3780.35       3917.59        87.33 o                         
   8  10   4        125.90        102.01        35.45 o                         
   9  10   4        109.81        136.12        37.90 o                         
  10  10   4          0.48         46.22        66.19 o                         
  11  10   4         12.51        -99.74       126.46 o                         
  -7  11   4        882.34        953.77        49.14 o                         
  -6  11   4       2584.30       2540.01        83.57 o                         
  -5  11   4       2226.60       2247.37        70.47 o                         
  -4  11   4         74.95         23.34        32.78 o                         
  -3  11   4       2481.17       2512.30       124.20 o                         
  -2  11   4       6293.14       6432.45       151.83 o                         
  -1  11   4        236.56        189.88        30.30 o                         
   0  11   4         72.15         47.09        27.85 o                         
   1  11   4        185.31        160.69        31.16 o                         
   2  11   4       1287.82       1375.72        46.76 o                         
   3  11   4         89.90        128.95        28.21 o                         
   4  11   4       1679.48       1692.30        61.28 o                         
   5  11   4          4.52         20.57        36.56 o                         
   6  11   4       1521.09       1349.42        65.02 o                         
   7  11   4       1731.38       1759.74        83.45 o                         
   8  11   4       1739.66       1684.01        68.42 o                         
   9  11   4       1298.70       1295.28        79.98 o                         
  10  11   4        462.48        391.17       143.87 o                         
  -7  12   4        375.55        382.60       121.31 o                         
  -6  12   4         25.24        -85.12        86.09 o                         
  -5  12   4         50.57        105.37        43.47 o                         
  -4  12   4        535.43        541.65        51.25 o                         
  -3  12   4        317.86        283.98        38.75 o                         
  -2  12   4         15.72         17.60        35.28 o                         
  -1  12   4       3705.35       3803.51        77.72 o                         
   0  12   4       3795.54       4041.69        87.39 o                         
   1  12   4       1210.51       1159.74        47.93 o                         
   2  12   4        192.55        139.74        33.07 o                         
   3  12   4       1001.05        981.07        44.93 o                         
   4  12   4       6648.38       6863.88       117.26 o                         
   5  12   4        123.75        151.09        42.15 o                         
   6  12   4        212.10        216.24        51.60 o                         
   7  12   4        251.10        211.34        53.78 o                         
   8  12   4        201.91        224.21        67.86 o                         
  -5  13   4       1994.39       1913.22       139.54 o                         
  -4  13   4        222.68        202.01        56.16 o                         
  -3  13   4        421.11        353.99        44.14 o                         
  -2  13   4        744.09        736.63        52.87 o                         
  -1  13   4       1158.89       1117.98        56.43 o                         
   0  13   4         12.68         52.58        36.36 o                         
   1  13   4        605.64        640.11        48.49 o                         
   2  13   4         66.26         87.90        36.93 o                         
   3  13   4        297.55        273.14        39.64 o                         
   4  13   4        285.36        252.92        47.95 o                         
   5  13   4        961.66       1013.74        64.12 o                         
   6  13   4       2252.30       2225.25       121.75 o                         
   7  13   4        670.57        507.32       110.61 o                         
  -2  14   4        442.94        301.27       148.59 o                         
  -1  14   4        221.25        142.62        86.57 o                         
   0  14   4        830.98        732.37        87.58 o                         
   1  14   4       2481.31       2615.01       203.94 o                         
   2  14   4         77.35         52.60        73.30 o                         
   3  14   4        109.50        181.94        66.09 o                         
   4  14   4       1063.19        912.11       186.01 o                         
  -2 -13   5        856.47        720.53       138.54 o                         
  -5 -12   5        135.46         35.68        91.73 o                         
  -4 -12   5          4.24         43.44        55.64 o                         
  -3 -12   5         58.26         62.78        51.88 o                         
  -2 -12   5       1119.14       1123.16        64.71 o                         
  -1 -12   5       1014.36       1057.29        63.62 o                         
   0 -12   5        538.55        534.98        53.14 o                         
   1 -12   5       1172.50       1142.62        72.94 o                         
   2 -12   5        638.55        697.19        65.82 o                         
   3 -12   5       1730.52       1794.30       107.00 o                         
  -7 -11   5        262.98        208.67        75.46 o                         
  -6 -11   5       5847.77       6006.68       146.05 o                         
  -5 -11   5       1667.25       1588.85        67.61 o                         
  -4 -11   5        271.57        171.94        41.54 o                         
  -3 -11   5        680.19        581.86        49.16 o                         
  -2 -11   5       2182.07       2296.32        84.19 o                         
  -1 -11   5        827.06        719.06        56.61 o                         
   0 -11   5        591.03        594.96        53.83 o                         
   1 -11   5        224.22        260.21        44.10 o                         
   2 -11   5        140.44        173.39        46.58 o                         
   3 -11   5        649.34        694.28        63.14 o                         
   4 -11   5       1135.30       1241.93        72.49 o                         
   5 -11   5        871.51        927.33        72.28 o                         
   6 -11   5         97.59        141.20       140.62 o                         
  -8 -10   5        859.79        825.09        85.20 o                         
  -7 -10   5          2.72         20.30        53.24 o                         
  -6 -10   5         35.38         21.22        46.47 o                         
  -5 -10   5        588.67        539.97        80.14 o                         
  -4 -10   5       1443.74       1483.20        66.69 o                         
  -3 -10   5        398.39        381.23        36.63 o                         
  -2 -10   5       1391.39       1308.67        48.46 o                         
  -1 -10   5        776.08        695.45        42.87 o                         
   0 -10   5       4992.64       5277.69       105.62 o                         
   1 -10   5       2281.86       2255.21        64.84 o                         
   2 -10   5        107.44        107.40        32.29 o                         
   3 -10   5       2673.60       2731.39        90.20 o                         
   4 -10   5       1879.32       1938.74       105.36 o                         
   5 -10   5        112.70         89.87        74.64 o                         
   6 -10   5        277.40        353.36        62.03 o                         
   7 -10   5         93.36        148.71        67.25 o                         
   8 -10   5        428.24        308.06       135.81 o                         
  -9  -9   5       4054.97       4433.91       160.89 o                         
  -8  -9   5        408.39        404.93        52.47 o                         
  -7  -9   5        616.15        615.74       105.70 o                         
  -6  -9   5       3676.26       3775.21       106.97 o                         
  -5  -9   5       4593.39       4707.30        98.19 o                         
  -4  -9   5       1246.39       1250.06        53.90 o                         
  -3  -9   5        316.96        347.49        30.59 o                         
  -2  -9   5       2760.47       2783.22        81.78 o                         
  -1  -9   5        907.09        912.60        47.73 o                         
   0  -9   5       1047.62       1000.82        31.71 o                         
   1  -9   5        637.36        661.50        37.52 o                         
   2  -9   5       1239.46       1183.84        47.89 o                         
   3  -9   5        330.02        333.04        33.68 o                         
   4  -9   5       2066.12       2403.94       103.41 o                         
   5  -9   5       2626.58       2963.94       133.89 o                         
   6  -9   5       1509.75       1594.36       103.18 o                         
   7  -9   5       1142.55       1097.77        85.86 o                         
   8  -9   5        345.62        305.08        69.10 o                         
 -10  -8   5        177.71        156.85        78.67 o                         
  -9  -8   5       1103.88       1110.66        71.34 o                         
  -8  -8   5         81.24         96.20        34.08 o                         
  -7  -8   5       1811.84       1785.45        79.92 o                         
  -6  -8   5         70.31         46.55        22.94 o                         
  -5  -8   5        185.68        179.63        21.65 o                         
  -4  -8   5       1116.96       1141.02        36.49 o                         
  -3  -8   5      13187.34      13424.52       175.81 o                         
  -2  -8   5       2145.10       2006.04        66.01 o                         
  -1  -8   5        128.86        159.67        18.50 o                         
   0  -8   5       8159.65       8240.06       117.53 o                         
   1  -8   5       6229.73       6187.87       105.33 o                         
   2  -8   5        958.54        916.07        50.93 o                         
   3  -8   5         85.14         84.41        21.04 o                         
   4  -8   5       1466.43       1327.48        77.30 o                         
   5  -8   5       2192.68       2181.26        88.04 o                         
   6  -8   5       1318.72       1376.68       100.93 o                         
   7  -8   5        765.08        859.86       103.46 o                         
   8  -8   5        123.72        133.39        60.74 o                         
   9  -8   5         76.52         18.33        63.91 o                         
 -11  -7   5         38.54        -48.51        51.57 o                         
 -10  -7   5        850.82        776.07        59.22 o                         
  -9  -7   5       4050.53       4082.05       111.28 o                         
  -8  -7   5       3332.88       3588.11        74.38 o                         
  -7  -7   5       2068.70       2037.74        53.55 o                         
  -6  -7   5         77.91         86.53        23.32 o                         
  -5  -7   5       5665.41       5545.61        83.11 o                         
  -4  -7   5        963.56       1018.63        27.95 o                         
  -3  -7   5        224.80        200.36        18.72 o                         
  -2  -7   5        104.21        113.61        15.94 o                         
  -1  -7   5       1177.57       1290.06        34.61 o                         
   0  -7   5         42.09         58.91        15.62 o                         
   1  -7   5       3414.47       3471.93        64.26 o                         
   2  -7   5       5891.56       5791.67       122.04 o                         
   3  -7   5       3999.79       3999.62        84.54 o                         
   4  -7   5       4015.23       3932.96        66.20 o                         
   5  -7   5        317.22        307.50        25.32 o                         
   6  -7   5       4986.62       4982.04        84.51 o                         
   7  -7   5       2286.23       2285.79        98.92 o                         
   8  -7   5         34.05          2.30        42.00 o                         
   9  -7   5         72.13        135.24        62.12 o                         
  10  -7   5        164.35        121.58        74.69 o                         
 -12  -6   5        882.50        792.47       162.40 o                         
 -11  -6   5          5.81         11.19        55.25 o                         
 -10  -6   5        272.19        336.91        55.58 o                         
  -9  -6   5        574.81        641.42        59.17 o                         
  -8  -6   5        187.29        210.18        35.42 o                         
  -7  -6   5       1579.79       1676.29        63.48 o                         
  -6  -6   5       9890.71       9871.65       140.78 o                         
  -5  -6   5        485.48        521.38        31.00 o                         
  -4  -6   5        159.10        163.01        23.24 o                         
  -3  -6   5      22192.60      22055.34       222.35 o                         
  -2  -6   5       7990.62       7932.93        94.68 o                         
  -1  -6   5        360.39        404.51        28.41 o                         
   0  -6   5        287.26        276.40        15.59 o                         
   1  -6   5       8927.86       9020.95       113.72 o                         
   2  -6   5       6706.96       6700.54       112.80 o                         
   3  -6   5       4200.76       4127.09        68.55 o                         
   4  -6   5        167.01        126.20         9.42 o                         
   5  -6   5         87.49         79.70        18.24 o                         
   6  -6   5        172.89        166.02        22.23 o                         
   7  -6   5       1217.03       1239.78        43.17 o                         
   8  -6   5       3733.53       3777.38       100.53 o                         
   9  -6   5        364.16        288.75        58.95 o                         
  10  -6   5        931.08        976.35        79.32 o                         
  11  -6   5       1251.52       1237.14       169.92 o                         
 -12  -5   5       1842.82       1838.70       110.33 o                         
 -11  -5   5       1189.15       1248.43        75.92 o                         
 -10  -5   5       2095.71       2120.52        87.22 o                         
  -9  -5   5        615.22        663.69        65.71 o                         
  -8  -5   5       6387.17       6491.76       128.98 o                         
  -7  -5   5       2266.72       2269.88        54.90 o                         
  -6  -5   5        142.53        161.27        25.62 o                         
  -5  -5   5        551.08        584.95        32.71 o                         
  -4  -5   5       3058.62       3044.35        60.61 o                         
  -3  -5   5        589.79        538.35        17.72 o                         
  -2  -5   5         74.26         97.46        13.59 o                         
  -1  -5   5       9080.26       8672.37        92.20 o                         
   0  -5   5       8861.12       8998.79        87.52 o                         
   1  -5   5       5761.32       6196.84        72.34 o                         
   2  -5   5        789.61        841.37        22.83 o                         
   3  -5   5      19415.00      19223.55       189.02 o                         
   4  -5   5       8587.08       8189.52        90.26 o                         
   5  -5   5        133.06        141.27        18.19 o                         
   6  -5   5        554.41        530.65        27.07 o                         
   7  -5   5       2042.31       2022.75        58.55 o                         
   8  -5   5       1890.76       1687.45        50.42 o                         
   9  -5   5       1158.36       1286.97        56.58 o                         
  10  -5   5        804.42        874.43        77.81 o                         
  11  -5   5        129.07        199.03        69.83 o                         
  12  -5   5        221.58        256.15       117.40 o                         
 -12  -4   5        959.42        962.63        72.37 o                         
 -11  -4   5          5.89         38.65        43.72 o                         
 -10  -4   5        872.77        909.80        50.59 o                         
  -9  -4   5       4403.22       4581.97       113.16 o                         
  -8  -4   5         65.00         74.36        21.39 o                         
  -7  -4   5        137.54        176.49        25.58 o                         
  -6  -4   5      20076.07      19720.20       290.73 o                         
  -5  -4   5       3245.12       3080.40        71.51 o                         
  -4  -4   5        818.19        856.12        23.12 o                         
  -3  -4   5       3235.57       3350.33        45.56 o                         
  -2  -4   5      15444.65      15066.05       142.02 o                         
  -1  -4   5      11093.40      11147.59       120.48 o                         
   0  -4   5       2599.97       2514.72        38.11 o                         
   1  -4   5        911.18       1001.32        22.95 o                         
   2  -4   5        394.51        365.97        13.44 o                         
   3  -4   5        590.76        682.53        17.88 o                         
   4  -4   5       2441.52       2258.06        34.32 o                         
   5  -4   5       6620.71       6535.31        89.11 o                         
   6  -4   5        203.64        230.27        22.32 o                         
   7  -4   5       2689.39       2733.75        46.45 o                         
   8  -4   5       3127.00       3051.50        83.18 o                         
   9  -4   5       3164.28       3005.19        87.22 o                         
  10  -4   5       2688.28       2608.55       116.62 o                         
  11  -4   5         19.82         -8.94        62.63 o                         
  12  -4   5        598.13        530.31       107.51 o                         
 -13  -3   5       1664.25       1689.55       135.66 o                         
 -12  -3   5        430.82        462.33        54.16 o                         
 -11  -3   5       3068.13       3198.90        96.03 o                         
 -10  -3   5       2131.61       2068.55        66.91 o                         
  -9  -3   5        839.91        825.73        49.70 o                         
  -8  -3   5        863.42        833.09        35.17 o                         
  -7  -3   5        541.04        574.73        29.46 o                         
  -6  -3   5       4727.19       4487.13        62.17 o                         
  -5  -3   5         41.91         48.73        13.17 o                         
  -4  -3   5      12519.27      12261.08       131.71 o                         
  -3  -3   5       5956.78       5913.72        75.92 o                         
  -2  -3   5       2524.27       2843.70        37.51 o                         
  -1  -3   5       1071.00       1268.69        20.72 o                         
   0  -3   5      60223.00      59093.90       451.13 o                         
   1  -3   5      15991.83      15815.87       146.32 o                         
   2  -3   5       1599.26       1574.36        25.10 o                         
   3  -3   5       7368.48       7365.76        76.40 o                         
   4  -3   5      11419.21      10824.19       103.47 o                         
   5  -3   5       5778.71       5820.04        68.13 o                         
   6  -3   5       2976.09       2918.91        49.93 o                         
   7  -3   5        286.58        319.81        18.51 o                         
   8  -3   5       2254.65       2212.22        48.33 o                         
   9  -3   5       1284.34       1241.76        62.21 o                         
  10  -3   5       1526.95       1518.87        73.11 o                         
  11  -3   5       1412.72       1437.33        92.39 o                         
  12  -3   5        262.70        228.29        61.88 o                         
  13  -3   5        308.76        280.17        83.76 o                         
 -13  -2   5        137.53        343.09       132.23 o                         
 -12  -2   5        637.62        683.56        57.91 o                         
 -11  -2   5         10.84        -18.13        41.63 o                         
 -10  -2   5        249.88        358.56        36.71 o                         
  -9  -2   5      11312.14      11462.01       181.51 o                         
  -8  -2   5        853.96        902.09        40.71 o                         
  -7  -2   5       1773.06       1793.07        50.67 o                         
  -6  -2   5       6811.97       7125.24        97.87 o                         
  -5  -2   5       9779.53       9498.72       102.52 o                         
  -4  -2   5      10263.88       9885.54       102.42 o                         
  -3  -2   5        431.96        439.53        14.99 o                         
  -2  -2   5       6875.75       7254.48        84.94 o                         
  -1  -2   5       2044.38       2055.31        27.37 o                         
   0  -2   5         12.59         44.22         4.65 o                         
   1  -2   5        109.84        115.90         6.59 o                         
   2  -2   5      15896.01      15825.42       131.22 o                         
   3  -2   5        211.58        262.38         8.50 o                         
   4  -2   5       3901.99       4092.60        44.45 o                         
   5  -2   5       9319.45       9456.50       103.75 o                         
   6  -2   5       9218.73       8925.22        94.29 o                         
   7  -2   5       8595.19       8324.08       159.76 o                         
   8  -2   5         30.63         50.65        29.41 o                         
   9  -2   5       3442.68       3441.90       102.87 o                         
  10  -2   5       4441.56       4274.65       122.25 o                         
  11  -2   5        168.64        200.73        38.54 o                         
  12  -2   5         57.94         60.36        56.01 o                         
  13  -2   5         64.21         78.71        74.17 o                         
 -13  -1   5       2287.04       2323.53       160.40 o                         
 -12  -1   5        892.67        957.99        62.99 o                         
 -11  -1   5        481.74        467.23        45.73 o                         
 -10  -1   5         23.39          6.54        26.92 o                         
  -9  -1   5       6554.14       6628.45       122.02 o                         
  -8  -1   5        150.63        118.82        19.93 o                         
  -7  -1   5       8694.09       8356.04       122.68 o                         
  -6  -1   5       1005.72        998.93        21.78 o                         
  -5  -1   5        492.67        629.29        25.18 o                         
  -4  -1   5       1449.66       1385.94        26.86 o                         
  -3  -1   5      44105.23      42255.04       334.75 o                         
  -2  -1   5      16734.30      17374.11       138.11 o                         
   0  -1   5      39565.28      40338.99       298.37 o                         
   1  -1   5      25839.16      24574.18       175.40 o                         
   2  -1   5       6555.04       6382.16        54.47 o                         
   3  -1   5       3478.13       3342.74        33.52 o                         
   4  -1   5        783.21        750.21        14.21 o                         
   5  -1   5      10107.04       9774.06       101.70 o                         
   6  -1   5       2538.27       2511.73        42.74 o                         
   7  -1   5       1307.77       1209.52        47.30 o                         
   8  -1   5       1492.17       1470.06        54.73 o                         
   9  -1   5        958.77        918.42        36.16 o                         
  10  -1   5       1169.31       1141.13        54.99 o                         
  11  -1   5       3896.67       3985.87       106.28 o                         
  12  -1   5        932.64        886.88        58.12 o                         
  13  -1   5        812.97       1006.06       168.59 o                         
 -13   0   5        135.47        166.30        92.81 o                         
 -12   0   5       3395.20       3425.17       139.74 o                         
 -11   0   5        300.96        297.30        41.55 o                         
 -10   0   5        993.57       1008.04        43.27 o                         
  -9   0   5       2655.95       2629.00        69.89 o                         
  -8   0   5       5560.01       5590.22       108.70 o                         
  -7   0   5      12300.93      11965.81       176.07 o                         
  -6   0   5        290.77        315.39        15.79 o                         
  -5   0   5       4112.12       4250.28        48.86 o                         
  -4   0   5       3876.98       3894.10        46.03 o                         
  -3   0   5       5244.78       5187.05        50.13 o                         
  -2   0   5       1407.13       1557.02        18.48 o                         
  -1   0   5      18817.47      18348.98       132.18 o                         
   0   0   5        330.87        408.34        12.73 o                         
   1   0   5       1387.55       1721.95        16.79 o                         
   2   0   5      10856.36      11402.41        79.66 o                         
   3   0   5      25253.98      25133.62       195.65 o                         
   4   0   5      12063.63      12768.89       108.36 o                         
   5   0   5        563.96        494.92        14.52 o                         
   6   0   5      21284.18      21272.19       210.97 o                         
   7   0   5      19188.61      18967.30       209.00 o                         
   8   0   5        474.05        495.95        19.81 o                         
   9   0   5         27.25         20.02        16.21 o                         
  10   0   5        128.53        108.27        25.44 o                         
  11   0   5       1699.96       1815.37        60.78 o                         
  12   0   5        574.42        512.07        49.66 o                         
  13   0   5        736.20        811.12        72.86 o                         
 -13   1   5        501.53        541.13       153.02 o                         
 -12   1   5       2887.23       3163.06       107.50 o                         
 -11   1   5          7.38         -6.51        33.25 o                         
 -10   1   5       1088.04       1058.66        61.50 o                         
  -9   1   5        732.64        696.23        20.82 o                         
  -8   1   5         36.07         30.45        14.11 o                         
  -7   1   5       1965.92       1959.05        35.30 o                         
  -6   1   5      26398.95      25807.87       226.61 o                         
  -5   1   5       4157.22       4323.38        46.49 o                         
  -4   1   5        205.59        326.48         9.56 o                         
  -3   1   5      40383.69      40435.64       279.33 o                         
  -2   1   5      21180.89      20511.10       145.45 o                         
  -1   1   5      16209.43      16891.32       119.98 o                         
   0   1   5        980.00       1186.86        13.62 o                         
   1   1   5       8959.35       8987.19        68.72 o                         
   2   1   5      17504.63      17201.29       125.10 o                         
   3   1   5       3051.81       3202.41        30.08 o                         
   4   1   5        186.80        293.97         8.83 o                         
   5   1   5       1080.98       1004.61        19.36 o                         
   6   1   5       1107.17       1254.03        22.82 o                         
   7   1   5        987.69        952.22        25.66 o                         
   8   1   5      10301.97      10156.88       129.86 o                         
   9   1   5       1995.71       2004.10        45.52 o                         
  10   1   5       2344.71       2311.40        59.09 o                         
  11   1   5        639.17        601.55        43.11 o                         
  12   1   5       1604.01       1492.27        61.14 o                         
  13   1   5       2706.88       2637.82       108.61 o                         
 -13   2   5        594.92        774.87       159.08 o                         
 -12   2   5       1006.46       1028.37        70.18 o                         
 -11   2   5       1806.13       1806.16        61.95 o                         
 -10   2   5       5277.27       5412.97       107.97 o                         
  -9   2   5        233.66        243.56        22.39 o                         
  -8   2   5       2604.87       2727.10        51.22 o                         
  -7   2   5       5641.62       5792.09        74.17 o                         
  -6   2   5       8191.25       8090.14        82.34 o                         
  -5   2   5       1372.03       1437.03        23.15 o                         
  -4   2   5       9992.75       9639.72        85.36 o                         
  -3   2   5       5807.18       5856.39        54.24 o                         
  -2   2   5        792.40        684.11        10.55 o                         
  -1   2   5      16982.46      16404.23       110.62 o                         
   0   2   5      23315.42      23155.85       137.54 o                         
   1   2   5      11934.59      13167.50        85.98 o                         
   2   2   5        836.45        769.49        12.19 o                         
   3   2   5      48588.47      48595.33       381.15 o                         
   4   2   5      37721.54      37561.14       273.88 o                         
   5   2   5         94.75        128.15         7.85 o                         
   6   2   5       2115.48       2243.48        28.41 o                         
   7   2   5       4497.14       4404.21        73.20 o                         
   8   2   5       7010.24       6947.47        90.15 o                         
   9   2   5        625.26        566.54        26.63 o                         
  10   2   5        665.20        676.13        44.34 o                         
  11   2   5        184.85        206.34        33.70 o                         
  12   2   5        640.35        585.70        51.50 o                         
  13   2   5        283.24        218.92        48.65 o                         
 -12   3   5        672.52        618.14        49.75 o                         
 -11   3   5          2.14         31.48        40.98 o                         
 -10   3   5        127.62        160.40        27.53 o                         
  -9   3   5       2960.93       2972.82        91.15 o                         
  -8   3   5        682.39        688.35        27.38 o                         
  -7   3   5        431.60        406.78        21.98 o                         
  -6   3   5      20052.91      19887.94       220.44 o                         
  -5   3   5      10668.76      10459.71       100.60 o                         
  -4   3   5      10260.44      10361.33        90.49 o                         
  -3   3   5       2870.40       2906.74        32.51 o                         
  -2   3   5       6078.78       6156.86        48.22 o                         
  -1   3   5      21782.53      21497.20       153.56 o                         
   0   3   5        339.22        357.47         8.66 o                         
   1   3   5       4592.24       5162.42        37.51 o                         
   2   3   5       1115.12       1135.91        14.53 o                         
   3   3   5        269.17        391.35        11.76 o                         
   4   3   5       1215.95       1265.34        21.64 o                         
   5   3   5      12441.06      12132.42       112.53 o                         
   6   3   5       6364.29       6429.06        67.29 o                         
   7   3   5       3463.71       3373.00        43.60 o                         
   8   3   5       1144.57       1107.32        32.56 o                         
   9   3   5       5507.40       5387.85       121.62 o                         
  10   3   5       7036.23       7113.76       169.63 o                         
  11   3   5         20.26         27.30        26.82 o                         
  12   3   5        691.59        666.62        52.40 o                         
  13   3   5       1000.22        906.55        68.18 o                         
  14   3   5        242.21        436.28       144.04 o                         
 -12   4   5         53.53         43.01        49.52 o                         
 -11   4   5       1041.72       1047.66        52.49 o                         
 -10   4   5       4327.22       4536.85        91.75 o                         
  -9   4   5       4157.63       4336.64       111.18 o                         
  -8   4   5        704.16        642.17        27.31 o                         
  -7   4   5       1044.66       1039.77        40.37 o                         
  -6   4   5       6206.78       6120.60        92.99 o                         
  -5   4   5       1407.10       1350.78        24.21 o                         
  -4   4   5       7887.46       7605.88        69.45 o                         
  -3   4   5       6586.91       6257.44        56.45 o                         
  -2   4   5        201.98        236.50         8.84 o                         
  -1   4   5        524.13        513.49        11.82 o                         
   0   4   5      55372.83      55274.00       343.64 o                         
   1   4   5      30274.25      30368.83       200.32 o                         
   2   4   5        184.91        277.76         8.55 o                         
   3   4   5       9965.49      10345.03        85.66 o                         
   4   4   5      10855.83      10436.74       118.44 o                         
   5   4   5      11307.48      11013.50        99.25 o                         
   6   4   5        124.57        129.46         9.84 o                         
   7   4   5         33.17         58.28        11.31 o                         
   8   4   5       1413.02       1389.24        33.18 o                         
   9   4   5        915.13        862.90        33.20 o                         
  10   4   5        120.66        173.30        26.33 o                         
  11   4   5       1441.14       1371.99        46.57 o                         
  12   4   5        413.84        326.76        48.81 o                         
  13   4   5        231.83        284.24        78.84 o                         
 -12   5   5        323.15        423.30       131.82 o                         
 -11   5   5         31.85         88.48        42.76 o                         
 -10   5   5        110.05         94.05        30.49 o                         
  -9   5   5       4559.05       4559.42        84.93 o                         
  -8   5   5       2476.08       2457.51        58.43 o                         
  -7   5   5       4664.89       4710.56        64.91 o                         
  -6   5   5       2006.89       2006.59        31.64 o                         
  -5   5   5       4083.31       4198.03        49.28 o                         
  -4   5   5      15029.34      14707.00       111.31 o                         
  -3   5   5       1755.06       1746.04        22.22 o                         
  -2   5   5       2776.11       3071.15        43.67 o                         
  -1   5   5          0.45         18.87         7.67 o                         
   0   5   5       3443.01       3101.50        30.35 o                         
   1   5   5       1964.11       1887.40        22.11 o                         
   2   5   5      22167.36      22211.78       148.59 o                         
   3   5   5       2917.49       2941.56        29.01 o                         
   4   5   5         85.98        125.63         9.33 o                         
   5   5   5        474.07        528.96        16.67 o                         
   6   5   5      16058.98      15859.09       145.96 o                         
   7   5   5      17506.66      17652.34       209.58 o                         
   8   5   5        373.48        381.08        18.52 o                         
   9   5   5       1693.34       1568.19        38.98 o                         
  10   5   5       3590.83       3678.53        87.93 o                         
  11   5   5        943.70        958.75        54.60 o                         
  12   5   5         94.90         50.26        42.65 o                         
  13   5   5        119.23        148.60       113.11 o                         
 -12   6   5       1059.23       1158.57       184.80 o                         
 -11   6   5        317.11        231.74        48.70 o                         
 -10   6   5         13.83         14.38        35.39 o                         
  -9   6   5       4018.98       4145.22       105.67 o                         
  -8   6   5        612.53        546.50        33.16 o                         
  -7   6   5       1080.00       1101.58        26.49 o                         
  -6   6   5        287.46        297.16        15.78 o                         
  -5   6   5        160.92        207.47        14.97 o                         
  -4   6   5         30.36         43.62        11.52 o                         
  -3   6   5      19689.12      19616.94       166.42 o                         
  -2   6   5       6951.76       6853.45        72.62 o                         
  -1   6   5         74.48        104.55         8.42 o                         
   0   6   5      15257.83      15544.76       126.94 o                         
   1   6   5      10801.49      10657.67        87.98 o                         
   2   6   5      10391.97      10238.04        81.35 o                         
   3   6   5        536.95        580.91        14.13 o                         
   4   6   5       1042.69       1105.98        22.10 o                         
   5   6   5       3069.80       2996.42        41.64 o                         
   6   6   5        416.51        472.73        18.94 o                         
   7   6   5        187.38        183.48        16.96 o                         
   8   6   5       2038.36       1972.73        50.68 o                         
   9   6   5       1241.18       1303.98        61.32 o                         
  10   6   5         60.39         78.70        37.31 o                         
  11   6   5       1587.05       1417.04        65.88 o                         
  12   6   5        577.19        578.71        52.52 o                         
  13   6   5       1477.94       1326.06       179.88 o                         
 -11   7   5        862.90        799.22       110.18 o                         
 -10   7   5       1246.87       1196.12        61.53 o                         
  -9   7   5        382.89        301.14        37.70 o                         
  -8   7   5       1502.94       1499.31        44.72 o                         
  -7   7   5       8994.76       9015.15       123.33 o                         
  -6   7   5       1795.07       1879.18        39.54 o                         
  -5   7   5        549.76        544.04        20.68 o                         
  -4   7   5         22.48         34.75        12.84 o                         
  -3   7   5       4365.26       4370.96        52.02 o                         
  -2   7   5       5358.15       5309.84        55.15 o                         
  -1   7   5       7650.58       7543.93        79.47 o                         
   0   7   5        199.16        212.81        11.62 o                         
   1   7   5        264.56        237.18        10.67 o                         
   2   7   5       3307.71       3328.41        45.66 o                         
   3   7   5      16599.73      16191.69       135.98 o                         
   4   7   5       9220.33       9319.04       122.32 o                         
   5   7   5        728.06        620.37        23.61 o                         
   6   7   5       5860.12       5914.05        77.79 o                         
   7   7   5       8607.65       8569.79       127.53 o                         
   8   7   5       1133.01       1035.54        40.68 o                         
   9   7   5        232.38        194.56        39.09 o                         
  10   7   5         18.25        -13.07        38.27 o                         
  11   7   5       1538.46       1476.02        68.39 o                         
  12   7   5         63.37         88.67        84.13 o                         
 -10   8   5        138.86        185.63        50.70 o                         
  -9   8   5         21.78         -3.12        41.49 o                         
  -8   8   5         51.17         14.16        26.68 o                         
  -7   8   5         18.97         13.44        23.70 o                         
  -6   8   5       4455.65       4404.91        85.41 o                         
  -5   8   5       1794.62       1777.88        55.64 o                         
  -4   8   5        239.43        300.15        19.40 o                         
  -3   8   5       6034.83       5992.09        88.63 o                         
  -2   8   5       4418.96       4456.48        60.79 o                         
  -1   8   5       8424.78       8516.16        81.30 o                         
   0   8   5       2114.76       2127.43        45.21 o                         
   1   8   5       1130.54       1201.98        26.73 o                         
   2   8   5       3495.51       3588.39        50.71 o                         
   3   8   5         66.82         69.33        12.54 o                         
   4   8   5        363.47        362.36        26.28 o                         
   5   8   5       2050.73       2113.60        51.37 o                         
   6   8   5        170.89        192.81        23.69 o                         
   7   8   5        376.11        382.48        27.96 o                         
   8   8   5       2582.84       2484.61        82.25 o                         
   9   8   5       2692.27       2652.86        91.34 o                         
  10   8   5       2475.57       2456.29        93.32 o                         
  11   8   5         47.27         60.81        56.97 o                         
 -10   9   5       2599.16       2918.05       256.85 o                         
  -9   9   5        480.72        497.72        49.75 o                         
  -8   9   5        292.08        266.11        35.66 o                         
  -7   9   5        837.26        862.54        41.58 o                         
  -6   9   5       3425.89       3601.15        84.56 o                         
  -5   9   5        848.82        817.11        41.90 o                         
  -4   9   5       2364.67       2304.19        53.77 o                         
  -3   9   5        386.09        374.68        23.78 o                         
  -2   9   5        780.34        829.33        41.98 o                         
  -1   9   5       1353.53       1353.02        28.38 o                         
   0   9   5       8142.84       8359.30       105.48 o                         
   1   9   5       3989.95       3935.09        63.05 o                         
   2   9   5        180.89        200.83        16.55 o                         
   3   9   5       8425.76       8391.38       106.55 o                         
   4   9   5       7610.08       7542.82       106.34 o                         
   5   9   5       1201.78       1228.86        40.18 o                         
   6   9   5       1690.03       1530.50        59.65 o                         
   7   9   5        462.24        408.25        34.56 o                         
   8   9   5       1973.88       1930.46        61.53 o                         
   9   9   5         16.65         23.16        40.07 o                         
  10   9   5         67.10        144.07        45.16 o                         
  11   9   5          2.04         27.73        94.12 o                         
  -9  10   5        995.99       1078.22        86.04 o                         
  -8  10   5        638.92        649.61        52.10 o                         
  -7  10   5         87.40         94.75        33.34 o                         
  -6  10   5       1278.87       1256.18        61.01 o                         
  -5  10   5       1235.53       1139.21        49.81 o                         
  -4  10   5       4792.66       4788.70       116.13 o                         
  -3  10   5       1890.73       1887.86        57.80 o                         
  -2  10   5        591.79        562.25        26.87 o                         
  -1  10   5       3138.12       3138.96        55.53 o                         
   0  10   5       1438.79       1449.13        49.74 o                         
   1  10   5        957.84        934.90        38.50 o                         
   2  10   5       1333.16       1263.38        37.45 o                         
   3  10   5          3.17          1.01        22.55 o                         
   4  10   5        747.21        692.40        42.10 o                         
   5  10   5       3104.48       3076.86        70.37 o                         
   6  10   5       1692.97       1794.03        62.10 o                         
   7  10   5        946.14        830.42        46.43 o                         
   8  10   5        119.86         76.46        43.11 o                         
   9  10   5       1653.10       1582.50        63.72 o                         
  10  10   5       3672.34       3824.86       144.85 o                         
  -8  11   5        470.49        622.73       153.58 o                         
  -7  11   5        198.01        172.87        41.96 o                         
  -6  11   5        650.20        620.38        46.95 o                         
  -5  11   5        461.29        528.26        41.58 o                         
  -4  11   5        422.74        460.06        41.06 o                         
  -3  11   5       1080.56       1093.53        53.26 o                         
  -2  11   5       1082.58       1101.47        49.10 o                         
  -1  11   5        164.05        117.77        29.57 o                         
   0  11   5       4959.26       4908.84       103.83 o                         
   1  11   5       4011.54       4004.14        78.67 o                         
   2  11   5       1099.84        999.59        39.98 o                         
   3  11   5       2195.87       2015.61        62.88 o                         
   4  11   5        902.79        921.71        50.93 o                         
   5  11   5       2827.31       2771.77        78.17 o                         
   6  11   5        351.09        353.95        48.44 o                         
   7  11   5         42.15         52.79        39.17 o                         
   8  11   5         33.02         89.68        41.62 o                         
   9  11   5        305.47        316.29        60.29 o                         
  10  11   5          2.30        -88.75        88.75 o                         
  -6  12   5        310.40        383.29        73.05 o                         
  -5  12   5        205.42        207.13        42.89 o                         
  -4  12   5       2867.52       3011.32        97.86 o                         
  -3  12   5       1606.05       1637.67        62.45 o                         
  -2  12   5        204.70        237.25        37.87 o                         
  -1  12   5        138.62        153.66        36.22 o                         
   0  12   5        811.67        786.63        44.53 o                         
   1  12   5       1190.33       1146.23        49.51 o                         
   2  12   5       2036.75       1997.58        61.23 o                         
   3  12   5       1393.53       1411.43        76.06 o                         
   4  12   5        130.58        121.39        38.07 o                         
   5  12   5         25.10         16.73        37.68 o                         
   6  12   5       1932.97       2019.53        84.85 o                         
   7  12   5       3648.32       3664.10       105.68 o                         
   8  12   5        126.75        100.93        63.66 o                         
   9  12   5        764.31        427.13       142.25 o                         
  -5  13   5         98.29         76.75       122.93 o                         
  -4  13   5          8.03        -12.19        55.85 o                         
  -3  13   5       1154.70       1122.48        55.28 o                         
  -2  13   5       1492.35       1352.05        63.74 o                         
  -1  13   5       1407.17       1321.75        63.00 o                         
   0  13   5       2080.04       1943.44        65.00 o                         
   1  13   5        673.57        631.73        49.04 o                         
   2  13   5       2015.03       2004.92        62.03 o                         
   3  13   5        764.93        751.00        52.40 o                         
   4  13   5        182.54        147.95        42.73 o                         
   5  13   5        167.96        160.43        42.91 o                         
   6  13   5         19.80        107.44        52.55 o                         
   7  13   5        229.23        113.48       121.85 o                         
  -1  14   5        548.59        542.14       119.63 o                         
   0  14   5         25.03        129.49        77.06 o                         
   1  14   5          4.19         -3.95        70.26 o                         
   2  14   5         83.91         76.30        87.48 o                         
   3  14   5       1013.28       1160.50       166.48 o                         
   4  14   5       1316.85       1390.74       137.96 o                         
  -4 -12   6        753.51        743.92        87.98 o                         
  -3 -12   6        831.44        822.62        77.56 o                         
  -2 -12   6        405.34        319.47        54.83 o                         
  -1 -12   6        152.28        145.30        47.68 o                         
   0 -12   6        888.99       1039.77        87.69 o                         
   1 -12   6         19.62         39.41        65.49 o                         
   2 -12   6        312.64        414.41        87.43 o                         
   3 -12   6         82.83        120.38        94.13 o                         
  -7 -11   6          0.89        -18.21        69.57 o                         
  -6 -11   6         55.82         15.87        50.25 o                         
  -5 -11   6        367.79        428.28        52.79 o                         
  -4 -11   6        943.52        946.87        68.96 o                         
  -3 -11   6       3048.33       3157.36        93.52 o                         
  -2 -11   6         96.82         56.46        46.13 o                         
  -1 -11   6        581.43        589.17        61.50 o                         
   0 -11   6       1882.62       1792.82        77.57 o                         
   1 -11   6       2998.08       3120.76        90.03 o                         
   2 -11   6        533.43        483.83        65.98 o                         
   3 -11   6         59.71        -14.26        53.17 o                         
   4 -11   6       1506.16       1466.21        78.81 o                         
   5 -11   6        493.50        351.35       116.30 o                         
  -8 -10   6       1501.53       1647.97       136.73 o                         
  -7 -10   6       1153.23       1240.05        84.49 o                         
  -6 -10   6       1744.76       1648.86        77.12 o                         
  -5 -10   6       1243.46       1170.44        68.90 o                         
  -4 -10   6        859.31        869.07        53.04 o                         
  -3 -10   6       3100.34       3245.40        81.98 o                         
  -2 -10   6         67.39        142.57        31.04 o                         
  -1 -10   6        248.29        263.46        35.21 o                         
   0 -10   6        220.54        178.54        37.71 o                         
   1 -10   6        208.69        201.46        39.16 o                         
   2 -10   6        550.91        612.90        59.28 o                         
   3 -10   6       4649.03       5016.45       123.24 o                         
   4 -10   6        164.57        118.38        52.16 o                         
   5 -10   6        187.90        147.99        65.48 o                         
   6 -10   6       2677.45       2518.72       104.31 o                         
   7 -10   6       1433.33       1555.36       116.31 o                         
  -9  -9   6        246.28        147.01        68.37 o                         
  -8  -9   6        896.09        959.36        83.06 o                         
  -7  -9   6        371.11        427.03        64.18 o                         
  -6  -9   6       2290.99       2281.31        98.05 o                         
  -5  -9   6          9.86          6.17        35.21 o                         
  -4  -9   6       1346.65       1340.40        57.24 o                         
  -3  -9   6       2471.97       2456.40        64.54 o                         
  -2  -9   6       4096.53       4216.87        79.14 o                         
  -1  -9   6       3072.25       3062.62        68.70 o                         
   0  -9   6        736.52        648.63        38.10 o                         
   1  -9   6       3435.41       3410.34        74.44 o                         
   2  -9   6       1215.16       1182.47        48.58 o                         
   3  -9   6       1184.52       1157.24        46.95 o                         
   4  -9   6         93.43         64.10        53.92 o                         
   5  -9   6        179.13        199.65        59.88 o                         
   6  -9   6        257.15        307.53        65.61 o                         
   7  -9   6         47.00          9.87        60.26 o                         
   8  -9   6        530.68        534.81        85.55 o                         
 -10  -8   6       1474.74       1526.43       101.56 o                         
  -9  -8   6        925.99        716.14        72.39 o                         
  -8  -8   6        958.39        978.35        61.93 o                         
  -7  -8   6       2309.13       2419.99        64.60 o                         
  -6  -8   6       7393.19       7502.18       119.58 o                         
  -5  -8   6         11.39         13.84        16.41 o                         
  -4  -8   6         15.81         17.40        14.76 o                         
  -3  -8   6       2840.59       2872.73        57.90 o                         
  -2  -8   6        268.98        247.86        23.71 o                         
  -1  -8   6       1164.22       1208.48        38.71 o                         
   0  -8   6       4534.47       4347.99        79.82 o                         
   1  -8   6        294.62        333.00        30.53 o                         
   2  -8   6        374.75        402.63        32.46 o                         
   3  -8   6       9816.33       9811.34       188.72 o                         
   4  -8   6       3199.83       3194.00       133.93 o                         
   5  -8   6        691.93        643.00        51.70 o                         
   6  -8   6        673.87        691.85        67.23 o                         
   7  -8   6       4059.77       4280.70       327.13 o                         
   8  -8   6       1777.63       1648.39       134.69 o                         
   9  -8   6          4.15         37.57        72.46 o                         
 -11  -7   6        393.85        372.20       125.55 o                         
 -10  -7   6          0.01         66.63        44.40 o                         
  -9  -7   6        199.69        199.91        52.31 o                         
  -8  -7   6        143.88        163.94        31.42 o                         
  -7  -7   6       1714.99       1634.05        54.72 o                         
  -6  -7   6       1701.04       1779.09        49.13 o                         
  -5  -7   6       3609.03       3679.37        73.23 o                         
  -4  -7   6       4332.98       4368.66        71.32 o                         
  -3  -7   6       1473.84       1570.74        47.38 o                         
  -2  -7   6       6438.83       6326.98        97.66 o                         
  -1  -7   6       2809.86       2788.37        56.02 o                         
   0  -7   6       5554.10       5454.79        88.85 o                         
   1  -7   6        955.66        908.81        22.51 o                         
   2  -7   6          8.47         12.76        28.20 o                         
   3  -7   6       3692.66       3648.28        93.43 o                         
   4  -7   6          0.86          8.06        12.28 o                         
   5  -7   6       1644.78       1630.03        42.97 o                         
   6  -7   6       1215.33       1302.77        51.32 o                         
   7  -7   6         27.49         17.75        40.76 o                         
   8  -7   6        209.68        192.82        44.99 o                         
   9  -7   6       3725.39       3948.05       139.06 o                         
  10  -7   6        572.88        564.16        72.57 o                         
 -12  -6   6        235.87        226.62       132.59 o                         
 -11  -6   6       1119.58       1097.27        82.11 o                         
 -10  -6   6       2839.44       3000.21       106.66 o                         
  -9  -6   6       5481.18       5701.47       127.42 o                         
  -8  -6   6        106.58         83.27        33.78 o                         
  -7  -6   6        854.34        733.01        48.00 o                         
  -6  -6   6       9144.97       9215.31       164.40 o                         
  -5  -6   6       1427.12       1468.17        73.78 o                         
  -4  -6   6        738.22        802.70        41.21 o                         
  -3  -6   6       4101.85       3883.87        86.03 o                         
  -2  -6   6       2341.67       2295.00        48.26 o                         
  -1  -6   6        391.42        443.74        18.93 o                         
   0  -6   6      11554.92      11662.67       138.50 o                         
   1  -6   6       2298.95       2237.94        42.52 o                         
   2  -6   6       5661.10       5951.62       113.73 o                         
   3  -6   6       3095.83       3113.32        56.39 o                         
   4  -6   6       7092.85       6995.11        86.31 o                         
   5  -6   6       4167.63       4202.38        66.77 o                         
   6  -6   6        400.01        389.75        24.54 o                         
   7  -6   6       1547.26       1503.92        47.05 o                         
   8  -6   6        169.88        157.11        55.10 o                         
   9  -6   6        473.06        495.21        65.62 o                         
  10  -6   6         12.42          7.22        58.68 o                         
  11  -6   6        551.50        526.30       128.21 o                         
 -12  -5   6         61.61         86.79        92.37 o                         
 -11  -5   6        312.25        345.84        71.18 o                         
 -10  -5   6        277.63        283.43        51.93 o                         
  -9  -5   6         66.41         97.45        40.19 o                         
  -8  -5   6       2269.26       2363.41        67.93 o                         
  -7  -5   6       5076.62       5058.78       109.20 o                         
  -6  -5   6        330.14        313.66        26.16 o                         
  -5  -5   6       7862.06       7588.45       115.66 o                         
  -4  -5   6       9000.67       8975.37       120.33 o                         
  -3  -5   6       9615.47       9558.65       112.94 o                         
  -2  -5   6        176.96        257.10        19.65 o                         
  -1  -5   6         28.19         65.81        10.94 o                         
   0  -5   6      22745.33      21999.23       205.72 o                         
   1  -5   6        895.68        902.57        25.09 o                         
   2  -5   6       2650.85       2598.00        55.09 o                         
   3  -5   6        534.28        603.91        28.67 o                         
   4  -5   6        226.66        205.40        10.19 o                         
   5  -5   6        199.15        251.16        19.54 o                         
   6  -5   6      11991.25      12060.28       164.79 o                         
   7  -5   6        807.85        814.15        39.02 o                         
   8  -5   6         44.19         36.80        21.16 o                         
   9  -5   6       2158.59       2190.70       122.10 o                         
  10  -5   6       2454.42       2816.86       423.39 o                         
  11  -5   6       1211.60       1234.72       120.47 o                         
  12  -5   6         14.86        149.42       121.31 o                         
 -12  -4   6       2471.08       2483.86       109.59 o                         
 -11  -4   6         87.89         40.25        45.77 o                         
 -10  -4   6       2491.83       2592.69        76.98 o                         
  -9  -4   6       6329.35       6623.46       140.22 o                         
  -8  -4   6        164.45        193.44        29.77 o                         
  -7  -4   6        123.58        141.67        19.36 o                         
  -6  -4   6          8.11         31.97        18.97 o                         
  -5  -4   6       3595.78       3496.42        72.98 o                         
  -4  -4   6        739.15        737.66        24.09 o                         
  -3  -4   6      11646.09      11557.28       113.24 o                         
  -2  -4   6         83.93         85.25         8.76 o                         
  -1  -4   6       4466.98       4547.77        54.69 o                         
   0  -4   6       5313.43       5686.01        58.42 o                         
   1  -4   6      15324.63      15596.66       155.13 o                         
   2  -4   6      16202.88      16285.59       156.35 o                         
   3  -4   6       3090.44       3223.69        42.21 o                         
   4  -4   6       3453.87       3591.13        59.70 o                         
   5  -4   6        491.83        493.45        22.35 o                         
   6  -4   6       4183.84       4166.64        80.47 o                         
   7  -4   6        267.49        301.85        34.12 o                         
   8  -4   6       1297.95       1222.69        35.92 o                         
   9  -4   6         38.81         81.80        48.94 o                         
  10  -4   6         75.13         66.29        59.02 o                         
  11  -4   6        508.60        485.11        70.00 o                         
  12  -4   6       1671.48       1700.28       186.77 o                         
 -12  -3   6          1.12        -11.78        47.59 o                         
 -11  -3   6        953.25       1042.95        78.35 o                         
 -10  -3   6       1726.53       1697.94        62.43 o                         
  -9  -3   6         14.05          6.41        23.64 o                         
  -8  -3   6       5864.28       5813.19        98.49 o                         
  -7  -3   6       7463.30       7087.36       104.45 o                         
  -6  -3   6       5476.59       5565.44        82.85 o                         
  -5  -3   6        131.14        207.39        20.00 o                         
  -4  -3   6       2373.68       2332.44        37.74 o                         
  -3  -3   6      42706.79      42313.16       390.30 o                         
  -2  -3   6         94.44        130.37        11.23 o                         
  -1  -3   6       4799.42       4731.37        46.85 o                         
   0  -3   6        917.35        964.69        17.70 o                         
   1  -3   6       4021.38       3791.51        50.38 o                         
   2  -3   6        839.66        868.20        17.25 o                         
   3  -3   6      22455.85      21462.84       171.07 o                         
   4  -3   6        100.33        135.14        10.16 o                         
   5  -3   6        196.72        213.64        12.37 o                         
   6  -3   6       6681.40       6689.69        92.62 o                         
   7  -3   6       5099.15       5017.82        64.56 o                         
   8  -3   6       3425.41       3273.00       103.20 o                         
   9  -3   6         46.57         75.22        35.39 o                         
  10  -3   6       1816.85       1932.63        98.39 o                         
  11  -3   6       1393.06       1459.66       143.27 o                         
  12  -3   6         11.16         36.14        57.63 o                         
 -12  -2   6       3242.61       3357.07        95.48 o                         
 -11  -2   6        539.47        628.03        53.38 o                         
 -10  -2   6        781.62        711.68        43.95 o                         
  -9  -2   6         55.62         73.53        28.85 o                         
  -8  -2   6       2600.08       2748.79        65.22 o                         
  -7  -2   6         27.41         32.02        18.32 o                         
  -6  -2   6       1903.90       1948.57        42.38 o                         
  -5  -2   6        111.82        105.12        11.60 o                         
  -4  -2   6       9821.31      10148.27        94.92 o                         
  -3  -2   6        827.06        880.36        20.06 o                         
  -2  -2   6       9766.25       9328.15       101.46 o                         
  -1  -2   6      27027.74      26568.44       213.85 o                         
   0  -2   6       6126.65       6327.24        57.44 o                         
   1  -2   6       8254.89       8928.71        83.81 o                         
   2  -2   6       3343.58       3360.98        35.35 o                         
   3  -2   6      23340.62      22837.55       176.14 o                         
   4  -2   6       1856.40       1902.47        26.15 o                         
   5  -2   6       3938.99       3954.72        48.09 o                         
   6  -2   6       1287.36       1240.88        31.59 o                         
   7  -2   6         24.34         49.45        19.44 o                         
   8  -2   6        527.57        487.17        44.32 o                         
   9  -2   6       4680.51       4811.17       126.17 o                         
  10  -2   6       1231.05       1155.27        70.15 o                         
  11  -2   6         11.78          4.81        38.62 o                         
  12  -2   6       2866.31       2847.72       134.82 o                         
  13  -2   6       1163.00       1059.00       169.90 o                         
 -12  -1   6         77.98         95.63        42.70 o                         
 -11  -1   6       3252.03       3355.57       122.12 o                         
 -10  -1   6       3644.59       3906.79       136.79 o                         
  -9  -1   6       1975.54       1937.69        93.11 o                         
  -8  -1   6        543.45        533.63        23.02 o                         
  -7  -1   6       4521.28       4588.85        83.49 o                         
  -6  -1   6      28540.89      28648.22       304.07 o                         
  -5  -1   6        386.21        387.10        18.10 o                         
  -4  -1   6        801.73        842.70        18.45 o                         
  -3  -1   6       8252.37       8103.48        70.28 o                         
  -2  -1   6       5338.47       4956.57        51.39 o                         
  -1  -1   6        301.74        293.20         7.85 o                         
   0  -1   6      27879.87      27326.78       199.08 o                         
   1  -1   6        634.99        656.97        13.67 o                         
   2  -1   6        325.78        393.04        10.94 o                         
   3  -1   6      22679.76      22397.67       171.80 o                         
   4  -1   6       8667.30       8270.67        68.74 o                         
   5  -1   6       8601.98       8576.55        82.95 o                         
   6  -1   6        143.89        167.26        12.12 o                         
   7  -1   6       3298.42       3252.03        68.13 o                         
   8  -1   6       6093.68       6013.48       125.32 o                         
   9  -1   6       1147.76       1142.20        45.33 o                         
  10  -1   6        879.38        804.60        48.93 o                         
  11  -1   6        261.71        265.91        39.33 o                         
  12  -1   6         66.23        169.07        42.61 o                         
  13  -1   6          7.48        226.22       139.52 o                         
 -13   0   6        996.97        858.98       179.47 o                         
 -12   0   6        167.58        123.67        46.70 o                         
 -11   0   6       1282.33       1234.46        68.69 o                         
 -10   0   6        256.36        287.89        26.35 o                         
  -9   0   6        461.77        490.14        29.46 o                         
  -8   0   6        177.00        171.09        22.02 o                         
  -7   0   6       1879.14       1857.71        43.00 o                         
  -6   0   6         59.64         60.90        13.13 o                         
  -5   0   6       8206.43       8095.24        81.30 o                         
  -4   0   6      27365.55      26763.87       219.11 o                         
  -3   0   6       1637.61       1791.47        23.07 o                         
  -2   0   6       7661.63       8352.37        65.38 o                         
  -1   0   6      19851.06      19529.28       148.78 o                         
   0   0   6      49758.88      48284.73       357.69 o                         
   1   0   6       1392.01       1499.41        15.51 o                         
   2   0   6       4985.01       4925.91        38.86 o                         
   3   0   6      15508.47      14999.08       112.01 o                         
   4   0   6        939.95        804.71        15.71 o                         
   5   0   6       3640.54       3653.85        41.32 o                         
   6   0   6       6222.83       6171.63        70.63 o                         
   7   0   6         60.55         88.63        14.23 o                         
   8   0   6         83.38        110.41        14.77 o                         
   9   0   6      12959.08      12849.58       160.72 o                         
  10   0   6       5059.18       5217.38       109.88 o                         
  11   0   6        536.73        555.99        40.10 o                         
  12   0   6        312.18        258.52        43.08 o                         
  13   0   6        658.40        789.26        98.30 o                         
 -13   1   6       1343.58       1108.75       173.08 o                         
 -12   1   6        560.41        445.49        59.78 o                         
 -11   1   6        417.93        402.98        41.51 o                         
 -10   1   6       2493.12       2498.36        72.25 o                         
  -9   1   6      12095.72      11862.65       179.56 o                         
  -8   1   6         58.50         40.33        16.70 o                         
  -7   1   6        514.26        584.97        18.48 o                         
  -6   1   6       7930.48       7757.81        77.20 o                         
  -5   1   6       2006.54       1944.13        29.14 o                         
  -4   1   6        211.59        245.66         8.20 o                         
  -3   1   6       6039.13       5986.83        48.93 o                         
  -2   1   6         40.69         34.48         4.76 o                         
  -1   1   6       1973.38       2261.50        21.49 o                         
   0   1   6      11208.09      10910.58        87.14 o                         
   1   1   6       5416.16       5214.37        45.76 o                         
   2   1   6      19885.85      20052.03       139.60 o                         
   3   1   6       2118.38       2288.38        23.60 o                         
   4   1   6      11240.80      11434.25        90.06 o                         
   5   1   6      11649.45      11448.18        99.12 o                         
   6   1   6       3441.15       3578.64        41.72 o                         
   7   1   6       3897.39       3890.96        52.21 o                         
   8   1   6         69.49         65.32        15.17 o                         
   9   1   6       2090.13       2137.39        46.47 o                         
  10   1   6        327.29        358.17        31.06 o                         
  11   1   6       1372.83       1262.75        43.75 o                         
  12   1   6        284.46        300.89        38.28 o                         
  13   1   6        193.61         92.74        46.35 o                         
 -13   2   6        673.18        572.41       142.84 o                         
 -12   2   6         32.51         45.11        51.13 o                         
 -11   2   6         17.39          4.29        35.34 o                         
 -10   2   6         94.64         99.47        28.68 o                         
  -9   2   6        240.53        275.71        21.40 o                         
  -8   2   6       4414.70       4412.43        72.36 o                         
  -7   2   6      10162.55       9903.65       137.36 o                         
  -6   2   6         42.61         67.42         9.80 o                         
  -5   2   6       5950.10       5964.60        72.22 o                         
  -4   2   6      21993.07      21680.12       168.96 o                         
  -3   2   6      40662.84      40460.08       280.82 o                         
  -2   2   6       1131.75       1322.99        16.21 o                         
  -1   2   6        187.66        168.78         6.67 o                         
   0   2   6      42766.39      42656.06       266.02 o                         
   1   2   6       4238.39       4091.93        31.55 o                         
   2   2   6       1843.62       1769.78        18.42 o                         
   3   2   6       5686.86       5749.73        52.93 o                         
   4   2   6         86.15         59.81         7.01 o                         
   5   2   6        130.42        166.13         9.84 o                         
   6   2   6      24569.81      24266.07       207.09 o                         
   7   2   6       3755.16       3705.05        49.77 o                         
   8   2   6       1598.59       1583.28        41.64 o                         
   9   2   6       3466.76       3444.08        61.94 o                         
  10   2   6       2369.51       2362.47        59.20 o                         
  11   2   6       4147.72       4091.96        83.89 o                         
  12   2   6        131.01         92.13        45.93 o                         
  13   2   6        282.82        220.35        56.25 o                         
 -12   3   6       3531.94       3593.05       104.33 o                         
 -11   3   6         89.84         68.23        40.63 o                         
 -10   3   6        898.28        846.23        36.09 o                         
  -9   3   6       3829.61       3750.71        69.66 o                         
  -8   3   6       1663.39       1611.42        37.26 o                         
  -7   3   6       1829.74       1891.87        36.29 o                         
  -6   3   6        833.59        784.45        23.95 o                         
  -5   3   6       1180.72       1155.36        21.86 o                         
  -4   3   6         12.12         25.89         7.57 o                         
  -3   3   6       5889.06       6054.71        52.56 o                         
  -2   3   6       5348.34       5217.57        44.98 o                         
  -1   3   6      23936.91      24147.22       165.25 o                         
   0   3   6        115.19        155.63         6.56 o                         
   1   3   6       6121.39       6339.07        48.46 o                         
   2   3   6      32443.83      32651.00       209.40 o                         
   3   3   6      10293.43      10537.32        97.46 o                         
   4   3   6       5467.22       6056.16        58.71 o                         
   5   3   6         40.59         50.19         7.42 o                         
   6   3   6      14076.42      13763.89       115.01 o                         
   7   3   6       2938.99       3014.28        38.96 o                         
   8   3   6       3651.53       3589.69        67.36 o                         
   9   3   6          5.58         26.46        18.42 o                         
  10   3   6         16.44         23.70        24.59 o                         
  11   3   6         75.78         67.36        25.18 o                         
  12   3   6       3262.77       3512.19        88.01 o                         
  13   3   6       1359.94       1323.33        94.93 o                         
 -12   4   6        103.21         79.06        87.96 o                         
 -11   4   6       1064.47       1174.23        56.61 o                         
 -10   4   6       1651.86       1718.08        66.19 o                         
  -9   4   6        411.42        332.28        23.53 o                         
  -8   4   6       3360.51       3364.58        63.18 o                         
  -7   4   6      12466.13      12401.46       179.31 o                         
  -6   4   6      13692.52      13521.20       170.44 o                         
  -5   4   6       1166.67       1284.31        24.01 o                         
  -4   4   6       1372.38       1485.64        23.07 o                         
  -3   4   6      35428.18      35005.59       254.19 o                         
  -2   4   6       1995.04       1910.64        23.70 o                         
  -1   4   6         16.64         73.54         6.72 o                         
   0   4   6       1030.77       1212.79        16.57 o                         
   1   4   6       1355.60       1232.49        17.21 o                         
   2   4   6        181.46        219.37         9.02 o                         
   3   4   6      22204.31      22549.89       161.06 o                         
   4   4   6       2654.14       2775.53        35.10 o                         
   5   4   6       2176.22       2350.82        30.22 o                         
   6   4   6       7559.28       7801.55       130.58 o                         
   7   4   6       4322.38       4211.98        66.37 o                         
   8   4   6       9222.72       9305.44       113.02 o                         
   9   4   6       1079.67       1038.03        29.12 o                         
  10   4   6       1133.11       1052.06        51.25 o                         
  11   4   6        779.40        816.58        59.44 o                         
  12   4   6        530.22        649.62        55.20 o                         
  13   4   6        493.43        367.21        95.64 o                         
 -12   5   6       1448.78       1621.74       184.12 o                         
 -11   5   6        923.46        898.06        59.61 o                         
 -10   5   6       1510.38       1477.68        55.14 o                         
  -9   5   6         16.02         29.75        27.67 o                         
  -8   5   6        708.65        746.11        38.88 o                         
  -7   5   6       1134.00       1131.78        34.28 o                         
  -6   5   6        463.54        461.77        18.87 o                         
  -5   5   6       2379.16       2342.48        31.92 o                         
  -4   5   6       6582.40       6581.38        91.64 o                         
  -3   5   6        547.44        499.17        14.03 o                         
  -2   5   6       4353.55       4436.62        43.58 o                         
  -1   5   6      31853.49      31204.57       228.53 o                         
   0   5   6      10258.70      10688.54        95.73 o                         
   1   5   6       3922.38       4354.44        37.63 o                         
   2   5   6       1219.62       1217.71        17.62 o                         
   3   5   6      27330.18      27074.64       180.03 o                         
   4   5   6       4166.56       4325.56        52.71 o                         
   5   5   6       2774.90       2734.13        36.94 o                         
   6   5   6       2777.93       2893.24        46.05 o                         
   7   5   6        921.56        828.36        21.96 o                         
   8   5   6        197.03        191.59        14.88 o                         
   9   5   6       4505.47       4294.85        88.46 o                         
  10   5   6        769.06        694.22        46.45 o                         
  11   5   6          9.35         23.42        36.88 o                         
  12   5   6       2820.47       2886.00       108.97 o                         
  13   5   6        838.83        792.54       146.33 o                         
 -12   6   6        103.57        155.94       122.91 o                         
 -11   6   6        991.83       1079.32        61.38 o                         
 -10   6   6       2403.11       2441.13        81.37 o                         
  -9   6   6       2248.62       2198.84        58.85 o                         
  -8   6   6        598.25        581.15        30.49 o                         
  -7   6   6       2346.19       2389.55        43.64 o                         
  -6   6   6      17486.99      17011.83       164.19 o                         
  -5   6   6       2844.18       2906.90        43.41 o                         
  -4   6   6        705.45        754.30        21.78 o                         
  -3   6   6        827.98        828.66        21.60 o                         
  -2   6   6       1839.83       1868.84        33.79 o                         
  -1   6   6       2264.80       2264.69        31.76 o                         
   0   6   6       4567.98       4510.03        50.94 o                         
   1   6   6        591.08        562.18        12.77 o                         
   2   6   6       3845.30       4094.20        43.04 o                         
   3   6   6       3498.32       3589.43        41.62 o                         
   4   6   6       1355.33       1300.97        25.10 o                         
   5   6   6      18528.91      18068.97       197.31 o                         
   6   6   6       3808.13       3680.21        93.72 o                         
   7   6   6       1931.08       1809.58        40.33 o                         
   8   6   6       1928.24       1820.82        73.28 o                         
   9   6   6       2271.35       2085.02        59.51 o                         
  10   6   6       1845.20       1848.30        67.16 o                         
  11   6   6        522.54        478.16        59.67 o                         
  12   6   6        267.86        348.52        46.08 o                         
  13   6   6        193.86        111.94       125.29 o                         
 -11   7   6        742.53        604.78       104.74 o                         
 -10   7   6        822.48        923.14        58.00 o                         
  -9   7   6         16.13         12.30        36.89 o                         
  -8   7   6        141.47        155.00        26.91 o                         
  -7   7   6        456.12        445.67        24.99 o                         
  -6   7   6        697.91        711.86        28.07 o                         
  -5   7   6       4188.34       4097.42        56.16 o                         
  -4   7   6      15436.77      15108.47       187.28 o                         
  -3   7   6        549.04        598.93        21.57 o                         
  -2   7   6        556.19        616.28        23.19 o                         
  -1   7   6       4273.34       4355.50        52.81 o                         
   0   7   6      28674.97      28083.26       246.55 o                         
   1   7   6       3097.12       3109.92        34.79 o                         
   2   7   6        899.24        876.79        18.60 o                         
   3   7   6      10541.79      10383.02       110.29 o                         
   4   7   6       2286.96       2160.47        51.24 o                         
   5   7   6        272.69        290.48        19.22 o                         
   6   7   6       3872.68       3766.30        56.14 o                         
   7   7   6        230.33        223.53        20.97 o                         
   8   7   6        386.90        349.54        48.51 o                         
   9   7   6       3744.60       3581.25       126.18 o                         
  10   7   6       1380.12       1306.89        65.27 o                         
  11   7   6       1521.52       1536.44        70.11 o                         
  12   7   6        811.56        518.85       107.62 o                         
 -10   8   6        645.12        501.65        64.85 o                         
  -9   8   6       3825.67       3963.56       128.76 o                         
  -8   8   6       1136.74       1163.61        50.93 o                         
  -7   8   6       1436.48       1365.90        45.13 o                         
  -6   8   6       1547.31       1438.28        42.73 o                         
  -5   8   6       1098.10        942.45        45.84 o                         
  -4   8   6       2413.97       2430.45        57.21 o                         
  -3   8   6        833.00        828.16        29.77 o                         
  -2   8   6         43.61         62.26        11.98 o                         
  -1   8   6        117.81        128.48        11.00 o                         
   0   8   6        563.63        582.38        20.04 o                         
   1   8   6       1289.03       1299.62        28.13 o                         
   2   8   6      17991.30      17200.82       159.40 o                         
   3   8   6       2471.44       2479.76        42.99 o                         
   4   8   6        663.49        714.91        33.43 o                         
   5   8   6       4294.96       4164.20        76.16 o                         
   6   8   6       5297.50       5279.58        86.21 o                         
   7   8   6       2293.19       2221.85        56.14 o                         
   8   8   6        287.73        264.37        41.06 o                         
   9   8   6       2053.38       1972.05        76.58 o                         
  10   8   6        946.47        933.99        58.43 o                         
  11   8   6        468.91        550.31        61.36 o                         
 -10   9   6         13.85         30.01       115.50 o                         
  -9   9   6        344.28        299.67        48.24 o                         
  -8   9   6        729.79        819.58        44.28 o                         
  -7   9   6       3295.68       3265.74        74.17 o                         
  -6   9   6        151.60        143.37        28.89 o                         
  -5   9   6        527.12        481.96        34.01 o                         
  -4   9   6       2814.21       2887.27        66.00 o                         
  -3   9   6       9997.63       9707.44       201.80 o                         
  -2   9   6       1353.50       1240.05        40.22 o                         
  -1   9   6         36.27         51.03        15.95 o                         
   0   9   6       8721.94       8984.01       108.74 o                         
   1   9   6       1812.83       1780.07        34.02 o                         
   2   9   6         26.28         23.96        15.62 o                         
   3   9   6        173.66        189.07        19.43 o                         
   4   9   6         20.53         58.64        23.81 o                         
   5   9   6          8.26         12.27        22.70 o                         
   6   9   6       2671.58       2822.47        86.71 o                         
   7   9   6        475.10        539.94        39.43 o                         
   8   9   6       2081.71       1928.15        77.09 o                         
   9   9   6       1580.88       1489.24        70.56 o                         
  10   9   6        339.10        396.08        60.20 o                         
  11   9   6       1559.58       1156.70       129.77 o                         
  -9  10   6        520.29        388.58       135.09 o                         
  -8  10   6        953.40        973.51        54.17 o                         
  -7  10   6       1385.78       1467.57        51.15 o                         
  -6  10   6         46.11         48.91        31.04 o                         
  -5  10   6          3.47         -1.69        31.99 o                         
  -4  10   6         53.53         53.06        31.63 o                         
  -3  10   6         68.65         19.95        17.90 o                         
  -2  10   6        657.69        705.08        54.54 o                         
  -1  10   6       7455.22       7411.82       110.49 o                         
   0  10   6        150.71        129.31        21.73 o                         
   1  10   6        711.77        727.88        31.32 o                         
   2  10   6       7914.18       7937.51       152.80 o                         
   3  10   6       5296.90       5119.32        85.95 o                         
   4  10   6        843.74        715.37        43.44 o                         
   5  10   6        108.05        117.60        31.66 o                         
   6  10   6       5005.48       5416.17       116.76 o                         
   7  10   6       1859.36       1908.34        67.02 o                         
   8  10   6        511.75        534.67        47.30 o                         
   9  10   6         30.20         75.92        46.60 o                         
  10  10   6         10.81        -16.28        65.17 o                         
  -8  11   6        163.42         85.58       131.76 o                         
  -7  11   6        939.27       1006.75        61.19 o                         
  -6  11   6       2670.62       2764.66        67.42 o                         
  -5  11   6        609.20        614.06        44.50 o                         
  -4  11   6        258.13        228.73        36.49 o                         
  -3  11   6       4249.57       4489.32        93.60 o                         
  -2  11   6       1226.79       1162.84        52.11 o                         
  -1  11   6        523.20        502.70        38.19 o                         
   0  11   6         20.30          9.98        27.42 o                         
   1  11   6          0.14         14.45        26.64 o                         
   2  11   6        173.25        185.15        29.31 o                         
   3  11   6       1186.16       1188.82        49.29 o                         
   4  11   6        491.35        488.72        39.78 o                         
   5  11   6       1792.64       1702.31        68.38 o                         
   6  11   6        710.96        662.48        52.78 o                         
   7  11   6        101.00         92.53        40.37 o                         
   8  11   6       3356.27       3324.63        86.52 o                         
   9  11   6       1129.71        962.28        86.37 o                         
  10  11   6        364.64        391.44       137.38 o                         
  -6  12   6         46.13         82.92        59.04 o                         
  -5  12   6        371.69        359.45        45.04 o                         
  -4  12   6       2139.76       2136.26        70.12 o                         
  -3  12   6          6.37        -27.47        38.09 o                         
  -2  12   6        162.28         95.32        36.29 o                         
  -1  12   6       3817.96       3924.24        87.74 o                         
   0  12   6       2353.30       2342.71        61.85 o                         
   1  12   6        911.42        816.47        42.42 o                         
   2  12   6        429.82        410.88        36.51 o                         
   3  12   6       4292.81       4582.27        92.97 o                         
   4  12   6        781.34        800.48        50.07 o                         
   5  12   6        155.45        174.41        42.73 o                         
   6  12   6        557.80        431.07        48.56 o                         
   7  12   6        111.50         44.36        48.25 o                         
   8  12   6          2.05         72.22        63.62 o                         
   9  12   6        707.35        553.25       157.43 o                         
  -5  13   6        765.08        794.14       146.92 o                         
  -4  13   6        580.84        476.19        70.87 o                         
  -3  13   6        111.70         84.45        49.05 o                         
  -2  13   6         10.07         17.15        43.04 o                         
  -1  13   6        506.53        521.40        49.88 o                         
   0  13   6          3.73         23.32        39.77 o                         
   1  13   6        345.12        348.14        48.41 o                         
   2  13   6       1316.29       1170.97        80.97 o                         
   3  13   6        386.89        325.50        45.09 o                         
   4  13   6        188.96        216.12        43.08 o                         
   5  13   6       2498.97       2467.07        86.89 o                         
   6  13   6        569.71        452.15        75.16 o                         
   7  13   6        293.66        380.40       131.52 o                         
  -1  14   6        439.25        236.31        96.33 o                         
   0  14   6       2608.40       2904.81       139.12 o                         
   1  14   6        936.64       1046.38        98.52 o                         
   2  14   6         17.49         64.22        75.97 o                         
   3  14   6        383.56        332.22       128.46 o                         
  -4 -12   7         79.62         21.60        84.61 o                         
  -3 -12   7         22.30         56.04        70.79 o                         
  -2 -12   7        949.86       1012.96        90.97 o                         
  -1 -12   7       1077.62       1137.69        81.68 o                         
   0 -12   7        624.42        566.32       105.77 o                         
   1 -12   7        152.50        199.83        97.92 o                         
   2 -12   7       1178.81       1233.67       133.39 o                         
  -6 -11   7       1199.69       1164.33       262.59 o                         
  -5 -11   7         61.98         16.12        59.81 o                         
  -4 -11   7       1099.52       1009.08        74.69 o                         
  -3 -11   7       1864.13       1916.95       111.45 o                         
  -2 -11   7       1494.77       1579.43        81.72 o                         
  -1 -11   7        139.16        167.96        49.33 o                         
   0 -11   7        173.18        122.70        42.63 o                         
   1 -11   7         42.18         43.93        53.37 o                         
   2 -11   7         96.56         90.01        55.81 o                         
   3 -11   7        152.65        138.70        53.52 o                         
   4 -11   7       1158.32       1375.29       128.00 o                         
   5 -11   7        744.23        556.43       109.04 o                         
  -8 -10   7        282.06        221.78        87.79 o                         
  -7 -10   7         31.87         89.74        65.57 o                         
  -6 -10   7        405.11        389.69        93.45 o                         
  -5 -10   7       1611.99       1513.48        69.19 o                         
  -4 -10   7       1814.89       1964.67        86.72 o                         
  -3 -10   7        548.31        467.63        41.90 o                         
  -2 -10   7        136.38        140.38        30.95 o                         
  -1 -10   7       3906.88       4081.24        95.95 o                         
   0 -10   7       4502.75       4665.06       126.35 o                         
   1 -10   7         40.42         77.00        37.51 o                         
   2 -10   7        409.88        383.44        40.64 o                         
   3 -10   7       1914.61       1977.25        82.57 o                         
   4 -10   7       1005.26       1105.71        85.16 o                         
   5 -10   7         17.38         49.48        53.33 o                         
   6 -10   7        272.15        296.96        60.78 o                         
   7 -10   7         86.42        125.53       129.71 o                         
  -9  -9   7       1148.47       1155.68       115.19 o                         
  -8  -9   7        297.72        308.61        75.89 o                         
  -7  -9   7       1939.10       1840.10        95.12 o                         
  -6  -9   7       1195.24       1055.17        76.51 o                         
  -5  -9   7       2332.89       2220.97        96.82 o                         
  -4  -9   7        279.48        267.11        35.97 o                         
  -3  -9   7        183.26        141.31        33.79 o                         
  -2  -9   7        128.04         74.69        29.92 o                         
  -1  -9   7        136.95        136.50        26.42 o                         
   0  -9   7          7.33         31.70        19.26 o                         
   1  -9   7       2547.67       2792.09        75.80 o                         
   2  -9   7       1513.79       1550.31        81.48 o                         
   3  -9   7        322.34        277.67        38.18 o                         
   4  -9   7       1649.11       1646.74       111.06 o                         
   5  -9   7       1955.15       2093.94       100.01 o                         
   6  -9   7       2470.68       2575.08       113.14 o                         
   7  -9   7         58.91         71.61        62.95 o                         
   8  -9   7        152.11        194.69       101.44 o                         
 -10  -8   7        275.11        271.04        91.73 o                         
  -9  -8   7        313.06        378.04        65.40 o                         
  -8  -8   7       1886.71       1979.10       141.79 o                         
  -7  -8   7        131.55        149.07        49.97 o                         
  -6  -8   7         65.51         94.96        37.33 o                         
  -5  -8   7       1085.18       1033.02        56.98 o                         
  -4  -8   7       7402.54       7833.72       147.43 o                         
  -3  -8   7       5419.75       5539.46        93.94 o                         
  -2  -8   7        244.74        193.80        24.20 o                         
  -1  -8   7       3889.40       3979.75        78.98 o                         
   0  -8   7       8052.91       7803.45       136.44 o                         
   1  -8   7       1486.77       1410.80        55.48 o                         
   2  -8   7         88.47        124.60        30.54 o                         
   3  -8   7         64.86         66.23        34.95 o                         
   4  -8   7       2389.70       2466.47        93.63 o                         
   5  -8   7         39.29         44.87        39.22 o                         
   6  -8   7       1201.90       1265.28        81.87 o                         
   7  -8   7        601.37        712.29        71.63 o                         
   8  -8   7        680.93        714.81        76.22 o                         
   9  -8   7        197.78        121.34        75.43 o                         
 -11  -7   7        416.45        392.26       131.76 o                         
 -10  -7   7       2179.95       2186.24       103.81 o                         
  -9  -7   7        858.88        847.35        66.71 o                         
  -8  -7   7       3560.06       3600.91        92.26 o                         
  -7  -7   7       1277.23       1191.18        45.28 o                         
  -6  -7   7        478.55        423.67        31.93 o                         
  -5  -7   7        922.90        909.89        32.73 o                         
  -4  -7   7        108.94        117.90        18.29 o                         
  -3  -7   7        698.63        659.05        30.92 o                         
  -2  -7   7       4265.69       4322.58        92.09 o                         
  -1  -7   7       2458.76       2365.22        51.07 o                         
   0  -7   7        124.41        121.49        22.83 o                         
   1  -7   7       2367.99       2453.56        46.09 o                         
   2  -7   7       6842.73       7048.29       135.23 o                         
   3  -7   7       7039.49       7205.45       194.60 o                         
   4  -7   7        139.36        100.49        20.56 o                         
   5  -7   7       1446.80       1453.45        81.61 o                         
   6  -7   7       6629.71       6829.77       142.97 o                         
   7  -7   7        488.10        450.03        60.65 o                         
   8  -7   7          7.31        -46.54        56.56 o                         
   9  -7   7         13.63          8.82        59.49 o                         
  10  -7   7        272.25        445.97        71.87 o                         
 -11  -6   7       1282.94       1278.17        87.09 o                         
 -10  -6   7         21.60         87.45        51.63 o                         
  -9  -6   7          8.74         -2.80        41.09 o                         
  -8  -6   7        461.91        403.18        40.08 o                         
  -7  -6   7       4289.55       4460.84        95.83 o                         
  -6  -6   7       4231.24       4432.03        93.12 o                         
  -5  -6   7         41.72          6.47        19.47 o                         
  -4  -6   7       9309.63       9328.68       143.02 o                         
  -3  -6   7       9384.59       9242.25       155.45 o                         
  -2  -6   7       2731.80       2764.09        48.84 o                         
  -1  -6   7       1338.59       1422.15        43.10 o                         
   0  -6   7        447.11        464.14        21.79 o                         
   1  -6   7       5182.94       5023.87        73.89 o                         
   2  -6   7          2.37         31.05        21.39 o                         
   3  -6   7        373.69        436.68        37.42 o                         
   4  -6   7        409.78        410.14        18.38 o                         
   5  -6   7       1413.36       1420.48        37.42 o                         
   6  -6   7        233.40        254.16        27.07 o                         
   7  -6   7       3573.94       3525.13        77.91 o                         
   8  -6   7       2557.72       2374.98        64.45 o                         
   9  -6   7        731.10        677.58        55.15 o                         
  10  -6   7        363.35        340.19        71.13 o                         
  11  -6   7        574.84        723.47       140.37 o                         
 -11  -5   7       3862.33       4194.12       128.21 o                         
 -10  -5   7       1494.77       1516.07        72.58 o                         
  -9  -5   7        271.68        250.22        46.00 o                         
  -8  -5   7       1770.27       1802.88        63.94 o                         
  -7  -5   7       1964.95       2120.27        60.00 o                         
  -6  -5   7       2545.56       2558.84        62.34 o                         
  -5  -5   7       2920.66       2906.22        65.79 o                         
  -4  -5   7        137.42        139.99        17.38 o                         
  -3  -5   7        632.33        600.41        26.80 o                         
  -2  -5   7       7879.53       7512.27       114.54 o                         
  -1  -5   7       9571.59       9261.61       118.62 o                         
   0  -5   7       5413.34       5387.73        78.69 o                         
   1  -5   7        283.42        253.89        17.14 o                         
   2  -5   7       8274.52       8515.05       121.60 o                         
   3  -5   7      26979.29      26168.09       284.07 o                         
   4  -5   7        537.89        561.35        19.08 o                         
   5  -5   7        367.28        334.14        15.25 o                         
   6  -5   7       1507.85       1526.21        43.20 o                         
   7  -5   7       2448.23       2614.99        51.88 o                         
   8  -5   7          7.56         23.50        21.54 o                         
   9  -5   7       1097.14       1037.70        54.34 o                         
  10  -5   7         32.64        -34.79        52.77 o                         
  11  -5   7         98.54         88.62        58.04 o                         
 -12  -4   7         50.70         86.33        62.29 o                         
 -11  -4   7        353.34        451.49        54.62 o                         
 -10  -4   7       1356.40       1252.63        58.44 o                         
  -9  -4   7       1689.46       1754.59        69.90 o                         
  -8  -4   7         29.38         33.80        17.60 o                         
  -7  -4   7       9030.52       9107.03       155.33 o                         
  -6  -4   7       8682.53       8580.85       149.64 o                         
  -5  -4   7       4041.01       4097.21        78.29 o                         
  -4  -4   7       4248.15       4437.05        67.20 o                         
  -3  -4   7        715.60        799.06        27.96 o                         
  -2  -4   7      11876.07      11614.77       115.18 o                         
  -1  -4   7       1914.65       1854.38        31.09 o                         
   0  -4   7        192.65        221.37        13.73 o                         
   1  -4   7        155.86        152.98        11.98 o                         
   2  -4   7       1632.37       1740.40        36.17 o                         
   3  -4   7       1301.82       1240.82        24.88 o                         
   4  -4   7       7685.66       7631.65        79.26 o                         
   5  -4   7      11588.56      11166.95       123.22 o                         
   6  -4   7       1302.74       1321.24        39.80 o                         
   7  -4   7        825.81        805.45        35.66 o                         
   8  -4   7       1777.62       1819.97        55.35 o                         
   9  -4   7       5726.15       5672.59       151.23 o                         
  10  -4   7        217.35        200.54        52.19 o                         
  11  -4   7         17.59         43.64        53.05 o                         
  12  -4   7        813.96        743.22        98.45 o                         
 -12  -3   7        233.74        237.88        52.69 o                         
 -11  -3   7       3297.40       3375.06       113.53 o                         
 -10  -3   7       2533.47       2693.03        77.78 o                         
  -9  -3   7       1711.16       1732.93        78.19 o                         
  -8  -3   7       1439.91       1303.41        41.16 o                         
  -7  -3   7        362.40        346.94        26.39 o                         
  -6  -3   7       3777.64       3664.09        73.37 o                         
  -5  -3   7       5837.17       5831.87        87.35 o                         
  -4  -3   7       4903.31       4823.43        69.29 o                         
  -3  -3   7       2226.94       2356.21        36.70 o                         
  -2  -3   7        100.48        158.62        11.08 o                         
  -1  -3   7      16174.72      16011.54       125.86 o                         
   0  -3   7      32680.40      31656.24       250.00 o                         
   1  -3   7        177.95        194.18        12.07 o                         
   2  -3   7       6085.53       6433.64        68.16 o                         
   3  -3   7       9666.18       9592.10        87.52 o                         
   4  -3   7       4898.40       4700.81        48.28 o                         
   5  -3   7        438.61        480.56        16.69 o                         
   6  -3   7        359.51        354.24        19.69 o                         
   7  -3   7       1265.48       1291.31        31.03 o                         
   8  -3   7         73.74         70.50        30.07 o                         
   9  -3   7        566.15        563.41        44.37 o                         
  10  -3   7       1240.30       1390.32        76.91 o                         
  11  -3   7       1507.35       1465.89        75.28 o                         
  12  -3   7        106.44        222.38        61.06 o                         
 -12  -2   7        745.79        697.89        55.84 o                         
 -11  -2   7         15.56         23.08        45.78 o                         
 -10  -2   7       2539.81       2475.31        93.78 o                         
  -9  -2   7       3260.66       3236.28        80.17 o                         
  -8  -2   7       4471.61       4708.87        95.35 o                         
  -7  -2   7       5441.68       5446.22        85.45 o                         
  -6  -2   7        475.16        499.25        21.96 o                         
  -5  -2   7      14279.54      14158.92       148.49 o                         
  -4  -2   7       7553.65       7544.15        73.15 o                         
  -3  -2   7        814.25        934.27        22.30 o                         
  -2  -2   7        113.95        108.62         8.87 o                         
  -1  -2   7         29.82         81.04         6.66 o                         
   0  -2   7       8425.15       8070.54        73.25 o                         
   1  -2   7      10639.37      10532.99        94.98 o                         
   2  -2   7      16282.26      16213.18       122.72 o                         
   3  -2   7        237.86        309.47        10.52 o                         
   4  -2   7       1077.05       1215.46        19.08 o                         
   5  -2   7       9776.25       9555.26        88.02 o                         
   6  -2   7      19203.80      19060.21       186.96 o                         
   7  -2   7         47.93         81.40        14.89 o                         
   8  -2   7        200.16        213.83        30.77 o                         
   9  -2   7       4852.51       5065.58       118.36 o                         
  10  -2   7        600.24        609.28        44.97 o                         
  11  -2   7         33.74         29.52        42.69 o                         
  12  -2   7        193.49        243.75        55.55 o                         
 -13  -1   7        869.79       1023.49       162.73 o                         
 -12  -1   7        718.83        727.40        77.48 o                         
 -11  -1   7         16.55         23.41        39.97 o                         
 -10  -1   7       2226.47       2476.20        74.09 o                         
  -9  -1   7       1556.36       1663.13        61.37 o                         
  -8  -1   7       4093.74       4105.24        82.34 o                         
  -7  -1   7        461.07        429.81        29.66 o                         
  -6  -1   7         39.63         63.44        15.10 o                         
  -5  -1   7         65.83         60.47        11.59 o                         
  -4  -1   7      18127.25      18039.91       163.15 o                         
  -3  -1   7      28493.20      28214.82       217.17 o                         
  -2  -1   7        298.44        358.68        13.06 o                         
  -1  -1   7       8216.64       8284.23        70.65 o                         
   0  -1   7      14179.82      14425.41       125.93 o                         
   1  -1   7      17521.46      17367.45       125.78 o                         
   2  -1   7      10071.24      10613.19        79.05 o                         
   3  -1   7         42.28         47.81         6.39 o                         
   4  -1   7       1727.49       1731.20        22.80 o                         
   5  -1   7         64.22         84.52         9.98 o                         
   6  -1   7        125.63        144.72        12.84 o                         
   7  -1   7       1275.72       1353.72        36.76 o                         
   8  -1   7       4497.73       4325.06        95.26 o                         
   9  -1   7         45.77         72.33        29.75 o                         
  10  -1   7       2006.12       1969.88        74.98 o                         
  11  -1   7       2685.91       2557.16        78.03 o                         
  12  -1   7       1826.68       1815.63        93.84 o                         
  13  -1   7        576.47        703.37       168.42 o                         
 -12   0   7       1398.54       1497.32        74.74 o                         
 -11   0   7       2041.15       2138.45        79.76 o                         
 -10   0   7       2207.36       2262.36        70.12 o                         
  -9   0   7        287.87        269.74        22.40 o                         
  -8   0   7      10676.17      10665.69       142.78 o                         
  -7   0   7       5101.40       5021.71        83.92 o                         
  -6   0   7        526.15        593.48        16.52 o                         
  -5   0   7        568.79        667.09        16.62 o                         
  -4   0   7       2934.22       2782.32        33.84 o                         
  -3   0   7      13422.01      13259.80       108.60 o                         
  -2   0   7      19375.84      18662.59       141.73 o                         
  -1   0   7      10317.71       9974.28        92.18 o                         
   0   0   7       3642.64       3501.52        36.11 o                         
   1   0   7       4953.89       5348.71        45.95 o                         
   2   0   7      23578.63      23213.38       151.70 o                         
   3   0   7      29471.01      28684.28       197.26 o                         
   4   0   7         90.10         94.56         7.60 o                         
   5   0   7       1393.08       1458.61        22.83 o                         
   6   0   7      16545.35      16409.51       147.25 o                         
   7   0   7        797.80        819.54        25.33 o                         
   8   0   7        531.78        559.94        21.04 o                         
   9   0   7         32.10         32.31        21.59 o                         
  10   0   7        967.55       1000.22        45.41 o                         
  11   0   7         41.15         63.55        32.93 o                         
  12   0   7       1555.35       1492.04        66.33 o                         
  13   0   7         86.46        235.77       103.44 o                         
 -12   1   7       1389.40       1443.36        73.96 o                         
 -11   1   7        333.90        348.40        45.53 o                         
 -10   1   7         21.85         23.91        28.66 o                         
  -9   1   7        124.70        111.88        20.43 o                         
  -8   1   7         99.76         99.96        18.85 o                         
  -7   1   7       2463.30       2472.66        49.45 o                         
  -6   1   7       7962.26       7861.39        86.30 o                         
  -5   1   7        256.08        277.59        11.33 o                         
  -4   1   7      13106.66      13450.94       106.44 o                         
  -3   1   7      10055.93       9943.93        73.35 o                         
  -2   1   7      11761.17      11155.98        83.47 o                         
  -1   1   7      15058.18      14997.18       107.61 o                         
   0   1   7         54.09         64.65         5.54 o                         
   1   1   7       6954.15       7125.37        53.04 o                         
   2   1   7       3783.21       3838.19        33.00 o                         
   3   1   7       2192.83       2234.94        23.76 o                         
   4   1   7       2544.97       2564.74        28.99 o                         
   5   1   7       9384.49       9310.76        81.03 o                         
   6   1   7       1327.43       1262.70        25.42 o                         
   7   1   7       2097.25       2103.52        34.61 o                         
   8   1   7       8637.11       8707.17        97.83 o                         
   9   1   7       4988.41       4970.80        73.21 o                         
  10   1   7       1105.90       1005.60        37.79 o                         
  11   1   7        250.53        206.36        31.01 o                         
  12   1   7       3648.86       3886.29        98.46 o                         
  13   1   7        388.39        384.65        63.83 o                         
 -12   2   7        265.78        294.94        53.20 o                         
 -11   2   7       6100.82       6409.47       165.64 o                         
 -10   2   7       2964.24       2996.40        89.96 o                         
  -9   2   7        226.51        198.83        25.83 o                         
  -8   2   7       1409.07       1367.92        42.76 o                         
  -7   2   7       3204.06       3105.58        58.88 o                         
  -6   2   7       5463.59       5446.91        56.71 o                         
  -5   2   7       6551.89       6215.10        59.10 o                         
  -4   2   7        571.64        572.83        13.66 o                         
  -3   2   7       6312.75       6025.11        51.24 o                         
  -2   2   7       7655.56       8154.88        62.29 o                         
  -1   2   7      28205.27      28308.94       180.47 o                         
   0   2   7      20545.08      20570.13       135.92 o                         
   1   2   7        612.41        639.65        10.54 o                         
   2   2   7       8217.57       8246.54        59.91 o                         
   3   2   7      36064.84      35300.20       252.85 o                         
   4   2   7       2120.54       2087.32        23.41 o                         
   5   2   7       2618.78       2780.24        34.14 o                         
   6   2   7        290.04        330.55        12.55 o                         
   7   2   7       2430.36       2451.76        36.14 o                         
   8   2   7        736.02        740.60        23.28 o                         
   9   2   7       1034.70       1036.99        29.36 o                         
  10   2   7          2.62         38.40        23.49 o                         
  11   2   7        677.96        604.64        36.47 o                         
  12   2   7        137.30         94.91        45.83 o                         
  13   2   7        533.70        557.17        79.10 o                         
 -12   3   7         42.43         76.89        56.34 o                         
 -11   3   7         28.27         21.19        41.08 o                         
 -10   3   7       1040.38       1045.88        58.82 o                         
  -9   3   7       3594.39       3651.87        94.75 o                         
  -8   3   7         56.78         65.66        17.75 o                         
  -7   3   7       2488.97       2505.05        41.36 o                         
  -6   3   7       2812.27       2756.42        41.08 o                         
  -5   3   7      13047.82      12729.59       115.45 o                         
  -4   3   7      17076.37      17041.19       138.48 o                         
  -3   3   7         66.55        108.23         8.06 o                         
  -2   3   7       7331.50       7435.03        56.19 o                         
  -1   3   7       9802.14       9007.04        65.62 o                         
   0   3   7       3832.67       3859.87        33.16 o                         
   1   3   7       5253.12       4968.20        42.61 o                         
   2   3   7       3785.33       4006.11        33.49 o                         
   3   3   7      11377.58      11107.53        90.38 o                         
   4   3   7       5549.02       5817.59        71.12 o                         
   5   3   7      16919.72      16808.81       137.74 o                         
   6   3   7       5455.17       5469.32        50.59 o                         
   7   3   7       1183.62       1199.44        38.18 o                         
   8   3   7       1338.51       1300.40        29.01 o                         
   9   3   7      14632.66      14510.83       169.61 o                         
  10   3   7       1151.59       1187.01        37.29 o                         
  11   3   7         30.94         41.20        29.00 o                         
  12   3   7        835.82        897.76        56.91 o                         
  13   3   7        166.54        198.07        90.73 o                         
 -12   4   7        198.36        116.04        91.47 o                         
 -11   4   7       1171.64       1230.33        71.75 o                         
 -10   4   7       2057.12       2046.50        74.73 o                         
  -9   4   7       2710.73       2647.87        59.29 o                         
  -8   4   7        835.96        821.53        32.14 o                         
  -7   4   7        473.43        473.33        24.20 o                         
  -6   4   7       2979.76       2848.28        61.16 o                         
  -5   4   7       4689.10       4523.13        53.68 o                         
  -4   4   7       5995.96       5930.47        65.78 o                         
  -3   4   7       8483.69       8742.92        71.12 o                         
  -2   4   7        318.05        394.00        11.24 o                         
  -1   4   7       9820.17      10032.58        70.19 o                         
   0   4   7      28194.08      27318.54       174.95 o                         
   1   4   7       1764.05       1700.81        19.70 o                         
   2   4   7       8763.34       9263.71        68.45 o                         
   3   4   7       3035.94       3098.66        32.40 o                         
   4   4   7       7016.49       6935.36        67.32 o                         
   5   4   7       4163.43       4258.58        62.05 o                         
   6   4   7       1035.01       1047.32        23.90 o                         
   7   4   7         57.91         72.79        13.73 o                         
   8   4   7        649.17        626.65        21.18 o                         
   9   4   7         41.44         61.52        11.65 o                         
  10   4   7        589.59        561.28        27.03 o                         
  11   4   7       4647.01       4694.43       122.79 o                         
  12   4   7        245.44        246.62        45.30 o                         
  13   4   7        371.15        429.67       142.67 o                         
 -12   5   7        924.69       1102.74       166.30 o                         
 -11   5   7         17.53         41.68        43.08 o                         
 -10   5   7        536.09        469.97        37.05 o                         
  -9   5   7       1168.68       1228.76        42.68 o                         
  -8   5   7       5551.44       5551.52        88.13 o                         
  -7   5   7       6058.81       5973.82       104.63 o                         
  -6   5   7         34.20         26.84        14.66 o                         
  -5   5   7       8764.77       8817.36        92.59 o                         
  -4   5   7      11123.09      11083.12       129.64 o                         
  -3   5   7       2417.77       2562.81        33.28 o                         
  -2   5   7        312.34        272.55        11.33 o                         
  -1   5   7          2.53         31.06         7.56 o                         
   0   5   7      14274.88      14046.73        97.57 o                         
   1   5   7       5550.73       5761.08        61.89 o                         
   2   5   7      15013.57      15073.34       114.72 o                         
   3   5   7       1495.98       1686.60        29.94 o                         
   4   5   7       2260.39       2559.18        32.46 o                         
   5   5   7       5616.42       5728.74        97.25 o                         
   6   5   7      19630.35      19571.36       213.41 o                         
   7   5   7        934.47        938.14        28.67 o                         
   8   5   7        864.81        892.36        38.44 o                         
   9   5   7       6045.22       5902.57       113.19 o                         
  10   5   7        993.35       1001.74        54.86 o                         
  11   5   7        339.14        382.99        45.14 o                         
  12   5   7        222.38        280.19        46.61 o                         
  13   5   7         10.41         15.18       116.80 o                         
 -11   6   7         47.49         61.66        61.54 o                         
 -10   6   7        413.47        403.18        43.06 o                         
  -9   6   7       1990.00       1890.26        54.71 o                         
  -8   6   7        377.81        384.72        28.30 o                         
  -7   6   7        869.99        811.96        29.98 o                         
  -6   6   7       1765.29       1765.54        37.25 o                         
  -5   6   7        121.67        150.23        16.72 o                         
  -4   6   7       2854.67       2870.30        39.39 o                         
  -3   6   7      15920.85      15761.95       133.62 o                         
  -2   6   7       6576.50       6721.13        89.96 o                         
  -1   6   7       8420.49       8678.69       103.02 o                         
   0   6   7        491.17        514.08        12.96 o                         
   1   6   7       6894.40       6912.01        57.47 o                         
   2   6   7      14640.66      14665.68       105.27 o                         
   3   6   7         40.55         62.43         9.37 o                         
   4   6   7        159.65        176.65        14.37 o                         
   5   6   7          3.45          2.60        15.39 o                         
   6   6   7       1468.16       1502.08        35.67 o                         
   7   6   7        796.49        833.06        30.38 o                         
   8   6   7       7146.20       7103.35       119.38 o                         
   9   6   7         38.01         39.23        31.19 o                         
  10   6   7        579.83        600.04        44.82 o                         
  11   6   7       1744.16       1790.87        68.71 o                         
  12   6   7       2542.98       2564.14        99.42 o                         
 -11   7   7       1533.49       1790.12       140.21 o                         
 -10   7   7       1012.51        953.67        57.41 o                         
  -9   7   7         53.72         62.71        37.65 o                         
  -8   7   7       5269.65       5383.06        97.71 o                         
  -7   7   7       5706.19       5763.22        90.34 o                         
  -6   7   7        976.83        966.54        46.45 o                         
  -5   7   7        254.44        255.02        21.72 o                         
  -4   7   7       2546.06       2560.08        40.23 o                         
  -3   7   7       7065.70       7023.72       103.48 o                         
  -2   7   7       4138.51       4010.45        53.10 o                         
  -1   7   7       3020.12       2980.42        47.62 o                         
   0   7   7        190.26        192.39        12.73 o                         
   1   7   7        489.10        560.64        17.93 o                         
   2   7   7       4257.57       4453.30        55.11 o                         
   3   7   7      19908.24      19099.29       208.81 o                         
   4   7   7       2025.55       1936.69        46.67 o                         
   5   7   7       3520.82       3541.11        62.36 o                         
   6   7   7       9198.77       9011.86       118.75 o                         
   7   7   7       1038.35       1030.18        46.10 o                         
   8   7   7       1901.00       1899.55        70.26 o                         
   9   7   7         49.47         49.49        32.56 o                         
  10   7   7        308.17        287.93        40.70 o                         
  11   7   7        159.69        146.85        43.44 o                         
  12   7   7         99.78         18.15        93.60 o                         
 -10   8   7          4.50         98.84        68.65 o                         
  -9   8   7        343.01        348.75        44.62 o                         
  -8   8   7          5.32         21.48        38.81 o                         
  -7   8   7        370.72        353.44        34.19 o                         
  -6   8   7       4859.11       5024.74        85.14 o                         
  -5   8   7       2439.29       2484.23        54.46 o                         
  -4   8   7       3333.30       3339.37        65.36 o                         
  -3   8   7        671.36        709.35        26.31 o                         
  -2   8   7       8011.39       8115.82       126.41 o                         
  -1   8   7      11566.69      11391.12       113.78 o                         
   0   8   7         35.25         59.97        13.27 o                         
   1   8   7        861.81        903.19        24.64 o                         
   2   8   7       1930.09       1812.81        32.74 o                         
   3   8   7       4391.56       4295.10        68.40 o                         
   4   8   7        879.16        940.91        42.45 o                         
   5   8   7       6806.31       6619.22       104.45 o                         
   6   8   7        617.11        613.91        34.59 o                         
   7   8   7        603.33        620.82        39.14 o                         
   8   8   7       2973.99       3012.28        80.43 o                         
   9   8   7       2140.73       2221.25        86.33 o                         
  10   8   7        643.14        611.48        67.07 o                         
  11   8   7        315.07        280.37        50.25 o                         
  -9   9   7        407.97        273.08        62.02 o                         
  -8   9   7        641.92        651.70        52.54 o                         
  -7   9   7       1718.73       1743.45        51.64 o                         
  -6   9   7       3754.19       3682.73        78.41 o                         
  -5   9   7        263.99        225.34        30.76 o                         
  -4   9   7        129.04        131.22        27.86 o                         
  -3   9   7        524.01        574.54        33.86 o                         
  -2   9   7        427.51        421.31        30.19 o                         
  -1   9   7       1100.59       1040.58        28.03 o                         
   0   9   7       6555.41       6427.39        80.04 o                         
   1   9   7       1502.42       1450.71        34.88 o                         
   2   9   7       2761.18       2784.19        62.89 o                         
   3   9   7       6783.30       6841.23        91.98 o                         
   4   9   7       2085.87       1927.52        60.76 o                         
   5   9   7       5448.26       5448.69       105.83 o                         
   6   9   7        398.96        421.12        33.61 o                         
   7   9   7        336.36        343.61        34.98 o                         
   8   9   7       1115.98       1216.36        58.38 o                         
   9   9   7         40.41         22.78        41.53 o                         
  10   9   7          5.30        -19.02        43.89 o                         
  11   9   7        904.92        914.89       129.53 o                         
  -9  10   7       1250.95       1361.24       184.96 o                         
  -8  10   7        744.35        684.47        56.12 o                         
  -7  10   7        512.79        450.00        37.60 o                         
  -6  10   7        430.56        432.36        35.77 o                         
  -5  10   7       4516.48       4540.48        87.53 o                         
  -4  10   7       4614.54       4775.81        91.01 o                         
  -3  10   7         83.13        121.44        28.64 o                         
  -2  10   7       1175.55       1190.85        47.79 o                         
  -1  10   7       4520.00       4490.57        88.62 o                         
   0  10   7       3139.49       3224.61        69.38 o                         
   1  10   7        339.77        419.96        37.14 o                         
   2  10   7       1401.80       1439.37        41.32 o                         
   3  10   7       1945.36       1787.35        47.61 o                         
   4  10   7        402.35        458.90        35.86 o                         
   5  10   7       3391.11       3498.72        88.04 o                         
   6  10   7       1678.09       1646.76        88.60 o                         
   7  10   7        449.14        412.04        40.92 o                         
   8  10   7        506.95        517.88        48.53 o                         
   9  10   7       3528.44       3482.24       125.33 o                         
  10  10   7        367.91        363.85        86.70 o                         
  -7  11   7         55.36         85.04        49.07 o                         
  -6  11   7        447.26        480.79        39.87 o                         
  -5  11   7         25.55          8.41        35.39 o                         
  -4  11   7        131.75         76.88        34.47 o                         
  -3  11   7       2137.23       2029.33        58.34 o                         
  -2  11   7        362.59        331.30        36.66 o                         
  -1  11   7        688.84        646.79        38.37 o                         
   0  11   7       3193.48       3176.36        70.67 o                         
   1  11   7       2880.65       2770.56        62.94 o                         
   2  11   7       5433.75       5327.39        91.95 o                         
   3  11   7        187.34        150.99        29.10 o                         
   4  11   7        348.05        371.48        38.24 o                         
   5  11   7       2650.67       2851.74        90.87 o                         
   6  11   7        442.43        450.48        49.34 o                         
   7  11   7          6.03         30.08        40.02 o                         
   8  11   7        429.85        373.05        48.19 o                         
   9  11   7        356.63        354.95        71.93 o                         
  10  11   7         24.19       -133.57       133.57 o                         
  -6  12   7         67.85         57.82        51.46 o                         
  -5  12   7       1310.98       1321.95        61.99 o                         
  -4  12   7       2027.92       2032.88        65.86 o                         
  -3  12   7        909.07        762.11        48.26 o                         
  -2  12   7         52.45         70.20        35.90 o                         
  -1  12   7          2.46         11.31        32.16 o                         
   0  12   7       1949.29       1872.44        62.81 o                         
   1  12   7        360.12        325.12        34.69 o                         
   2  12   7       1077.44       1121.76        58.43 o                         
   3  12   7        205.08        231.25        38.84 o                         
   4  12   7        537.96        531.73        47.32 o                         
   5  12   7        898.72        859.73        53.98 o                         
   6  12   7       2937.32       2998.97        88.78 o                         
   7  12   7        290.81        283.77        51.04 o                         
   8  12   7        468.43        571.02        76.05 o                         
  -5  13   7        125.42         43.75       116.13 o                         
  -4  13   7         59.49         76.67        60.06 o                         
  -3  13   7        964.46        905.01        59.95 o                         
  -2  13   7       1471.32       1423.44        90.75 o                         
  -1  13   7       1953.78       1924.50        73.51 o                         
   0  13   7         68.76         33.65        42.37 o                         
   1  13   7        935.81        909.23        58.32 o                         
   2  13   7       3828.03       3965.79       158.80 o                         
   3  13   7        350.95        318.93        47.56 o                         
   4  13   7         29.87         10.69        39.98 o                         
   5  13   7         57.90         97.89        45.80 o                         
   6  13   7        632.68        716.65        81.13 o                         
   7  13   7          2.93        236.26       124.64 o                         
  -2  14   7          2.14         80.60       114.39 o                         
  -1  14   7        331.69        443.10       121.76 o                         
   0  14   7        120.47        191.78        95.20 o                         
   1  14   7        217.71        138.46       100.00 o                         
   2  14   7        266.35        125.57        74.20 o                         
   3  14   7       1309.96       1363.25       142.85 o                         
  -3 -12   8        393.17        651.86       137.91 o                         
  -2 -12   8          3.68         90.91       128.93 o                         
  -1 -12   8       1309.08       1196.10       112.95 o                         
   0 -12   8        455.24        545.37       123.84 o                         
   1 -12   8        315.32        263.97       129.24 o                         
  -6 -11   8          5.06        -34.43       105.40 o                         
  -5 -11   8         15.73         23.48        77.03 o                         
  -4 -11   8       1118.36       1224.14        97.12 o                         
  -3 -11   8        345.58        378.39        65.58 o                         
  -2 -11   8       1038.15       1169.75       108.78 o                         
  -1 -11   8       1417.46       1348.91        78.25 o                         
   0 -11   8        768.94        762.55        59.27 o                         
   1 -11   8       2005.88       2071.86        95.25 o                         
   2 -11   8        574.98        482.55        72.26 o                         
   3 -11   8        179.44        312.35        97.44 o                         
   4 -11   8         74.23         32.31       127.96 o                         
  -7 -10   8       1301.49       1390.51       121.03 o                         
  -6 -10   8        231.74        245.23        61.72 o                         
  -5 -10   8         19.20         12.50        50.09 o                         
  -4 -10   8       4114.77       4379.30       160.96 o                         
  -3 -10   8       1419.90       1373.48        56.80 o                         
  -2 -10   8        449.84        505.39        50.38 o                         
  -1 -10   8         43.54         57.98        37.01 o                         
   0 -10   8         82.70         34.35        39.28 o                         
   1 -10   8         78.28         45.55        48.92 o                         
   2 -10   8       1869.89       2035.52        89.62 o                         
   3 -10   8        602.06        712.51        65.32 o                         
   4 -10   8         28.45         25.40        51.48 o                         
   5 -10   8       1297.43       1286.34        89.19 o                         
   6 -10   8       1545.75       1496.53       135.53 o                         
  -8  -9   8          1.41        -52.65        79.87 o                         
  -7  -9   8        785.36        799.87       110.12 o                         
  -6  -9   8        126.58        125.37        55.14 o                         
  -5  -9   8       1099.12       1012.90        86.54 o                         
  -4  -9   8       1095.14        904.60        48.78 o                         
  -3  -9   8        948.76        927.40        45.80 o                         
  -2  -9   8       5543.73       5866.72       111.53 o                         
  -1  -9   8       1306.17       1234.32        43.49 o                         
   0  -9   8        431.77        418.08        35.02 o                         
   1  -9   8        820.13        749.05        57.58 o                         
   2  -9   8       2430.02       2404.37        88.76 o                         
   3  -9   8        661.23        626.08        55.25 o                         
   4  -9   8       1163.32       1279.29        59.25 o                         
   5  -9   8         16.38         21.41        54.76 o                         
   6  -9   8        277.05        261.55        65.43 o                         
   7  -9   8        242.83        215.25        66.86 o                         
  -9  -8   8        311.88        228.20        85.39 o                         
  -8  -8   8        435.17        334.98       103.42 o                         
  -7  -8   8       5379.94       5445.76       156.77 o                         
  -6  -8   8        782.21        834.26        62.09 o                         
  -5  -8   8        243.41        175.09        44.48 o                         
  -4  -8   8       1667.26       1688.31        75.85 o                         
  -3  -8   8        661.86        670.49        48.29 o                         
  -2  -8   8          9.18         27.08        26.23 o                         
  -1  -8   8       2730.25       2740.66        71.28 o                         
   0  -8   8        685.68        695.00        42.47 o                         
   1  -8   8        105.58        101.37        31.51 o                         
   2  -8   8       3608.78       3697.13        88.84 o                         
   3  -8   8       1462.95       1437.66        58.64 o                         
   4  -8   8       2621.96       2747.41        77.10 o                         
   5  -8   8       1216.79       1217.69        61.57 o                         
   6  -8   8        451.91        472.33        63.69 o                         
   7  -8   8       1352.79       1439.43        89.55 o                         
   8  -8   8        246.99        228.61        65.07 o                         
 -10  -7   8        280.90        331.45        89.47 o                         
  -9  -7   8        187.70        127.87        57.82 o                         
  -8  -7   8        912.79        857.45        56.43 o                         
  -7  -7   8        168.25        162.53        29.88 o                         
  -6  -7   8        418.14        414.55        32.15 o                         
  -5  -7   8      11775.44      11804.66       266.79 o                         
  -4  -7   8       2152.53       2220.98        70.45 o                         
  -3  -7   8        287.64        286.25        24.61 o                         
  -2  -7   8       2621.03       2621.74        54.85 o                         
  -1  -7   8       7970.94       7938.30       123.15 o                         
   0  -7   8       2284.54       2208.95        55.19 o                         
   1  -7   8       2649.11       2810.19        68.05 o                         
   2  -7   8       1071.62       1200.32        51.42 o                         
   3  -7   8       1929.97       1859.50        62.52 o                         
   4  -7   8        579.09        555.71        30.92 o                         
   5  -7   8       1689.57       1883.34        62.04 o                         
   6  -7   8       1115.47       1215.13        63.31 o                         
   7  -7   8         12.11        104.75        55.12 o                         
   8  -7   8       1757.47       1641.62        92.69 o                         
   9  -7   8       2488.32       2628.55       149.91 o                         
 -11  -6   8        630.59        574.33       131.00 o                         
 -10  -6   8       3734.39       3717.90       119.88 o                         
  -9  -6   8        642.23        692.28        57.48 o                         
  -8  -6   8         39.66         47.65        39.66 o                         
  -7  -6   8       3894.90       3855.36        91.92 o                         
  -6  -6   8        194.92        185.39        28.72 o                         
  -5  -6   8         24.03         40.74        19.56 o                         
  -4  -6   8        241.00        220.90        18.51 o                         
  -3  -6   8         94.36        115.54        20.04 o                         
  -2  -6   8         47.36         60.19        16.49 o                         
  -1  -6   8       7149.31       7301.46        98.43 o                         
   0  -6   8       3712.94       3683.53        59.79 o                         
   1  -6   8       5452.81       5493.83        79.45 o                         
   2  -6   8       1802.53       1799.28        41.58 o                         
   3  -6   8        789.19        735.37        51.37 o                         
   4  -6   8       7726.90       7451.34        99.21 o                         
   5  -6   8       3076.52       3016.03        62.41 o                         
   6  -6   8        589.72        627.91        40.22 o                         
   7  -6   8        162.31        209.61        28.91 o                         
   8  -6   8        101.87        142.80        39.08 o                         
   9  -6   8        760.70        730.30        69.35 o                         
  10  -6   8        553.19        456.24        76.45 o                         
 -11  -5   8        110.34         57.43        60.16 o                         
 -10  -5   8         35.75         -3.79        41.66 o                         
  -9  -5   8        690.23        679.01        54.82 o                         
  -8  -5   8       8450.10       9225.34       162.00 o                         
  -7  -5   8        305.75        301.80        36.58 o                         
  -6  -5   8        483.61        453.47        31.08 o                         
  -5  -5   8       8427.08       8494.58       113.08 o                         
  -4  -5   8      12328.62      12573.75       148.22 o                         
  -3  -5   8       2923.40       2987.53        43.95 o                         
  -2  -5   8       1072.02       1079.33        35.67 o                         
  -1  -5   8       8065.57       7870.83        93.48 o                         
   0  -5   8       4147.45       4018.49        63.92 o                         
   1  -5   8       2516.90       2575.55        46.26 o                         
   2  -5   8       1475.32       1457.71        34.38 o                         
   3  -5   8         32.87         59.10        12.27 o                         
   4  -5   8        431.54        395.73        18.22 o                         
   5  -5   8       6273.12       6140.51        84.92 o                         
   6  -5   8       6472.11       6402.25        89.36 o                         
   7  -5   8       1068.24       1086.60        45.12 o                         
   8  -5   8       1688.11       1623.47        62.00 o                         
   9  -5   8        812.78        843.54        55.24 o                         
  10  -5   8       1779.66       1845.21        80.88 o                         
  11  -5   8        414.30        316.56        73.73 o                         
 -12  -4   8        478.81        516.50       143.52 o                         
 -11  -4   8        139.98         93.74        52.70 o                         
 -10  -4   8       3065.18       3035.98        86.56 o                         
  -9  -4   8        880.82        863.54        56.13 o                         
  -8  -4   8       1675.61       1812.45        63.88 o                         
  -7  -4   8          7.97         28.40        29.45 o                         
  -6  -4   8        376.69        368.90        30.74 o                         
  -5  -4   8         21.85         40.26        17.68 o                         
  -4  -4   8       2044.73       2114.84        40.68 o                         
  -3  -4   8       1495.11       1527.85        34.58 o                         
  -2  -4   8      14552.86      14278.41       159.21 o                         
  -1  -4   8       3892.80       4064.11        63.85 o                         
   0  -4   8        305.29        347.94        16.87 o                         
   1  -4   8      17228.11      16749.02       174.81 o                         
   2  -4   8       8484.00       8311.36       104.72 o                         
   3  -4   8       3498.58       3557.36        47.53 o                         
   4  -4   8        108.97        119.57        12.57 o                         
   5  -4   8       2927.61       2932.92        48.28 o                         
   6  -4   8       3860.67       3857.70        60.33 o                         
   7  -4   8       2587.09       2488.37        55.59 o                         
   8  -4   8        560.85        656.08        38.29 o                         
   9  -4   8         10.36        -13.73        45.64 o                         
  10  -4   8         35.38        -21.96        49.20 o                         
  11  -4   8       1030.35       1020.52        68.34 o                         
  12  -4   8       1740.02       1711.90       269.42 o                         
 -12  -3   8        174.71         83.35        59.82 o                         
 -11  -3   8       3926.65       4091.74       111.85 o                         
 -10  -3   8         12.52         47.19        38.21 o                         
  -9  -3   8        737.21        675.78        37.99 o                         
  -8  -3   8       8023.48       8011.21       141.96 o                         
  -7  -3   8       7599.70       7403.03       147.78 o                         
  -6  -3   8       3342.32       3490.87        70.99 o                         
  -5  -3   8         44.29         46.12        18.26 o                         
  -4  -3   8      14662.58      14491.63       192.50 o                         
  -3  -3   8       4735.44       4773.70        66.30 o                         
  -2  -3   8        508.29        519.12        15.71 o                         
  -1  -3   8        778.39        895.76        15.42 o                         
   0  -3   8         14.19         25.86         8.63 o                         
   1  -3   8        492.26        438.72        15.18 o                         
   2  -3   8      10199.03       9992.92        88.56 o                         
   3  -3   8       8925.02       8799.42        79.98 o                         
   4  -3   8        596.68        628.31        14.06 o                         
   5  -3   8       6018.48       6065.34        76.83 o                         
   6  -3   8       2589.59       2520.66        40.67 o                         
   7  -3   8       7445.93       7303.83       112.99 o                         
   8  -3   8       3080.72       3050.77        85.83 o                         
   9  -3   8        136.70        173.01        38.22 o                         
  10  -3   8        773.67        637.10       119.70 o                         
  11  -3   8        449.21        459.32        50.45 o                         
  12  -3   8        429.32        457.65        60.27 o                         
 -12  -2   8        553.46        585.78        59.74 o                         
 -11  -2   8       1785.20       1782.49        79.96 o                         
 -10  -2   8        171.33        138.44        31.81 o                         
  -9  -2   8          0.37         14.16        28.75 o                         
  -8  -2   8       1908.78       1928.84        45.58 o                         
  -7  -2   8        556.13        549.74        25.61 o                         
  -6  -2   8       1850.12       1746.01        35.84 o                         
  -5  -2   8       7495.97       7305.14        88.93 o                         
  -4  -2   8        449.98        553.91        19.76 o                         
  -3  -2   8        360.01        454.83        16.33 o                         
  -2  -2   8      42473.91      41739.73       330.44 o                         
  -1  -2   8      14039.22      13761.46       112.66 o                         
   0  -2   8       1086.94       1148.84        17.31 o                         
   1  -2   8        747.20        803.36        14.82 o                         
   2  -2   8      17519.23      17100.20       129.96 o                         
   3  -2   8      16213.97      15750.15       123.17 o                         
   4  -2   8       5438.89       5253.03        52.43 o                         
   5  -2   8          8.26         54.12         9.75 o                         
   6  -2   8       2439.91       2407.84        37.51 o                         
   7  -2   8         80.21        116.79        16.40 o                         
   8  -2   8       2964.53       2874.58        75.67 o                         
   9  -2   8       3573.80       3713.81       104.71 o                         
  10  -2   8         14.89         -9.47        35.11 o                         
  11  -2   8        776.89        701.66        54.19 o                         
  12  -2   8       1549.20       1633.77        92.22 o                         
 -12  -1   8        410.59        531.69        64.03 o                         
 -11  -1   8       4148.48       4291.77       107.23 o                         
 -10  -1   8       2691.81       2751.61        66.17 o                         
  -9  -1   8       2331.48       2180.80        60.30 o                         
  -8  -1   8        579.47        552.59        31.99 o                         
  -7  -1   8      11806.96      11755.98       131.76 o                         
  -6  -1   8       5764.07       5792.11        93.94 o                         
  -5  -1   8        194.59        238.33        14.67 o                         
  -4  -1   8       3525.64       3705.00        53.31 o                         
  -3  -1   8        126.45        143.69         8.94 o                         
  -2  -1   8       1694.62       1552.34        23.30 o                         
  -1  -1   8       2090.38       2108.35        33.40 o                         
   0  -1   8       4763.19       4517.48        45.00 o                         
   1  -1   8       1638.39       1663.54        19.19 o                         
   2  -1   8       8518.03       8795.20        69.25 o                         
   3  -1   8       2561.04       2659.96        28.42 o                         
   4  -1   8      21363.48      21027.84       164.18 o                         
   5  -1   8      10116.72      10220.15        96.94 o                         
   6  -1   8        675.20        689.54        19.37 o                         
   7  -1   8       3875.59       3672.77        65.32 o                         
   8  -1   8       2327.61       2270.85        60.98 o                         
   9  -1   8       1480.55       1507.88        52.90 o                         
  10  -1   8        393.83        447.98        39.59 o                         
  11  -1   8         18.57        -19.06        36.04 o                         
  12  -1   8        689.69        686.44        79.44 o                         
 -12   0   8        146.93         76.28        45.00 o                         
 -11   0   8       2776.84       3061.27        87.39 o                         
 -10   0   8         15.71         47.26        28.75 o                         
  -9   0   8        859.59        874.64        35.31 o                         
  -8   0   8       3284.07       3283.51        59.32 o                         
  -7   0   8        138.91        118.91        21.31 o                         
  -6   0   8         43.10         47.94        11.16 o                         
  -5   0   8      26491.80      26064.67       231.24 o                         
  -4   0   8       6241.23       6369.20        59.46 o                         
  -3   0   8       2268.08       2608.28        29.77 o                         
  -2   0   8       5605.08       5708.38        51.24 o                         
  -1   0   8      24848.24      23598.88       190.14 o                         
   0   0   8      16782.02      16483.81       125.61 o                         
   1   0   8       3132.56       2947.01        32.49 o                         
   2   0   8       6590.98       6854.62        56.70 o                         
   3   0   8       6117.44       5960.28        50.08 o                         
   4   0   8        335.87        418.81        13.47 o                         
   5   0   8       2289.85       2175.92        28.97 o                         
   6   0   8       3355.67       3558.33        44.28 o                         
   7   0   8        192.98        176.03        18.06 o                         
   8   0   8       2969.03       2953.87        60.04 o                         
   9   0   8       2609.28       2532.16        62.38 o                         
  10   0   8       1235.62       1201.74        47.14 o                         
  11   0   8       2564.80       2509.48        78.59 o                         
  12   0   8        298.49        259.69        50.56 o                         
 -12   1   8       1077.71       1074.73        62.45 o                         
 -11   1   8        672.51        778.39        49.63 o                         
 -10   1   8       5622.70       5850.13       104.16 o                         
  -9   1   8       3046.41       2992.32        96.90 o                         
  -8   1   8        711.16        706.88        27.18 o                         
  -7   1   8       3216.34       3239.59        67.72 o                         
  -6   1   8        731.61        672.07        18.89 o                         
  -5   1   8       7565.76       7399.77        89.84 o                         
  -4   1   8        326.51        327.31        10.54 o                         
  -3   1   8       4322.18       4190.45        42.39 o                         
  -2   1   8         43.45         63.92         6.14 o                         
  -1   1   8       1854.59       2010.22        20.93 o                         
   0   1   8       1561.13       1673.02        22.74 o                         
   1   1   8      45497.78      45660.45       288.38 o                         
   2   1   8      14193.70      14701.78       104.84 o                         
   3   1   8        799.84        803.70        12.71 o                         
   4   1   8      12892.89      12822.99       101.25 o                         
   5   1   8      16921.01      16523.86       134.90 o                         
   6   1   8       6463.27       6496.84        64.69 o                         
   7   1   8       1439.24       1362.83        30.73 o                         
   8   1   8        127.64        149.87        18.27 o                         
   9   1   8       4562.57       4530.94        97.93 o                         
  10   1   8        806.15        805.22        38.51 o                         
  11   1   8        834.05        894.34        40.31 o                         
  12   1   8        560.94        536.53        50.16 o                         
  13   1   8         97.17         -3.05        89.92 o                         
 -12   2   8          4.52        -46.92        55.52 o                         
 -11   2   8          3.78         45.85        38.39 o                         
 -10   2   8        279.65        355.93        35.40 o                         
  -9   2   8        344.65        367.55        27.44 o                         
  -8   2   8      13238.47      12862.66       145.10 o                         
  -7   2   8        852.29        842.68        26.18 o                         
  -6   2   8        433.04        513.18        17.56 o                         
  -5   2   8       5799.05       5925.38        62.21 o                         
  -4   2   8      16514.08      16345.96       137.23 o                         
  -3   2   8      12355.48      12269.34        92.96 o                         
  -2   2   8        912.94        859.36        13.30 o                         
  -1   2   8      15162.45      15742.53       103.87 o                         
   0   2   8       9566.55       9336.51        70.86 o                         
   1   2   8        300.78        383.44        12.56 o                         
   2   2   8         32.71         78.69         5.67 o                         
   3   2   8       2142.28       2097.82        23.91 o                         
   4   2   8        130.93        132.51         7.65 o                         
   5   2   8       2453.70       2420.04        31.14 o                         
   6   2   8       3951.26       3973.80        44.94 o                         
   7   2   8       2934.56       3012.59        50.59 o                         
   8   2   8       5292.40       5220.88        97.77 o                         
   9   2   8        235.09        229.97        21.94 o                         
  10   2   8       3340.63       3302.87        74.86 o                         
  11   2   8       2145.40       2191.75        59.15 o                         
  12   2   8        214.00        260.60        45.75 o                         
  13   2   8        212.28        244.16       100.39 o                         
 -12   3   8       2080.94       2238.03       151.11 o                         
 -11   3   8        693.50        649.88        52.32 o                         
 -10   3   8       1444.63       1323.92        58.51 o                         
  -9   3   8        592.75        639.83        43.79 o                         
  -8   3   8       4886.67       4957.71        71.59 o                         
  -7   3   8        106.03        112.85        14.13 o                         
  -6   3   8       1519.85       1499.66        31.52 o                         
  -5   3   8        780.73        802.97        18.42 o                         
  -4   3   8        166.31        170.94        10.90 o                         
  -3   3   8        669.86        648.15        14.72 o                         
  -2   3   8      32604.01      31797.57       239.39 o                         
  -1   3   8       8863.51       9352.81        69.47 o                         
   0   3   8        150.97         97.39         6.96 o                         
   1   3   8      28004.96      28119.16       188.13 o                         
   2   3   8      21355.23      20770.59       131.83 o                         
   3   3   8       3703.85       3780.35        42.11 o                         
   4   3   8        626.90        540.01        13.65 o                         
   5   3   8       5511.01       5514.56        49.82 o                         
   6   3   8      11590.47      11568.75       100.98 o                         
   7   3   8       2219.57       2171.98        44.45 o                         
   8   3   8        605.51        612.87        25.30 o                         
   9   3   8         83.13         88.67        17.24 o                         
  10   3   8         63.93         67.75        20.63 o                         
  11   3   8        979.02        942.77        51.12 o                         
  12   3   8       2772.39       2784.68        85.87 o                         
  13   3   8        106.54        154.15        95.16 o                         
 -12   4   8         25.74        -45.00        90.59 o                         
 -11   4   8       2164.45       2099.95       101.46 o                         
 -10   4   8        116.25         83.67        31.87 o                         
  -9   4   8        625.85        607.38        45.31 o                         
  -8   4   8       2713.35       2712.77        68.82 o                         
  -7   4   8       4471.37       4465.47        66.02 o                         
  -6   4   8       5082.51       5057.28        77.92 o                         
  -5   4   8        288.91        299.71        15.97 o                         
  -4   4   8      12055.05      12111.25       105.68 o                         
  -3   4   8       6146.18       5981.37        54.90 o                         
  -2   4   8        223.32        225.97         9.82 o                         
  -1   4   8        296.40        323.04         9.38 o                         
   0   4   8       1736.56       1641.60        20.61 o                         
   1   4   8       1641.94       1663.01        22.42 o                         
   2   4   8        262.77        285.86         9.12 o                         
   3   4   8       2757.04       2698.09        29.72 o                         
   4   4   8       6847.68       7010.61        62.36 o                         
   5   4   8       8263.32       8351.07        88.89 o                         
   6   4   8        115.87        117.48        13.12 o                         
   7   4   8       8474.29       8435.31        97.78 o                         
   8   4   8       7518.56       7741.53       126.57 o                         
   9   4   8        608.07        466.36        39.39 o                         
  10   4   8        578.98        496.52        42.51 o                         
  11   4   8        230.32        218.01        38.63 o                         
  12   4   8       1534.13       1622.66        67.57 o                         
  13   4   8         73.07        191.27       140.86 o                         
 -11   5   8       2674.45       2585.65       100.89 o                         
 -10   5   8         38.71         27.32        39.30 o                         
  -9   5   8        111.48        146.23        27.95 o                         
  -8   5   8       1683.70       1684.29        57.36 o                         
  -7   5   8        253.88        281.27        23.65 o                         
  -6   5   8        446.64        466.69        21.30 o                         
  -5   5   8      12522.46      11899.36       133.60 o                         
  -4   5   8        626.20        665.05        21.33 o                         
  -3   5   8        323.19        309.34        13.76 o                         
  -2   5   8      28512.71      28270.71       238.98 o                         
  -1   5   8      17686.66      17690.24       121.50 o                         
   0   5   8       3065.27       3281.69        33.21 o                         
   1   5   8        154.83        222.09         9.98 o                         
   2   5   8      13573.17      13625.42       101.97 o                         
   3   5   8      17987.09      17881.91       179.19 o                         
   4   5   8       2185.19       2201.96        33.57 o                         
   5   5   8         30.76         35.86        13.37 o                         
   6   5   8          6.79         11.80        14.69 o                         
   7   5   8         46.53         73.62        18.69 o                         
   8   5   8        325.76        355.69        31.18 o                         
   9   5   8       4446.14       4461.84       128.05 o                         
  10   5   8        345.85        319.64        45.67 o                         
  11   5   8       1536.30       1550.31        82.36 o                         
  12   5   8        962.14       1014.69        62.39 o                         
  13   5   8        470.48        339.19       134.58 o                         
 -11   6   8        741.66        724.37        90.04 o                         
 -10   6   8       1897.11       1809.08        71.03 o                         
  -9   6   8       2758.00       2839.76        65.08 o                         
  -8   6   8        152.27        131.90        24.82 o                         
  -7   6   8       3262.01       3280.66        59.93 o                         
  -6   6   8       2948.37       2986.27        60.29 o                         
  -5   6   8       1786.25       1862.42        38.11 o                         
  -4   6   8       2721.00       2797.43        51.47 o                         
  -3   6   8        415.39        412.76        16.21 o                         
  -2   6   8       2303.44       2234.04        33.21 o                         
  -1   6   8          0.27         24.30        10.37 o                         
   0   6   8       5085.19       4892.91        70.75 o                         
   1   6   8       3566.61       3467.00        38.52 o                         
   2   6   8       1862.06       2000.93        35.34 o                         
   3   6   8        123.84        169.97        12.10 o                         
   4   6   8      17466.83      16847.53       195.79 o                         
   5   6   8      11681.95      11405.59       141.01 o                         
   6   6   8         92.78        116.96        19.11 o                         
   7   6   8       1936.69       1965.36        52.30 o                         
   8   6   8       3480.11       3444.13        81.59 o                         
   9   6   8       4862.57       5070.31       105.70 o                         
  10   6   8        219.07        269.02        40.01 o                         
  11   6   8        300.34        292.23        44.16 o                         
  12   6   8        568.40        571.21        52.30 o                         
 -11   7   8       1127.98       1192.98       173.91 o                         
 -10   7   8        306.06        316.28        49.23 o                         
  -9   7   8         51.23         63.32        38.39 o                         
  -8   7   8       1798.22       1841.80        60.86 o                         
  -7   7   8         52.56         56.71        27.11 o                         
  -6   7   8         15.98         37.24        23.13 o                         
  -5   7   8      10176.50      10004.81       128.08 o                         
  -4   7   8       5420.17       5342.12        68.44 o                         
  -3   7   8       3445.46       3523.48        58.18 o                         
  -2   7   8       3610.58       3638.94        54.02 o                         
  -1   7   8       9062.94       9106.58       105.94 o                         
   0   7   8       8366.51       8251.22        91.51 o                         
   1   7   8        321.99        372.47        27.76 o                         
   2   7   8       2148.60       2138.22        39.66 o                         
   3   7   8       1229.78       1174.24        30.21 o                         
   4   7   8         59.82         53.47        19.78 o                         
   5   7   8         53.97         67.01        19.55 o                         
   6   7   8       4137.50       4002.23        77.91 o                         
   7   7   8        744.71        803.56        43.06 o                         
   8   7   8       2451.49       2393.11        69.90 o                         
   9   7   8       1164.03       1080.88        50.92 o                         
  10   7   8       1121.27       1121.44        56.99 o                         
  11   7   8       2245.71       2200.08        72.98 o                         
  12   7   8         79.96        -67.57        82.16 o                         
 -10   8   8       1413.69       1638.25       141.30 o                         
  -9   8   8       2535.37       2736.76        80.17 o                         
  -8   8   8       1199.91       1252.64        57.44 o                         
  -7   8   8        380.67        364.38        37.60 o                         
  -6   8   8          7.22         29.63        25.97 o                         
  -5   8   8       4014.54       4046.79        74.12 o                         
  -4   8   8        823.76        859.49        44.22 o                         
  -3   8   8       1965.24       1929.36        46.34 o                         
  -2   8   8       1788.79       1817.06        37.76 o                         
  -1   8   8         81.68        100.51        16.20 o                         
   0   8   8        186.97        174.86        18.09 o                         
   1   8   8      15341.85      14864.33       292.24 o                         
   2   8   8       7457.87       7145.00        85.10 o                         
   3   8   8         51.25         76.31        19.00 o                         
   4   8   8       4912.22       4908.34        94.36 o                         
   5   8   8       6889.06       6949.80       108.27 o                         
   6   8   8       6239.77       6090.41       107.29 o                         
   7   8   8         79.51        145.02        33.76 o                         
   8   8   8         34.82         63.66        36.11 o                         
   9   8   8       1957.43       1913.39        68.45 o                         
  10   8   8         42.51         25.64        39.56 o                         
  11   8   8         37.66        157.49        47.97 o                         
  -9   9   8         16.38        -53.33        56.98 o                         
  -8   9   8       2727.64       2650.34        84.00 o                         
  -7   9   8       1425.06       1425.28        56.57 o                         
  -6   9   8       1329.25       1354.74        45.51 o                         
  -5   9   8       1701.65       1762.82        49.62 o                         
  -4   9   8       4680.21       4624.42        82.80 o                         
  -3   9   8       6848.35       6734.38       108.10 o                         
  -2   9   8        528.26        576.00        37.66 o                         
  -1   9   8       2291.36       2260.96        44.36 o                         
   0   9   8        656.43        642.50        25.00 o                         
   1   9   8       1054.31       1031.65        28.60 o                         
   2   9   8        501.96        465.07        18.87 o                         
   3   9   8       2983.68       2903.38        52.31 o
[truncated: 361,749 more chars]
