# Supplementary material for: Crystal structures of the gold NHC complex bis­(4-bromo-1,3-di­ethyl­imidazol-2-yl­idene)gold(I) iodide and its 1:1 adduct with trans-bis­(4-bromo-1,3-diethyl-imidazol-2-yl­idene)di­iodido­gold(III) iodide
Source: Acta Crystallogr E Crystallogr Commun. 2021 Nov 9;77(Pt 12):1249–52. doi: 10.1107/S2056989021011488 (PMC8647741; doi:10.1107/S2056989021011488)
Supplement: Supplementary file 3 [file e-77-01249-4sup3.hkl]

data_4                                                                          
_shelx_title ' busbrau in P-1'                                                  
_shelx_refln_list_code          4                                               
_shelx_F_calc_maximum      427.39                                               
_exptl_crystal_F_000       778.00                                               
_reflns_d_resolution_high  0.7100                                               
                                                                                
loop_                                                                           
 _space_group_symop_operation_xyz                                               
 'x, y, z'                                                                      
 '-x, -y, -z'                                                                   
                                                                                
_cell_length_a     8.0245                                                       
_cell_length_b     8.5782                                                       
_cell_length_c    15.9814                                                       
_cell_angle_alpha  91.228                                                       
_cell_angle_beta   96.517                                                       
_cell_angle_gamma  92.255                                                       
                                                                                
_shelx_F_squared_multiplier     1.000                                           
                                                                                
loop_                                                                           
 _refln_index_h                                                                 
 _refln_index_k                                                                 
 _refln_index_l                                                                 
 _refln_F_squared_calc                                                          
 _refln_F_squared_meas                                                          
 _refln_F_squared_sigma                                                         
 _refln_observed_status                                                         
   2   0   0      16609.88      18789.69       258.40 o                         
   3   0   0       1883.68       1829.19        36.34 o                         
   4   0   0       2120.19       2505.98        55.43 o                         
   5   0   0      15067.27      14040.85       178.72 o                         
   6   0   0      22654.71      22377.40       302.10 o                         
   7   0   0        120.83         52.94        41.06 o                         
   8   0   0       3980.00       3756.32       143.68 o                         
   9   0   0        444.51        356.28        50.23 o                         
  10   0   0       2798.68       2461.87       164.83 o                         
  11   0   0        960.24       1384.87       159.15 o                         
 -11   1   0       1086.53       1155.05       156.19 o                         
 -10   1   0       1028.12       1042.50       219.91 o                         
  -9   1   0       5587.47       5140.84       146.24 o                         
  -8   1   0         36.28         -3.12        53.16 o                         
  -7   1   0      18471.59      17697.79       461.46 o                         
  -6   1   0       6584.17       6282.85       110.46 o                         
  -5   1   0        596.37        726.46        33.07 o                         
  -4   1   0       5619.04       5706.49       101.32 o                         
  -3   1   0       8398.54      10271.16       159.84 o                         
  -2   1   0       8160.77       8971.81       155.60 o                         
  -1   1   0     130907.15     140529.89      1976.04 o                         
   1   1   0       7360.92       9039.59       100.45 o                         
   2   1   0         45.03         52.98        14.92 o                         
   3   1   0      19927.63      24721.85       249.85 o                         
   4   1   0      18242.32      16958.79       192.30 o                         
   5   1   0      17221.15      16110.50       203.28 o                         
   6   1   0        101.01        122.26        37.62 o                         
   7   1   0       2053.96       1892.57        69.64 o                         
   8   1   0        316.56        419.71        90.87 o                         
   9   1   0       3456.65       3203.44       171.78 o                         
  10   1   0       1712.51       1947.19       212.26 o                         
  11   1   0        958.01        734.65       150.18 o                         
 -11   2   0        340.76        285.77       126.08 o                         
 -10   2   0       3042.56       3175.10       189.71 o                         
  -9   2   0        290.58        201.43        85.83 o                         
  -8   2   0      17773.98      17382.09       431.08 o                         
  -7   2   0         26.18         -2.90        37.02 o                         
  -6   2   0        188.64        333.23        60.64 o                         
  -5   2   0       2378.83       2217.50        67.38 o                         
  -4   2   0       3506.56       3394.34        59.13 o                         
  -3   2   0       9329.69      10689.46       157.52 o                         
  -2   2   0      62723.00      62232.52       769.55 o                         
  -1   2   0       5702.09       4636.63        72.74 o                         
   0   2   0       4149.43       5408.39        75.18 o                         
   1   2   0         27.12         51.44        11.13 o                         
   2   2   0      36963.16      45159.47       422.22 o                         
   3   2   0       7342.57       6443.60        75.85 o                         
   4   2   0      33640.89      35047.57       399.96 o                         
   5   2   0       4516.16       4031.49       161.51 o                         
   6   2   0       4857.29       5032.53       110.43 o                         
   7   2   0         56.10        209.37        51.30 o                         
   8   2   0       2505.24       2502.88        99.53 o                         
   9   2   0       2046.43       1961.56       100.81 o                         
  10   2   0        219.36       -120.67       129.64 o                         
 -10   3   0          2.49        -93.61       107.55 o                         
  -9   3   0       7400.26       7959.15       157.39 o                         
  -8   3   0        571.55        489.21        51.66 o                         
  -7   3   0        339.96        260.19        73.66 o                         
  -6   3   0         32.47         53.99        48.10 o                         
  -5   3   0       8504.86       8219.84       116.23 o                         
  -4   3   0       3717.90       3855.37        60.58 o                         
  -3   3   0      21707.15      21291.63       258.45 o                         
  -2   3   0       5329.50       4228.94        61.62 o                         
  -1   3   0       3289.44       4065.12        48.63 o                         
   0   3   0       2508.57       2824.09        34.85 o                         
   1   3   0      14536.61      18524.14       174.22 o                         
   2   3   0       2280.40       1692.00        30.65 o                         
   3   3   0      16198.16      18131.45       163.38 o                         
   4   3   0      27924.91      27212.26       258.74 o                         
   5   3   0      11840.29      11674.17       147.56 o                         
   6   3   0        474.11        430.28        42.49 o                         
   7   3   0       3448.41       3409.52       109.62 o                         
   8   3   0       3188.51       2984.49       135.40 o                         
   9   3   0        122.50        142.06        56.14 o                         
  10   3   0        284.49        197.69        94.42 o                         
 -10   4   0       2340.74       2451.74       149.63 o                         
  -9   4   0        501.16        565.00        79.22 o                         
  -8   4   0         52.99         37.63        56.73 o                         
  -7   4   0         41.56         50.64        48.21 o                         
  -6   4   0       9907.93       9807.28       184.44 o                         
  -5   4   0         80.69        119.62        29.60 o                         
  -4   4   0      11237.38      10942.78       161.80 o                         
  -3   4   0      15092.40      12884.69       162.67 o                         
  -2   4   0         60.93        194.14        20.11 o                         
  -1   4   0       5466.51       5487.43        64.68 o                         
   0   4   0       4624.78       6458.08        76.31 o                         
   1   4   0       5234.77       4601.41        50.89 o                         
   2   4   0       1312.83       1499.33        29.88 o                         
   3   4   0      22990.45      20952.13       238.13 o                         
   4   4   0      18375.94      18754.85       187.35 o                         
   5   4   0       2357.63       2428.13        62.31 o                         
   6   4   0       7493.71       7518.62       164.18 o                         
   7   4   0        482.59        459.49        46.83 o                         
   8   4   0        402.24        334.62        49.34 o                         
   9   4   0        233.53        140.21        62.63 o                         
  10   4   0        406.88        517.52       100.83 o                         
 -10   5   0        271.82        407.53       109.30 o                         
  -9   5   0         20.85        -69.28        74.91 o                         
  -8   5   0        162.36         18.89        58.63 o                         
  -7   5   0       3722.82       3394.13       133.21 o                         
  -6   5   0        827.08        621.08        40.97 o                         
  -5   5   0       9379.26       9392.49       131.85 o                         
  -4   5   0      19563.77      18385.27       206.16 o                         
  -3   5   0       5574.95       5733.40        78.86 o                         
  -2   5   0       2659.89       2481.06        42.56 o                         
  -1   5   0        397.10        513.04        23.25 o                         
   0   5   0       4082.01       4242.92        55.27 o                         
   1   5   0       1499.51       1705.60        29.90 o                         
   2   5   0      13282.24      12108.52       121.75 o                         
   3   5   0      21797.81      22367.38       243.72 o                         
   4   5   0       1981.43       1981.56        46.94 o                         
   5   5   0       6378.35       6399.10        98.19 o                         
   6   5   0        768.20        790.22        57.94 o                         
   7   5   0        126.86        143.52        45.66 o                         
   8   5   0       1309.06       1137.30        94.08 o                         
   9   5   0       1820.93       1819.57       107.96 o                         
  10   5   0          2.62        164.17        95.47 o                         
  -9   6   0        514.68        375.73       110.45 o                         
  -8   6   0       1316.88       1288.51        70.36 o                         
  -7   6   0         55.41         87.45        42.04 o                         
  -6   6   0       3333.95       3140.18        78.95 o                         
  -5   6   0       8349.04       8756.16       128.76 o                         
  -4   6   0       5761.58       5736.45        89.05 o                         
  -3   6   0        116.31        162.26        30.17 o                         
  -2   6   0       5129.07       5887.82        76.60 o                         
  -1   6   0        162.19        217.71        25.10 o                         
   0   6   0       1737.86       1437.00        33.98 o                         
   1   6   0       3410.32       2763.30        44.09 o                         
   2   6   0       6323.36       6085.02        71.41 o                         
   3   6   0         52.51        179.57        29.62 o                         
   4   6   0       3685.79       3655.05        65.48 o                         
   5   6   0        636.91        600.62        41.66 o                         
   6   6   0        189.87        133.90        39.69 o                         
   7   6   0       1260.49        941.56        59.60 o                         
   8   6   0       4694.21       4657.51       137.70 o                         
   9   6   0         78.70         58.04        87.22 o                         
  -9   7   0        362.43        340.76       129.05 o                         
  -8   7   0         51.40         66.00        78.98 o                         
  -7   7   0        477.85        272.13        60.28 o                         
  -6   7   0       3874.42       3725.47       101.70 o                         
  -5   7   0       8062.79       7681.50       152.74 o                         
  -4   7   0         62.09        135.19        42.97 o                         
  -3   7   0       5050.41       5447.93        83.61 o                         
  -2   7   0        549.19        611.34        35.07 o                         
  -1   7   0        267.13        393.97        27.71 o                         
   0   7   0       1501.91       1239.63        37.16 o                         
   1   7   0      17409.02      17124.50       165.53 o                         
   2   7   0       1041.50       1205.80        35.03 o                         
   3   7   0       1874.37       1637.21        42.64 o                         
   4   7   0        294.00        343.43        51.11 o                         
   5   7   0        154.45        118.17        50.36 o                         
   6   7   0         30.79         76.44        58.01 o                         
   7   7   0       8141.36       7775.37       259.05 o                         
   8   7   0        497.79        335.37        84.14 o                         
  -8   8   0        228.25        162.39       128.48 o                         
  -7   8   0        286.65        248.16        72.11 o                         
  -6   8   0       4665.43       4462.88       119.22 o                         
  -5   8   0       1014.93       1021.14        64.02 o                         
  -4   8   0       2148.45       2133.28        69.30 o                         
  -3   8   0        466.59        406.83        39.66 o                         
  -2   8   0       2970.48       2981.93        83.17 o                         
  -1   8   0        514.42        473.15        37.07 o                         
   0   8   0      21830.17      22273.67       220.63 o                         
   1   8   0         51.44        128.27        33.44 o                         
   2   8   0       1136.11       1139.73        44.34 o                         
   3   8   0        144.47        169.18        39.13 o                         
   4   8   0        209.59        192.62        57.66 o                         
   5   8   0       2349.91       2204.27        85.64 o                         
   6   8   0       5968.64       5979.03       218.66 o                         
   7   8   0        300.16        237.94        76.90 o                         
   8   8   0       2066.22       1861.01       124.21 o                         
  -7   9   0       3896.88       4060.80       165.16 o                         
  -6   9   0       1890.88       1793.13       115.40 o                         
  -5   9   0        286.35        224.44        62.75 o                         
  -4   9   0          8.28         14.33        55.04 o                         
  -3   9   0       2705.51       2683.97       110.60 o                         
  -2   9   0          5.02        -27.00        44.92 o                         
  -1   9   0      20115.10      20768.44       217.15 o                         
   0   9   0        427.07        495.04        45.01 o                         
   1   9   0       3343.54       3146.51        64.41 o                         
   2   9   0         33.28         34.28        43.13 o                         
   3   9   0        884.01        902.29        66.03 o                         
   4   9   0       6079.37       6058.29       139.98 o                         
   5   9   0       4131.38       4042.01       193.97 o                         
   6   9   0          3.27         44.60        85.36 o                         
   7   9   0       1730.29       1709.17       113.09 o                         
  -6  10   0         58.76        -80.39        80.39 o                         
  -5  10   0        313.80        221.29        70.70 o                         
  -4  10   0        984.59        815.07        72.59 o                         
  -3  10   0       1175.09       1114.51        64.04 o                         
  -2  10   0      12716.81      13351.54       199.70 o                         
  -1  10   0        463.03        497.23        58.74 o                         
   0  10   0       4680.82       4649.98       104.07 o                         
   1  10   0          5.48        -15.40        52.99 o                         
   2  10   0       4095.95       3979.47       109.83 o                         
   3  10   0       3245.13       3220.49       107.06 o                         
   4  10   0       3044.34       2929.25       122.26 o                         
   5  10   0          7.62         14.19        85.78 o                         
  -5  11   0       1229.12       1122.03        96.52 o                         
  -4  11   0       1621.65       1573.93       127.02 o                         
  -3  11   0       4774.46       4919.39       135.44 o                         
  -2  11   0         96.61         23.73        80.58 o                         
  -1  11   0       2012.68       1994.84       107.62 o                         
   0  11   0          0.53        -70.91        70.91 o                         
   1  11   0       6564.68       6413.13       222.96 o                         
   2  11   0       1113.43       1117.69       104.50 o                         
   3  11   0       3333.21       3117.99       121.31 o                         
   4  11   0        254.47        163.70        99.47 o                         
  -1  12   0        373.94        208.29       114.54 o                         
   0  12   0       2691.98       2356.99       111.45 o                         
   0 -12   1        612.29        638.59       103.88 o                         
   1 -12   1       3273.25       3151.36       120.42 o                         
  -4 -11   1        652.00        672.31        90.66 o                         
  -3 -11   1        239.21        312.03        78.86 o                         
  -2 -11   1        724.33        671.63        87.12 o                         
  -1 -11   1       2147.82       2107.39        94.58 o                         
   0 -11   1       1580.53       1376.72        84.30 o                         
   1 -11   1          0.76         48.59        76.64 o                         
   2 -11   1       1605.67       1509.49        94.76 o                         
   3 -11   1       1294.96       1433.01        97.76 o                         
   4 -11   1       4801.69       4859.20       154.89 o                         
   5 -11   1        225.44        253.26        92.55 o                         
  -5 -10   1       1151.49       1139.97        88.96 o                         
  -4 -10   1       1290.17       1384.79        91.01 o                         
  -3 -10   1       2185.82       2012.54        84.25 o                         
  -2 -10   1       3642.89       3702.58       122.63 o                         
  -1 -10   1        253.43        196.77        57.84 o                         
   0 -10   1          0.46         15.70        58.77 o                         
   1 -10   1        186.08        206.60        58.94 o                         
   2 -10   1       1321.81       1447.63        75.60 o                         
   3 -10   1       8704.36       9171.30       202.99 o                         
   4 -10   1         38.67         42.81        75.07 o                         
   5 -10   1       1004.14        734.04        80.19 o                         
   6 -10   1        169.83         74.25        86.81 o                         
  -7  -9   1       1182.31       1268.25       117.15 o                         
  -6  -9   1       1537.90       1323.54       124.84 o                         
  -5  -9   1       2911.39       3009.51       103.12 o                         
  -4  -9   1       4029.90       3799.89       120.90 o                         
  -3  -9   1        905.70        972.47        60.53 o                         
  -2  -9   1        144.65        168.74        43.00 o                         
  -1  -9   1        112.91        111.24        39.04 o                         
   0  -9   1         24.23         31.83        39.76 o                         
   1  -9   1        345.52        394.91        45.56 o                         
   2  -9   1       9374.79       9476.79       132.98 o                         
   3  -9   1         72.50        114.79        51.55 o                         
   4  -9   1        548.69        457.08        52.37 o                         
   5  -9   1        676.82        591.04        70.80 o                         
   6  -9   1        532.29        340.63        81.71 o                         
   7  -9   1          0.81        -85.36        85.36 o                         
  -8  -8   1       1283.79       1283.77       103.21 o                         
  -7  -8   1       1099.06       1024.36        91.83 o                         
  -6  -8   1       2504.55       2649.49        97.36 o                         
  -5  -8   1       7117.65       7047.56       136.67 o                         
  -4  -8   1         85.77         97.58        50.54 o                         
  -3  -8   1        236.08        254.65        33.27 o                         
  -2  -8   1       2351.76       2133.44        49.66 o                         
  -1  -8   1       1341.15       1276.52        40.56 o                         
   0  -8   1          3.10         35.31        33.09 o                         
   1  -8   1       8126.30       8232.93       103.32 o                         
   2  -8   1          5.04         81.57        35.64 o                         
   3  -8   1         50.83         31.42        36.29 o                         
   4  -8   1        631.87        598.95        47.84 o                         
   5  -8   1        875.04        848.47        55.79 o                         
   6  -8   1          4.78          4.03        35.03 o                         
   7  -8   1       5111.85       5311.23       161.55 o                         
   8  -8   1       1128.80       1471.64       138.38 o                         
  -8  -7   1        205.22        265.82        75.02 o                         
  -7  -7   1        353.40        492.60        69.09 o                         
  -6  -7   1       6394.72       6382.06       111.02 o                         
  -5  -7   1         11.52         39.49        47.41 o                         
  -4  -7   1        456.05        524.70        44.87 o                         
  -3  -7   1       2158.58       2048.70        56.06 o                         
  -2  -7   1       5095.57       5398.47        62.37 o                         
  -1  -7   1        151.45        200.87        27.16 o                         
   0  -7   1       8257.36       8026.35        88.98 o                         
   1  -7   1        297.70        201.43        26.82 o                         
   2  -7   1        287.34        259.74        28.96 o                         
   3  -7   1         73.79        116.70        34.26 o                         
   4  -7   1        294.60        438.01        42.89 o                         
   5  -7   1       1182.55       1052.38        56.91 o                         
   6  -7   1       6837.72       6242.97       176.12 o                         
   7  -7   1       1984.83       1903.96        97.88 o                         
   8  -7   1       1470.40       1003.40       106.06 o                         
   9  -7   1        212.82        130.33        93.21 o                         
  -9  -6   1        928.08        965.25       106.60 o                         
  -8  -6   1         75.58         79.37       126.22 o                         
  -7  -6   1       4274.89       4170.36       109.51 o                         
  -6  -6   1        383.69        502.07        48.42 o                         
  -5  -6   1        695.16        585.05        46.89 o                         
  -4  -6   1       1617.00       1520.61        45.47 o                         
  -3  -6   1      13736.51      14063.38       146.13 o                         
  -2  -6   1        619.34        525.80        25.40 o                         
  -1  -6   1      33873.32      33897.25       284.96 o                         
   0  -6   1       5427.84       4758.59        60.98 o                         
   1  -6   1        464.39        711.99        27.91 o                         
   2  -6   1       2605.76       2506.30        46.93 o                         
   3  -6   1       1283.06       1467.98        45.62 o                         
   4  -6   1       6830.78       6561.92        98.28 o                         
   5  -6   1       9125.54       8047.63       127.33 o                         
   6  -6   1       4947.67       4885.97        99.74 o                         
   7  -6   1       3084.48       3126.45       101.73 o                         
   8  -6   1        210.82        205.82        64.03 o                         
   9  -6   1       2432.68       2470.67       123.55 o                         
 -10  -5   1       2372.82       2350.84       126.11 o                         
  -9  -5   1         19.17         65.74        78.76 o                         
  -8  -5   1       3815.49       3340.13       204.90 o                         
  -7  -5   1        622.34        570.07        60.02 o                         
  -6  -5   1        634.25        569.76        43.49 o                         
  -5  -5   1        890.27        798.21        33.01 o                         
  -4  -5   1      16069.31      15873.46       156.94 o                         
  -3  -5   1         43.25        125.31        25.32 o                         
  -2  -5   1      41469.95      42268.02       339.94 o                         
  -1  -5   1      12048.33      11244.72       103.96 o                         
   0  -5   1      14518.03      16796.63       152.11 o                         
   1  -5   1       3877.26       3466.17        44.89 o                         
   2  -5   1      10832.94      11199.01       127.35 o                         
   3  -5   1      10177.70      10019.15       129.36 o                         
   4  -5   1       3048.14       2773.84        72.82 o                         
   5  -5   1       2747.69       2419.71        58.88 o                         
   6  -5   1       4690.97       4558.17        95.95 o                         
   7  -5   1        298.54        407.48        63.27 o                         
   8  -5   1       5718.04       5165.96       163.51 o                         
   9  -5   1        498.59        497.92       108.16 o                         
  10  -5   1        441.49        350.57        88.98 o                         
 -10  -4   1         18.99        -74.27        96.99 o                         
  -9  -4   1       5524.70       4983.99       270.77 o                         
  -8  -4   1         15.45         19.15        55.54 o                         
  -7  -4   1        160.03        195.60        41.47 o                         
  -6  -4   1       5726.73       5456.83        96.56 o                         
  -5  -4   1      10337.38      10152.62       103.76 o                         
  -4  -4   1       4320.88       4441.70        57.03 o                         
  -3  -4   1      34849.48      35546.83       319.38 o                         
  -2  -4   1      11578.27      10658.39        97.78 o                         
  -1  -4   1      15299.08      16701.38       147.78 o                         
   0  -4   1       6404.01       5658.92        56.88 o                         
   1  -4   1      24438.05      28738.33       260.81 o                         
   2  -4   1       8970.99       8711.25       100.63 o                         
   3  -4   1      13054.27      14233.65       176.10 o                         
   4  -4   1       1868.55       1425.70        46.47 o                         
   5  -4   1      11131.79      10695.36       150.81 o                         
   6  -4   1       6900.59       7133.80       121.12 o                         
   7  -4   1       5699.25       5325.53       130.64 o                         
   8  -4   1       1369.82       1175.66        69.24 o                         
   9  -4   1        509.63        489.47        83.78 o                         
  10  -4   1        316.66        219.12        84.59 o                         
 -10  -3   1       4466.44       4713.18       233.62 o                         
  -9  -3   1        812.43        741.70        76.79 o                         
  -8  -3   1        893.27        646.47        63.74 o                         
  -7  -3   1       3765.97       3487.23       145.95 o                         
  -6  -3   1      11465.61      11320.97       144.65 o                         
  -5  -3   1       4898.85       5108.77        67.98 o                         
  -4  -3   1      15181.65      14316.01       131.97 o                         
  -3  -3   1       2119.87       1520.80        30.28 o                         
  -2  -3   1      27172.84      29125.30       254.07 o                         
  -1  -3   1      17343.20      15284.43       141.35 o                         
   0  -3   1      66573.91      81839.42       711.99 o                         
   1  -3   1       1997.54       1925.26        28.37 o                         
   2  -3   1      25404.15      27341.46       298.82 o                         
   3  -3   1       8142.14       7123.52       106.47 o                         
   4  -3   1      33071.87      31684.03       380.11 o                         
   5  -3   1       8737.10       8609.61       160.72 o                         
   6  -3   1       7915.17       7831.29       156.09 o                         
   7  -3   1       1731.81       1665.67       103.64 o                         
   8  -3   1         64.33         55.32        79.11 o                         
   9  -3   1          3.24         46.63        91.03 o                         
  10  -3   1       6468.22       7013.61       226.18 o                         
 -11  -2   1       1648.01       1888.74       183.25 o                         
 -10  -2   1        995.62        867.18       138.91 o                         
  -9  -2   1       2107.22       2113.76       103.66 o                         
  -8  -2   1       3909.76       3758.31       111.76 o                         
  -7  -2   1      12703.85      12013.25       288.02 o                         
  -6  -2   1        933.53       1006.23        50.36 o                         
  -5  -2   1       7076.17       6590.26        97.29 o                         
  -4  -2   1       2135.59       1699.80        37.74 o                         
  -3  -2   1      17176.34      17579.66       181.02 o                         
  -2  -2   1      52543.64      54725.41       480.27 o                         
  -1  -2   1      18442.68      22770.78       209.78 o                         
   0  -2   1       2753.44       2825.55        38.82 o                         
   1  -2   1      21559.64      25328.42       284.43 o                         
   2  -2   1      13613.75      13676.75       179.52 o                         
   3  -2   1      72977.17      72302.98       986.52 o                         
   4  -2   1       3949.14       4158.83       107.09 o                         
   5  -2   1      12864.87      12933.54       262.59 o                         
   6  -2   1        781.11        804.50        63.85 o                         
   7  -2   1        397.11        343.62        63.89 o                         
   8  -2   1       2350.17       2396.84       127.66 o                         
   9  -2   1       7103.77       7280.44       327.53 o                         
  10  -2   1         35.53         29.67       112.00 o                         
  11  -2   1       1799.51       1787.99       125.63 o                         
 -11  -1   1        211.79         71.68       139.80 o                         
 -10  -1   1       1471.87       1153.11       150.39 o                         
  -9  -1   1       2030.33       1838.11       101.77 o                         
  -8  -1   1       8811.08       8787.00       256.28 o                         
  -7  -1   1       1940.50       1836.20        62.01 o                         
  -6  -1   1      10357.83      10395.61       125.25 o                         
  -5  -1   1       5510.24       4882.21        76.89 o                         
  -4  -1   1      30503.43      29727.87       310.55 o                         
  -3  -1   1      31002.16      31237.45       355.67 o                         
  -2  -1   1        438.60        357.02        16.92 o                         
  -1  -1   1       1713.89       1644.00        20.36 o                         
   0  -1   1      20113.69      24430.24       427.82 o                         
   1  -1   1       6149.40       5525.22        76.15 o                         
   2  -1   1     182275.06     185422.78      3120.53 o                         
   3  -1   1        260.13        390.61        29.74 o                         
   4  -1   1      15427.36      16797.96       309.65 o                         
   5  -1   1        255.91        361.15        34.17 o                         
   6  -1   1         90.95         43.87        56.44 o                         
   7  -1   1       2462.21       2264.48       107.82 o                         
   8  -1   1       9737.54       9592.03       225.55 o                         
   9  -1   1         73.08        110.59        78.48 o                         
  10  -1   1        659.68        534.70        99.23 o                         
  11  -1   1        206.41        219.40       103.68 o                         
 -11   0   1        392.95        317.35       138.81 o                         
 -10   0   1       1692.98       1692.51       170.74 o                         
  -9   0   1       2710.18       2368.22        87.98 o                         
  -8   0   1       2815.21       2610.05        82.37 o                         
  -7   0   1       6666.85       6475.47       118.04 o                         
  -6   0   1       7205.56       6516.39        97.56 o                         
  -5   0   1      31979.79      31648.58       351.44 o                         
  -4   0   1      11127.85      10838.60       136.45 o                         
  -3   0   1        476.73        980.86        28.52 o                         
  -2   0   1       1137.87       1176.56        43.76 o                         
   1   0   1      40284.43      41515.79       911.07 o                         
   2   0   1       2771.85       2627.11        49.57 o                         
   3   0   1       9016.88      10655.42       148.78 o                         
   4   0   1       5013.96       5158.13       114.11 o                         
   5   0   1       2133.63       2581.29        58.02 o                         
   6   0   1       1185.98        990.94        37.02 o                         
   7   0   1       9672.33       9161.28       197.26 o                         
   8   0   1        511.05        555.87        49.52 o                         
   9   0   1        481.01        337.23       147.67 o                         
  10   0   1         85.73        266.05       154.64 o                         
  11   0   1        162.81        122.03       121.72 o                         
 -11   1   1       1280.04       1365.77       190.71 o                         
 -10   1   1         48.64        -34.79       116.69 o                         
  -9   1   1       1276.35       1109.05        91.24 o                         
  -8   1   1       2063.60       1872.88        77.96 o                         
  -7   1   1       3715.14       3546.96        76.99 o                         
  -6   1   1      29948.78      28947.86       396.19 o                         
  -5   1   1         22.01         70.10        24.08 o                         
  -4   1   1        301.98        311.38        23.56 o                         
  -3   1   1        863.46        752.95        30.80 o                         
  -2   1   1        236.88        222.54        21.82 o                         
  -1   1   1        179.32        455.74        17.36 o                         
   0   1   1      57119.61      61905.94      2142.84 o                         
   1   1   1       3680.81       2895.24        38.18 o                         
   2   1   1       1694.25       1985.62        34.56 o                         
   3   1   1       2534.11       2499.10        52.63 o                         
   4   1   1       3300.16       4711.58        81.59 o                         
   5   1   1        360.32        229.99        30.59 o                         
   6   1   1      22541.22      23621.43       315.57 o                         
   7   1   1       7281.62       7040.01       156.52 o                         
   8   1   1        918.90        870.70        77.59 o                         
   9   1   1        575.34        640.39        82.98 o                         
  10   1   1        182.06        187.56       113.36 o                         
  11   1   1        785.97        827.29       153.08 o                         
 -11   2   1         28.85       -127.49       127.49 o                         
 -10   2   1        403.06        467.47       117.80 o                         
  -9   2   1        800.96        816.53       109.24 o                         
  -8   2   1         38.60        -40.20        67.91 o                         
  -7   2   1      10891.95      10296.46       330.89 o                         
  -6   2   1       1702.10       1633.44        66.23 o                         
  -5   2   1        236.10        565.31        34.53 o                         
  -4   2   1       7201.17       7988.60       112.87 o                         
  -3   2   1       4988.11       5893.79        89.07 o                         
  -2   2   1        355.77        307.43        19.05 o                         
  -1   2   1      44880.93      43646.43       482.24 o                         
   0   2   1       8278.07       6443.71        89.51 o                         
   1   2   1         20.57        114.37        14.21 o                         
   2   2   1         16.84         64.40        18.56 o                         
   3   2   1       1774.58       2602.08        45.70 o                         
   4   2   1        948.48        777.09        32.35 o                         
   5   2   1      11404.79      10988.60       161.08 o                         
   6   2   1      22633.05      21946.71       327.86 o                         
   7   2   1       2960.22       3039.11        97.02 o                         
   8   2   1       1667.78       1485.74       121.32 o                         
   9   2   1       1903.87       1936.04       226.25 o                         
  10   2   1        861.65        861.66       146.56 o                         
 -11   3   1        271.02        294.88       138.89 o                         
 -10   3   1        855.05        973.79       119.23 o                         
  -9   3   1          4.14        150.61        93.91 o                         
  -8   3   1       4401.09       4377.93       142.46 o                         
  -7   3   1        841.24        870.78        57.64 o                         
  -6   3   1        321.35        225.02        36.26 o                         
  -5   3   1        498.03        528.09        35.47 o                         
  -4   3   1       8794.41       8699.40       129.25 o                         
  -3   3   1       3558.78       3578.24        61.18 o                         
  -2   3   1      50738.82      52714.79       656.26 o                         
  -1   3   1      27960.39      26324.45       284.29 o                         
   0   3   1       1138.21       1227.99        35.14 o                         
   1   3   1       1536.64       1725.19        27.88 o                         
   2   3   1        202.90        260.72        17.68 o                         
   3   3   1       9864.12      10491.60       128.85 o                         
   4   3   1       2982.85       3057.32        53.26 o                         
   5   3   1      14296.24      13419.48       181.90 o                         
   6   3   1       4712.88       4783.17       130.80 o                         
   7   3   1       1309.93       1326.58        97.52 o                         
   8   3   1       6479.28       6410.94       132.51 o                         
   9   3   1        167.98        137.39        66.27 o                         
  10   3   1         23.18         73.38        93.69 o                         
 -10   4   1          0.14         64.54        91.73 o                         
  -9   4   1       2142.59       2103.26       128.86 o                         
  -8   4   1        157.78        153.16        61.16 o                         
  -7   4   1        669.83        701.28        48.53 o                         
  -6   4   1        857.33        752.33        34.07 o                         
  -5   4   1       5291.47       5109.75        99.45 o                         
  -4   4   1        124.23        245.12        28.53 o                         
  -3   4   1      36737.84      38251.62       491.23 o                         
  -2   4   1      27851.01      25848.32       284.84 o                         
  -1   4   1       6266.11       6875.56        83.54 o                         
   0   4   1        841.14        855.63        23.81 o                         
   1   4   1       1102.72       1502.47        32.02 o                         
   2   4   1      12074.94      11951.47       140.58 o                         
   3   4   1       2133.37       2347.13        51.13 o                         
   4   4   1       7280.03       6680.82        88.52 o                         
   5   4   1       6751.23       6661.57        86.48 o                         
   6   4   1          7.81         72.58        34.18 o                         
   7   4   1       7864.59       7103.39       334.18 o                         
   8   4   1         11.19         88.42        52.37 o                         
   9   4   1        178.08        193.73        65.24 o                         
  10   4   1       1120.08       1159.65       101.23 o                         
 -10   5   1       2100.13       2374.78       139.71 o                         
  -9   5   1        185.71        232.58        76.36 o                         
  -8   5   1        232.41        156.03        72.56 o                         
  -7   5   1       2301.56       1972.96        95.16 o                         
  -6   5   1       4117.46       3986.48        84.30 o                         
  -5   5   1       1006.91       1121.21        53.70 o                         
  -4   5   1      10190.96      10347.71       161.03 o                         
  -3   5   1      13767.34      12314.76       160.43 o                         
  -2   5   1      10456.03      10705.94       120.95 o                         
  -1   5   1        582.59        355.12        26.23 o                         
   0   5   1      26604.34      31088.48       325.86 o                         
   1   5   1       2981.83       2690.24        44.26 o                         
   2   5   1       1801.54       1821.53        41.24 o                         
   3   5   1       3149.22       2620.81        53.40 o                         
   4   5   1       5860.69       5725.81        90.85 o                         
   5   5   1       2214.33       2337.94        57.61 o                         
   6   5   1       7059.54       6825.22       137.79 o                         
   7   5   1        167.68        194.95        52.93 o                         
   8   5   1        279.61        236.28        49.48 o                         
   9   5   1        462.21        379.88        64.39 o                         
 -10   6   1        661.03        688.69       151.85 o                         
  -9   6   1        484.50        456.11        97.57 o                         
  -8   6   1       1868.10       1655.42        86.31 o                         
  -7   6   1       2831.14       2791.14       122.50 o                         
  -6   6   1       1165.20       1519.46        60.03 o                         
  -5   6   1       3541.19       3689.59        82.28 o                         
  -4   6   1       4032.22       3802.04        77.90 o                         
  -3   6   1      15047.06      15623.29       174.07 o                         
  -2   6   1       3538.01       3238.21        57.93 o                         
  -1   6   1      20919.95      22244.20       240.87 o                         
   0   6   1        542.85        411.63        27.74 o                         
   1   6   1       6009.64       6448.76        80.13 o                         
   2   6   1       2586.23       2321.94        49.46 o                         
   3   6   1      29212.59      29686.86       333.06 o                         
   4   6   1       4030.21       4269.87        88.06 o                         
   5   6   1       3662.49       3430.00        75.12 o                         
   6   6   1       1171.26       1164.41        53.77 o                         
   7   6   1         52.32         48.09        42.42 o                         
   8   6   1        142.14        195.72        61.68 o                         
   9   6   1       6056.44       6505.20       303.60 o                         
  -9   7   1        709.42        844.71       112.48 o                         
  -8   7   1       3680.65       3689.62       189.93 o                         
  -7   7   1        190.73        217.79        53.42 o                         
  -6   7   1       2060.59       2028.23        73.01 o                         
  -5   7   1         32.79         96.09        42.00 o                         
  -4   7   1       6460.19       6118.85       108.85 o                         
  -3   7   1       7411.84       7516.17       119.45 o                         
  -2   7   1      10845.35      11306.88       139.08 o                         
  -1   7   1        844.70        722.35        43.43 o                         
   0   7   1       3994.08       4346.69        67.53 o                         
   1   7   1       1288.06       1167.34        37.82 o                         
   2   7   1      38279.68      39082.88       373.71 o                         
   3   7   1        908.46        926.18        53.07 o                         
   4   7   1       5418.94       5608.17       132.42 o                         
   5   7   1       1400.67       1300.45        58.46 o                         
   6   7   1         48.90         39.92        48.18 o                         
   7   7   1       2085.71       2038.58       125.90 o                         
   8   7   1       4428.01       4624.48       150.60 o                         
  -8   8   1        181.73        106.37        99.28 o                         
  -7   8   1       2035.69       1977.25       122.14 o                         
  -6   8   1        265.15        309.58        52.61 o                         
  -5   8   1       7982.80       7958.80       199.17 o                         
  -4   8   1       6086.56       5888.09       119.03 o                         
  -3   8   1       2320.78       2420.18        59.48 o                         
  -2   8   1       1881.67       1765.30        48.61 o                         
  -1   8   1       1343.71       1495.18        47.49 o                         
   0   8   1         84.12          9.87        38.36 o                         
   1   8   1      39534.41      40405.34       427.33 o                         
   2   8   1          8.39         62.17        40.50 o                         
   3   8   1       7972.28       8352.24       130.60 o                         
   4   8   1          0.90        -24.25        64.13 o                         
   5   8   1        842.28        761.41        71.11 o                         
   6   8   1       3046.97       3180.40       106.70 o                         
   7   8   1       4675.25       5016.31       139.83 o                         
   8   8   1        128.52        -36.79        96.10 o                         
  -7   9   1         35.63        -85.50       101.32 o                         
  -6   9   1       6998.34       7060.82       161.65 o                         
  -5   9   1       1161.91       1182.16       113.10 o                         
  -4   9   1        605.29        577.59        57.06 o                         
  -3   9   1        791.64        828.18        51.52 o                         
  -2   9   1        328.27        258.65        45.12 o                         
  -1   9   1       1070.85       1016.13        49.20 o                         
   0   9   1      19684.04      20430.72       229.86 o                         
   1   9   1         27.65         26.39        39.04 o                         
   2   9   1       4792.85       4727.18        99.63 o                         
   3   9   1        307.57        322.98        65.55 o                         
   4   9   1       2549.39       2565.48       122.93 o                         
   5   9   1        968.45       1085.30        88.20 o                         
   6   9   1       4590.90       4415.56       152.55 o                         
   7   9   1         19.81        126.11        95.63 o                         
  -6  10   1          4.38        -93.20        93.20 o                         
  -5  10   1        396.47        193.93        80.66 o                         
  -4  10   1         22.95         47.67        67.36 o                         
  -3  10   1       1010.60        848.41        59.48 o                         
  -2  10   1       1371.05       1184.22        76.42 o                         
  -1  10   1       5981.20       6318.72       132.85 o                         
   0  10   1          4.90         17.14        55.70 o                         
   1  10   1        972.16        811.53        64.24 o                         
   2  10   1        173.35         76.80        81.77 o                         
   3  10   1       3206.23       2947.33       136.68 o                         
   4  10   1        281.26        166.56        97.89 o                         
   5  10   1       3665.63       3329.88       136.42 o                         
  -5  11   1          6.99        -88.11        88.11 o                         
  -4  11   1       1263.63       1030.11       101.62 o                         
  -3  11   1        310.29        264.79        86.48 o                         
  -2  11   1       3374.68       3685.85       126.48 o                         
  -1  11   1        262.47        263.11        80.74 o                         
   0  11   1         95.64        -56.59        74.65 o                         
   1  11   1         29.92        -70.40        70.40 o                         
   2  11   1        728.53        535.35       102.20 o                         
   3  11   1        386.23        227.85        86.31 o                         
   4  11   1       1703.53       1523.59       124.61 o                         
  -1  12   1         26.98         51.48        92.94 o                         
   0  12   1         55.05         13.11        94.25 o                         
   0 -12   2         87.00        -13.66        86.98 o                         
   1 -12   2        726.62        722.36        95.20 o                         
  -4 -11   2       1180.10       1216.80        96.66 o                         
  -3 -11   2       1804.84       1846.19        89.99 o                         
  -2 -11   2       2696.45       2865.83       111.21 o                         
  -1 -11   2       1069.04        900.52        81.85 o                         
   0 -11   2       1308.80       1293.27        84.55 o                         
   1 -11   2        426.06        213.37        81.54 o                         
   2 -11   2         54.75         85.33        87.35 o                         
   3 -11   2        160.37        129.89        85.23 o                         
   4 -11   2        855.57       1398.31       110.62 o                         
  -5 -10   2        751.94        686.19        85.08 o                         
  -4 -10   2       1871.69       2018.75       126.73 o                         
  -3 -10   2       3134.10       3160.08       109.63 o                         
  -2 -10   2       3190.19       3032.18       130.21 o                         
  -1 -10   2        584.10        528.74        61.37 o                         
   0 -10   2        718.78        590.78        58.29 o                         
   1 -10   2          1.31         47.04        65.78 o                         
   2 -10   2        126.10         23.76        63.91 o                         
   3 -10   2        315.99        461.16        63.54 o                         
   4 -10   2       3159.15       3254.38       109.14 o                         
   5 -10   2        156.37        209.05        75.12 o                         
   6 -10   2        460.75        353.63        82.11 o                         
  -7  -9   2        680.65        699.04        90.85 o                         
  -6  -9   2        343.15        311.17        88.06 o                         
  -5  -9   2       1039.09        974.64       111.46 o                         
  -4  -9   2       1496.68       1707.79        99.71 o                         
  -3  -9   2       7273.75       7018.42       121.07 o                         
  -2  -9   2        303.09        344.21        48.98 o                         
  -1  -9   2       4009.14       3822.21        69.37 o                         
   0  -9   2        857.90        807.69        46.91 o                         
   1  -9   2       1384.88       1279.77        57.42 o                         
   2  -9   2         68.45        128.52        47.05 o                         
   3  -9   2       8123.35       8094.88       126.42 o                         
   4  -9   2        941.99        924.14        87.11 o                         
   5  -9   2        283.91        164.24        77.63 o                         
   6  -9   2         28.78        -81.83        81.83 o                         
   7  -9   2        519.20        315.67        78.70 o                         
  -8  -8   2        729.42        477.19        85.23 o                         
  -7  -8   2         59.63         62.60        67.59 o                         
  -6  -8   2        572.36        556.53        74.90 o                         
  -5  -8   2         11.49         28.08        65.75 o                         
  -4  -8   2       7988.97       7836.61       117.77 o                         
  -3  -8   2       2645.26       2654.36        55.02 o                         
  -2  -8   2       3997.20       4224.49        75.86 o                         
  -1  -8   2        317.17        296.30        32.91 o                         
   0  -8   2       4852.31       5009.92        70.23 o                         
   1  -8   2        195.73        202.34        36.93 o                         
   2  -8   2      21949.17      21666.15       229.53 o                         
   3  -8   2        430.30        453.07        47.78 o                         
   4  -8   2         77.75         92.96        47.84 o                         
   5  -8   2        568.07        380.08        62.92 o                         
   6  -8   2        468.03        397.58        60.81 o                         
   7  -8   2        777.89        810.93        80.75 o                         
   8  -8   2       4183.59       4492.52       177.27 o                         
  -8  -7   2        429.78        400.37        82.08 o                         
  -7  -7   2       3228.53       3067.21       124.45 o                         
  -6  -7   2        794.86        715.86        58.22 o                         
  -5  -7   2       6709.24       6876.56       128.58 o                         
  -4  -7   2       5065.18       5071.17        81.23 o                         
  -3  -7   2        279.82        350.38        34.82 o                         
  -2  -7   2          3.48         26.34        25.34 o                         
  -1  -7   2      10446.96      10231.17       103.22 o                         
   0  -7   2         23.96         20.33        28.64 o                         
   1  -7   2      51627.54      52514.54       435.00 o                         
   2  -7   2        184.80        159.19        30.45 o                         
   3  -7   2       1628.35       1717.98        49.47 o                         
   4  -7   2       1414.29       1286.35        52.59 o                         
   5  -7   2       2583.02       2397.47        88.80 o                         
   6  -7   2       4118.04       4025.29       130.93 o                         
   7  -7   2       5833.89       5790.20       162.05 o                         
   8  -7   2        303.57        440.63        84.63 o                         
   9  -7   2        859.47        787.05       101.12 o                         
  -9  -6   2        721.27        710.15        81.21 o                         
  -8  -6   2       6044.70       6120.36       130.69 o                         
  -7  -6   2          1.41        135.96        51.16 o                         
  -6  -6   2      12026.54      11829.08       158.72 o                         
  -5  -6   2       3473.42       3509.76        72.42 o                         
  -4  -6   2         81.44        108.56        33.95 o                         
  -3  -6   2       2785.13       2613.62        42.65 o                         
  -2  -6   2      11607.04      11578.44       110.41 o                         
  -1  -6   2       1138.40       1190.44        30.40 o                         
   0  -6   2      61378.97      61445.75       530.38 o                         
   1  -6   2       1906.53       1577.34        35.27 o                         
   2  -6   2      10209.63      10935.04       129.09 o                         
   3  -6   2        629.33        495.36        32.92 o                         
   4  -6   2       8351.75       8579.63       112.73 o                         
   5  -6   2       5112.36       4845.26       124.94 o                         
   6  -6   2       5173.22       4668.23        94.37 o                         
   7  -6   2        344.21        412.03        53.22 o                         
   8  -6   2       1161.40        977.44        73.23 o                         
   9  -6   2        102.43         60.99       114.54 o                         
 -10  -5   2        551.45        414.84        87.06 o                         
  -9  -5   2       6624.93       6846.38       319.02 o                         
  -8  -5   2         62.30         48.97        58.87 o                         
  -7  -5   2      14357.66      14356.37       226.61 o                         
  -6  -5   2        341.05        393.10        33.98 o                         
  -5  -5   2        176.76        177.91        29.79 o                         
  -4  -5   2       3937.53       3758.32        58.63 o                         
  -3  -5   2      13480.16      13234.80       121.72 o                         
  -2  -5   2      10032.71      10818.01        99.93 o                         
  -1  -5   2      37428.80      37661.76       311.44 o                         
   0  -5   2       2860.80       2446.19        37.01 o                         
   1  -5   2       2213.27       2499.76        37.43 o                         
   2  -5   2       1549.10       1291.67        34.72 o                         
   3  -5   2      17205.47      18411.04       214.06 o                         
   4  -5   2       3976.36       3671.33        58.43 o                         
   5  -5   2      11895.42      11315.76       162.64 o                         
   6  -5   2       1685.00       1584.51        57.44 o                         
   7  -5   2       2567.59       2763.58        76.93 o                         
   8  -5   2       1711.55       1855.09        85.33 o                         
   9  -5   2       1717.93       1728.51        83.60 o                         
  10  -5   2       1202.58       1341.90        97.36 o                         
 -10  -4   2       3481.56       3550.33       119.98 o                         
  -9  -4   2         19.84        108.44        57.70 o                         
  -8  -4   2       9934.77       9186.36       385.42 o                         
  -7  -4   2        726.77        587.30        34.23 o                         
  -6  -4   2        630.47        645.95        33.82 o                         
  -5  -4   2        855.35        796.20        29.62 o                         
  -4  -4   2      18911.79      18790.99       175.59 o                         
  -3  -4   2       5295.63       5967.08        64.18 o                         
  -2  -4   2      10929.04      10221.69        90.15 o                         
  -1  -4   2       3685.71       2751.55        34.67 o                         
   0  -4   2       4704.93       5298.75        56.06 o                         
   1  -4   2       7503.42       6643.23        70.06 o                         
   2  -4   2      34621.04      38552.10       399.75 o                         
   3  -4   2        662.46        458.90        24.23 o                         
   4  -4   2      11723.08      11786.22       172.62 o                         
   5  -4   2      10093.94       9253.58       170.48 o                         
   6  -4   2      13234.50      13520.24       183.22 o                         
   7  -4   2        383.35        517.77        51.37 o                         
   8  -4   2       2533.65       2625.44       106.75 o                         
   9  -4   2        736.52        805.95        83.93 o                         
  10  -4   2         45.51         15.98        73.50 o                         
 -10  -3   2         18.87         76.10        93.95 o                         
  -9  -3   2       3142.91       2975.24       119.79 o                         
  -8  -3   2       1002.08        965.32        57.54 o                         
  -7  -3   2        546.24        517.10        41.68 o                         
  -6  -3   2        463.98        376.67        32.34 o                         
  -5  -3   2      20264.04      20761.48       206.53 o                         
  -4  -3   2        247.48        284.62        18.59 o                         
  -3  -3   2      11636.65      10983.47       109.85 o                         
  -2  -3   2      16430.90      14206.42       124.23 o                         
  -1  -3   2       2179.37       2118.52        28.30 o                         
   0  -3   2      27711.13      26792.56       255.69 o                         
   1  -3   2       9696.29      12400.67       132.42 o                         
   2  -3   2       1446.25       1291.18        30.66 o                         
   3  -3   2       2766.18       2775.10        53.45 o                         
   4  -3   2      20058.35      17717.20       223.65 o                         
   5  -3   2      27496.49      27981.37       430.26 o                         
   6  -3   2        109.54        207.76        49.48 o                         
   7  -3   2       2842.14       2714.57        86.28 o                         
   8  -3   2        233.11        244.93        66.30 o                         
   9  -3   2        147.05        126.44        82.52 o                         
  10  -3   2          2.15         34.06        85.30 o                         
 -11  -2   2         24.17         48.21       102.73 o                         
 -10  -2   2        470.35        250.46       113.12 o                         
  -9  -2   2        507.47        471.03        67.95 o                         
  -8  -2   2         37.21         72.53        56.85 o                         
  -7  -2   2        476.36        365.35        59.39 o                         
  -6  -2   2      12466.53      12543.08       151.23 o                         
  -5  -2   2       6322.51       6179.91        84.33 o                         
  -4  -2   2      17673.01      17488.01       185.64 o                         
  -3  -2   2      28697.72      27359.97       241.70 o                         
  -2  -2   2      10771.05      11836.84       124.33 o                         
  -1  -2   2      15546.97      14888.79       128.72 o                         
   0  -2   2        248.24        263.97        11.56 o                         
   1  -2   2       1309.52       1644.86        32.05 o                         
   2  -2   2       1125.31       1374.73        35.00 o                         
   3  -2   2      15162.48      13925.46       187.30 o                         
   4  -2   2      39875.83      40410.32       546.62 o                         
   5  -2   2        652.13        770.02        35.81 o                         
   6  -2   2       4589.03       4875.21       110.32 o                         
   7  -2   2        323.26        268.39        69.39 o                         
   8  -2   2         52.58         48.27        91.25 o                         
   9  -2   2        152.94        138.67        65.28 o                         
  10  -2   2       2692.14       2858.48       160.49 o                         
 -11  -1   2        126.60         77.97        99.96 o                         
 -10  -1   2        508.13        455.02       112.45 o                         
  -9  -1   2         25.11         24.70        56.53 o                         
  -8  -1   2       3191.91       3225.32        81.70 o                         
  -7  -1   2       2648.35       2713.81        70.85 o                         
  -6  -1   2       4256.38       4248.55        78.19 o                         
  -5  -1   2       6724.06       6889.09        97.45 o                         
  -4  -1   2      34679.91      32253.93       334.74 o                         
  -3  -1   2      27975.64      28401.43       281.74 o                         
  -2  -1   2       7623.00       7190.95       100.05 o                         
  -1  -1   2       1932.96       3006.86        32.03 o                         
   0  -1   2        584.89        576.65        10.10 o                         
   1  -1   2       3928.99       3976.75        60.40 o                         
   2  -1   2       8121.60       6951.21        97.16 o                         
   3  -1   2      22975.61      21115.79       255.99 o                         
   4  -1   2         47.52        208.00        24.50 o                         
   5  -1   2       3514.31       3693.29        83.60 o                         
   6  -1   2       3473.11       3386.14        85.08 o                         
   7  -1   2        110.17         84.09        90.31 o                         
   8  -1   2        472.22        424.38        68.98 o                         
   9  -1   2       5603.00       5547.12       291.01 o                         
  10  -1   2        248.55        339.67        86.88 o                         
  11  -1   2        338.48        143.21       105.49 o                         
 -11   0   2        372.70        468.21       129.16 o                         
 -10   0   2        326.33        371.72       133.44 o                         
  -9   0   2       2756.23       2656.94       161.19 o                         
  -8   0   2         72.42         65.91        45.31 o                         
  -7   0   2       1392.05       1259.20        61.03 o                         
  -6   0   2       1700.60       1749.90        48.99 o                         
  -5   0   2      13637.18      12501.25       146.39 o                         
  -4   0   2      35256.34      34741.60       396.94 o                         
  -3   0   2        137.44        134.37        21.36 o                         
  -2   0   2        462.78        299.37        24.81 o                         
  -1   0   2      11577.66      12961.82       140.02 o                         
   1   0   2       3318.26       2676.27        35.84 o                         
   2   0   2      43332.59      43213.91       503.61 o                         
   3   0   2         46.29        359.77        28.36 o                         
   4   0   2        234.70        141.94        30.96 o                         
   5   0   2        940.75        928.16        37.73 o                         
   6   0   2         98.20        203.47        29.24 o                         
   7   0   2         22.37         24.44        28.77 o                         
   8   0   2      14456.57      14126.89       279.19 o                         
   9   0   2       2019.37       2194.82       110.90 o                         
  10   0   2        734.33        796.80       111.66 o                         
  11   0   2        454.97        390.03       115.35 o                         
 -11   1   2        932.61        976.34       150.67 o                         
 -10   1   2        630.08        705.64       121.74 o                         
  -9   1   2        208.06         38.91        81.88 o                         
  -8   1   2        230.76        137.04        42.21 o                         
  -7   1   2        649.71        504.20        41.79 o                         
  -6   1   2       1337.45       1266.03        46.71 o                         
  -5   1   2      19646.22      19366.99       243.58 o                         
  -4   1   2        727.15        516.35        27.29 o                         
  -3   1   2       1490.31       2598.62        54.46 o                         
  -2   1   2      16879.50      18425.82       331.20 o                         
  -1   1   2      18987.34      23784.34       318.87 o                         
   0   1   2       2201.99       2015.00        36.08 o                         
   1   1   2      54778.27      58537.39       642.68 o                         
   2   1   2        365.22        273.60        22.30 o                         
   3   1   2       1384.04       1668.11        59.52 o                         
   4   1   2        150.92        213.26        25.18 o                         
   5   1   2         56.61         84.01        28.44 o                         
   6   1   2       2784.42       2800.74        72.07 o                         
   7   1   2       9356.40       9156.52       173.81 o                         
   8   1   2       3559.60       3416.07       205.00 o                         
   9   1   2       2864.36       2507.36       138.52 o                         
  10   1   2       1206.51        988.94       110.04 o                         
 -11   2   2        210.49        133.16       124.74 o                         
 -10   2   2        474.56        315.99        92.73 o                         
  -9   2   2        528.94        632.09        92.66 o                         
  -8   2   2       2091.44       2111.09        89.56 o                         
  -7   2   2        433.64        489.97        47.39 o                         
  -6   2   2      16562.46      16096.37       231.87 o                         
  -5   2   2       4674.47       5067.15        87.76 o                         
  -4   2   2       1013.20        863.23        35.50 o                         
  -3   2   2        101.74        213.06        25.79 o                         
  -2   2   2      24041.69      28707.58       420.75 o                         
  -1   2   2       1456.67       1841.20        38.02 o                         
   0   2   2     134515.91     148893.75      2084.61 o                         
   1   2   2      12427.21      11550.51       123.91 o                         
   2   2   2       1296.40       1427.68        33.81 o                         
   3   2   2       1321.15       1307.46        33.60 o                         
   4   2   2        516.72        758.40        40.63 o                         
   5   2   2      16361.86      16347.88       202.23 o                         
   6   2   2       9185.83       9031.55       145.09 o                         
   7   2   2       1363.18       1331.51        84.30 o                         
   8   2   2       3421.66       3325.54       101.17 o                         
   9   2   2        547.24        343.20        71.57 o                         
  10   2   2       3200.32       2941.57       195.77 o                         
 -11   3   2        361.23        297.57       116.47 o                         
 -10   3   2        904.57        786.67        96.02 o                         
  -9   3   2       4080.14       3953.25       234.07 o                         
  -8   3   2         56.27         91.40        43.26 o                         
  -7   3   2      12453.87      11818.46       390.93 o                         
  -6   3   2       2714.86       2770.62        75.77 o                         
  -5   3   2        706.11        377.09        37.61 o                         
  -4   3   2       3087.90       2582.75        67.19 o                         
  -3   3   2      14690.41      15932.18       276.07 o                         
  -2   3   2       6198.54       6702.33       114.02 o                         
  -1   3   2     100011.15     103978.57      1461.41 o                         
   0   3   2      14849.48      14328.66       217.25 o                         
   1   3   2      15650.16      18820.64       205.94 o                         
   2   3   2        773.97        525.61        22.97 o                         
   3   3   2      15815.68      19186.93       219.10 o                         
   4   3   2      19095.26      19376.07       208.97 o                         
   5   3   2       9994.55       9931.94       212.15 o                         
   6   3   2       1152.86        945.94        47.02 o                         
   7   3   2       4181.30       4263.92       141.68 o                         
   8   3   2        227.27        211.78        70.08 o                         
   9   3   2       4718.83       4287.76       240.63 o                         
  10   3   2        656.05        564.06        95.68 o                         
 -10   4   2       4153.65       4252.73       217.53 o                         
  -9   4   2         19.78         -3.76        83.07 o                         
  -8   4   2      11685.39      11958.63       321.90 o                         
  -7   4   2        100.80        181.72        43.82 o                         
  -6   4   2         86.81         97.13        45.06 o                         
  -5   4   2       5254.43       5105.71       117.87 o                         
  -4   4   2       9861.20       9485.79       153.39 o                         
  -3   4   2      10380.41      11090.68       169.78 o                         
  -2   4   2      30963.79      30543.32       387.28 o                         
  -1   4   2       7902.38       7388.72       118.92 o                         
   0   4   2      18225.98      20528.99       237.97 o                         
   1   4   2       3094.67       2694.56        45.14 o                         
   2   4   2      45888.01      53864.21       525.95 o                         
   3   4   2       7906.83       7789.23       104.11 o                         
   4   4   2      12687.58      13581.67       153.50 o                         
   5   4   2       2270.65       2198.93        50.65 o                         
   6   4   2       4978.84       4802.84       120.79 o                         
   7   4   2       2593.91       2388.55       132.97 o                         
   8   4   2       5308.93       4952.22       160.40 o                         
   9   4   2       1475.56       1454.13        81.44 o                         
  10   4   2        212.49         -3.05        92.90 o                         
 -10   5   2          2.06        130.76       108.81 o                         
  -9   5   2       6558.20       6539.44       174.19 o                         
  -8   5   2       1001.95        860.36        85.83 o                         
  -7   5   2       1569.11       1311.60        81.98 o                         
  -6   5   2       1481.50       1181.97        52.76 o                         
  -5   5   2      10057.46      10001.41       167.07 o                         
  -4   5   2       5522.03       5373.73       114.48 o                         
  -3   5   2      16773.18      16640.37       246.65 o                         
  -2   5   2       2738.08       2195.69        47.74 o                         
  -1   5   2      17098.78      18615.43       212.04 o                         
   0   5   2      10682.21      10829.93       130.47 o                         
   1   5   2      22017.57      24915.20       254.16 o                         
   2   5   2       3356.38       2791.83        49.40 o                         
   3   5   2      18707.69      20237.40       214.19 o                         
   4   5   2       6203.49       5960.36        91.33 o                         
   5   5   2      17573.60      17492.12       235.32 o                         
   6   5   2       2556.31       2615.05        86.20 o                         
   7   5   2       4787.37       4504.80       155.46 o                         
   8   5   2       1911.81       1783.46        89.71 o                         
   9   5   2         37.67         26.04        61.91 o                         
 -10   6   2       1566.98       1901.06       152.39 o                         
  -9   6   2        603.13        754.32        97.13 o                         
  -8   6   2        819.50        649.85        96.09 o                         
  -7   6   2        848.63        751.13        65.82 o                         
  -6   6   2      12196.06      11749.79       197.46 o                         
  -5   6   2       1610.17       1740.89        76.09 o                         
  -4   6   2       6230.61       6385.31       122.81 o                         
  -3   6   2       1216.47        908.11        40.08 o                         
  -2   6   2       6945.06       6906.40        98.73 o                         
  -1   6   2      17102.49      16713.39       198.63 o                         
   0   6   2       7115.37       8059.90       105.56 o                         
   1   6   2       2978.47       2821.17        50.08 o                         
   2   6   2       4833.78       5105.29        86.61 o                         
   3   6   2       5115.81       4796.17       102.05 o                         
   4   6   2      21735.28      23254.01       326.90 o                         
   5   6   2        343.66        314.34        43.09 o                         
   6   6   2       9459.91       9557.60       175.73 o                         
   7   6   2        351.07        306.94        46.87 o                         
   8   6   2        131.80        192.65        62.92 o                         
   9   6   2        254.05        209.85        79.74 o                         
  -9   7   2        511.89        192.06       137.08 o                         
  -8   7   2       1352.55       1351.15       119.93 o                         
  -7   7   2       4268.21       3801.29       140.86 o                         
  -6   7   2        209.52         76.75        52.73 o                         
  -5   7   2       4378.35       4550.04       115.50 o                         
  -4   7   2       6730.85       6702.62       127.26 o                         
  -3   7   2      11880.31      11500.75       214.26 o                         
  -2   7   2       9065.67       9112.00       149.14 o                         
  -1   7   2        509.26        536.89        40.07 o                         
   0   7   2       1704.22       1756.00        46.74 o                         
   1   7   2        725.09        910.47        34.49 o                         
   2   7   2       1876.28       1690.50        41.59 o                         
   3   7   2      25578.03      26479.03       334.76 o                         
   4   7   2         93.45        166.14        45.59 o                         
   5   7   2       6975.37       6742.74       155.65 o                         
   6   7   2        773.55        681.77        50.21 o                         
   7   7   2         83.80         20.92        52.77 o                         
   8   7   2        119.22        210.79        80.57 o                         
  -8   8   2       1362.26       1421.49       141.50 o                         
  -7   8   2        290.81        198.20        92.10 o                         
  -6   8   2       2075.98       1824.03        71.56 o                         
  -5   8   2       3093.35       3390.20       160.39 o                         
  -4   8   2      10540.74      10121.76       167.72 o                         
  -3   8   2        805.83        863.30        52.70 o                         
  -2   8   2       1069.35       1108.37        61.79 o                         
  -1   8   2         24.21         46.76        40.15 o                         
   0   8   2         29.71        100.43        38.17 o                         
   1   8   2          2.37         45.92        35.27 o                         
   2   8   2      10186.59      10702.28       169.64 o                         
   3   8   2         35.87         45.12        45.52 o                         
   4   8   2       2006.23       1947.07        77.34 o                         
   5   8   2       1609.64       1545.55        68.43 o                         
   6   8   2        391.03        364.83        58.97 o                         
   7   8   2         24.45        -76.36        76.36 o                         
  -7   9   2        611.72        387.47        94.40 o                         
  -6   9   2        764.73        852.65        82.85 o                         
  -5   9   2       6138.75       5897.66       181.51 o                         
  -4   9   2          8.58        112.46        58.87 o                         
  -3   9   2        945.68        808.00        53.66 o                         
  -2   9   2        774.35        637.35        50.99 o                         
  -1   9   2         70.20        113.39        43.44 o                         
   0   9   2          1.56        -46.36        46.92 o                         
   1   9   2       4286.45       4173.26       108.71 o                         
   2   9   2          1.85        197.43        67.68 o                         
   3   9   2         63.63         29.95        60.11 o                         
   4   9   2        619.85        583.76        75.23 o                         
   5   9   2        223.67        120.90        81.11 o                         
   6   9   2         20.86        -43.51        83.65 o                         
  -6  10   2       2638.77       2758.77       153.64 o                         
  -5  10   2         38.71        -34.83        87.85 o                         
  -4  10   2        643.22        495.45        65.83 o                         
  -3  10   2        572.00        473.70        67.18 o                         
  -2  10   2        875.94        721.88        72.64 o                         
  -1  10   2        103.79        166.50        56.72 o                         
   0  10   2       6959.63       6882.96       122.48 o                         
   1  10   2        511.25        687.50        62.80 o                         
   2  10   2         26.10        -36.82        70.80 o                         
   3  10   2         52.84        -56.69        69.12 o                         
   4  10   2         32.13         24.25        79.22 o                         
   5  10   2        439.12        441.57        80.96 o                         
  -5  11   2         23.62        -25.17        91.59 o                         
  -4  11   2        105.69         54.94        89.40 o                         
  -3  11   2       1281.45       1008.17        90.71 o                         
  -2  11   2         12.63        -50.22        84.55 o                         
  -1  11   2       5055.34       5191.29       199.70 o                         
   0  11   2       1509.42       1712.64       111.23 o                         
   1  11   2        257.83        172.93        76.19 o                         
   2  11   2          3.62        -81.96        81.96 o                         
   3  11   2        111.02         19.95        86.48 o                         
  -1  12   2       1723.94       1988.71       113.37 o                         
   0 -12   3       1634.96       1605.28       102.59 o                         
  -4 -11   3       2526.98       2591.06       128.32 o                         
  -3 -11   3         18.41        -75.26        75.26 o                         
  -2 -11   3       3587.24       3781.16       128.21 o                         
  -1 -11   3       1056.96       1192.37        78.14 o                         
   0 -11   3       2581.03       2144.10       103.78 o                         
   1 -11   3        828.34        663.28        87.32 o                         
   2 -11   3       3177.69       2920.17       132.88 o                         
   3 -11   3        165.30         76.97        88.34 o                         
   4 -11   3        721.41        699.08        95.86 o                         
  -5 -10   3       2049.50       2163.90       119.79 o                         
  -4 -10   3        195.66         25.43        84.24 o                         
  -3 -10   3       2276.94       2420.50       113.25 o                         
  -2 -10   3        204.90        265.26        69.52 o                         
  -1 -10   3       5291.19       4995.22       115.63 o                         
   0 -10   3       2101.73       2069.33        72.86 o                         
   1 -10   3       5071.27       4861.87       119.63 o                         
   2 -10   3         38.30         49.44        73.72 o                         
   3 -10   3       2705.19       2512.02       124.34 o                         
   4 -10   3        185.49        250.86        72.74 o                         
   5 -10   3       4092.30       4194.67       143.00 o                         
   6 -10   3       1655.17       1833.69        86.24 o                         
  -7  -9   3       1158.21       1390.27        93.36 o                         
  -6  -9   3       3889.37       3613.86       231.26 o                         
  -5  -9   3         36.55        -46.06        88.84 o                         
  -4  -9   3       1687.38       1797.89        85.02 o                         
  -3  -9   3         35.91         55.41        49.90 o                         
  -2  -9   3       5942.88       5767.69       146.70 o                         
  -1  -9   3       6381.64       6164.28        92.80 o                         
   0  -9   3       3913.12       4043.86        74.71 o                         
   1  -9   3          3.43        -50.65        50.65 o                         
   2  -9   3       6747.50       6770.80       112.51 o                         
   3  -9   3        515.81        546.48        57.95 o                         
   4  -9   3      12453.33      13363.53       206.77 o                         
   5  -9   3        730.75        828.53        77.86 o                         
   6  -9   3       1046.27        949.02        78.70 o                         
   7  -9   3         59.97         -2.56        76.92 o                         
  -8  -8   3        830.39        888.67        88.23 o                         
  -7  -8   3       4484.82       4140.00       132.61 o                         
  -6  -8   3        641.74        524.54        87.83 o                         
  -5  -8   3       4326.56       4359.10       113.76 o                         
  -4  -8   3          3.84          2.89        44.20 o                         
  -3  -8   3       7417.24       7286.54        96.61 o                         
  -2  -8   3       9253.14       9218.48       106.97 o                         
  -1  -8   3        465.04        532.87        34.28 o                         
   0  -8   3         83.97        128.00        35.04 o                         
   1  -8   3       5753.56       5951.27        91.04 o                         
   2  -8   3         92.41        195.33        38.47 o                         
   3  -8   3      23722.08      23475.91       259.04 o                         
   4  -8   3          8.57          8.15        50.89 o                         
   5  -8   3       2001.32       1795.47        76.03 o                         
   6  -8   3          7.90        -55.29        69.96 o                         
   7  -8   3        472.46        488.87        77.96 o                         
   8  -8   3       1089.94       1316.87        98.16 o                         
  -8  -7   3       2176.87       2013.51        99.61 o                         
  -7  -7   3       2276.10       2482.77       101.33 o                         
  -6  -7   3       5860.47       5791.39       141.70 o                         
  -5  -7   3       1224.41       1196.25        58.14 o                         
  -4  -7   3      17294.78      17428.71       201.38 o                         
  -3  -7   3       4673.95       4682.44        76.90 o                         
  -2  -7   3         59.88         99.15        26.49 o                         
  -1  -7   3        574.68        585.63        29.80 o                         
   0  -7   3       2241.09       2290.53        42.97 o                         
   1  -7   3        195.32        320.96        30.42 o                         
   2  -7   3      30977.84      31241.04       301.77 o                         
   3  -7   3        564.61        555.37        37.19 o                         
   4  -7   3       2184.60       2265.60        61.94 o                         
   5  -7   3        169.05        121.64        44.40 o                         
   6  -7   3       2345.62       2124.28        92.95 o                         
   7  -7   3        880.53       1066.43        89.41 o                         
   8  -7   3       3273.91       3546.83       105.76 o                         
   9  -7   3        239.10        408.42        96.09 o                         
  -9  -6   3        123.02         64.55        69.04 o                         
  -8  -6   3       2089.28       2142.36       108.88 o                         
  -7  -6   3       5357.31       5478.11       175.34 o                         
  -6  -6   3        471.91        548.03        42.10 o                         
  -5  -6   3      15129.08      15107.32       169.82 o                         
  -4  -6   3          4.58         32.79        33.23 o                         
  -3  -6   3        143.62        124.36        26.02 o                         
  -2  -6   3          0.04         40.07        21.76 o                         
  -1  -6   3       3610.91       3443.59        48.19 o                         
   0  -6   3       2291.13       2467.20        40.05 o                         
   1  -6   3      18665.59      18233.65       168.39 o                         
   2  -6   3       1363.01       1209.43        36.49 o                         
   3  -6   3        468.44        386.46        32.54 o                         
   4  -6   3         29.52         57.08        36.18 o                         
   5  -6   3       5287.95       5666.83        98.48 o                         
   6  -6   3        308.54        254.63        32.50 o                         
   7  -6   3       5996.43       6147.66       149.74 o                         
   8  -6   3       2206.66       2355.55        94.75 o                         
   9  -6   3        274.81        218.23        81.94 o                         
 -10  -5   3        172.79         13.98        79.36 o                         
  -9  -5   3        517.37        588.19       100.95 o                         
  -8  -5   3       1807.77       1736.89       101.52 o                         
  -7  -5   3         28.48        176.26        46.09 o                         
  -6  -5   3      10154.92       9904.75       123.76 o                         
  -5  -5   3       2505.93       2359.32        45.55 o                         
  -4  -5   3        285.31        496.91        30.44 o                         
  -3  -5   3       1016.69       1154.99        31.16 o                         
  -2  -5   3       7044.32       6789.54        67.07 o                         
  -1  -5   3         12.69         84.49        18.09 o                         
   0  -5   3      12876.95      11805.07       104.02 o                         
   1  -5   3       4308.79       3398.13        47.09 o                         
   2  -5   3        191.13        135.62        22.81 o                         
   3  -5   3        936.38        988.01        36.66 o                         
   4  -5   3       5033.85       5775.00        80.56 o                         
   5  -5   3        122.01        192.71        38.29 o                         
   6  -5   3       5661.64       5456.25       121.45 o                         
   7  -5   3       7525.95       7884.86       136.84 o                         
   8  -5   3       2373.31       2117.64       107.47 o                         
   9  -5   3         23.49          2.17        60.36 o                         
  10  -5   3       1046.36       1145.71        96.36 o                         
 -10  -4   3        387.83        486.57        84.01 o                         
  -9  -4   3       1638.14       1685.82        97.34 o                         
  -8  -4   3        215.21        278.84        44.70 o                         
  -7  -4   3       3259.48       3170.45        76.43 o                         
  -6  -4   3       2007.73       1943.05        55.52 o                         
  -5  -4   3        392.73        323.52        29.34 o                         
  -4  -4   3        555.95        623.98        25.74 o                         
  -3  -4   3      16006.06      16123.04       153.54 o                         
  -2  -4   3       5152.72       5146.87        51.52 o                         
  -1  -4   3      25690.42      26283.50       225.47 o                         
   0  -4   3      22334.05      20499.45       195.88 o                         
   1  -4   3        311.87        268.90        18.39 o                         
   2  -4   3       6053.27       6079.86        76.05 o                         
   3  -4   3        735.55        850.08        32.41 o                         
   4  -4   3       1625.61       1575.56        43.75 o                         
   5  -4   3       2519.86       2488.94        69.66 o                         
   6  -4   3      12615.15      12601.14       192.10 o                         
   7  -4   3       3756.52       3989.57        91.97 o                         
   8  -4   3        143.36        247.03        53.64 o                         
   9  -4   3       2069.67       1946.68        83.56 o                         
  10  -4   3         45.85        -14.37        88.55 o                         
 -10  -3   3       3072.85       3033.17       110.34 o                         
  -9  -3   3         21.08        127.12        58.47 o                         
  -8  -3   3       1040.90        937.12        47.97 o                         
  -7  -3   3       1425.39       1271.72        61.07 o                         
  -6  -3   3       2531.16       2292.52        45.85 o                         
  -5  -3   3        362.45        309.23        25.38 o                         
  -4  -3   3      15126.16      15619.26       161.88 o                         
  -3  -3   3       6321.23       6409.87        71.17 o                         
  -2  -3   3      29559.83      30817.58       297.17 o                         
  -1  -3   3      41257.29      38460.78       314.46 o                         
   0  -3   3       5832.79       7109.15        69.30 o                         
   1  -3   3       4889.75       4370.35        50.57 o                         
   2  -3   3        492.11        865.92        28.94 o                         
   3  -3   3       2310.87       2361.20        53.76 o                         
   4  -3   3         71.36        146.26        28.32 o                         
   5  -3   3       7773.96       6931.82       133.65 o                         
   6  -3   3       8265.29       8355.81       167.70 o                         
   7  -3   3         25.45         79.45        47.23 o                         
   8  -3   3       4085.25       3995.21       179.60 o                         
   9  -3   3         26.89        -81.70        81.70 o                         
  10  -3   3         48.47        -55.76        95.50 o                         
 -11  -2   3       3128.54       3085.90       231.01 o                         
 -10  -2   3        489.17        533.02        90.80 o                         
  -9  -2   3       1213.79       1113.64        73.03 o                         
  -8  -2   3        824.74        860.90        59.28 o                         
  -7  -2   3        839.37        636.01        51.91 o                         
  -6  -2   3       9716.66       9336.89       123.51 o                         
  -5  -2   3       5953.54       6037.90       103.41 o                         
  -4  -2   3        699.85        607.84        23.82 o                         
  -3  -2   3      14448.23      14124.92       126.47 o                         
  -2  -2   3      36695.11      34534.50       307.64 o                         
  -1  -2   3      22523.54      25437.03       203.96 o                         
   0  -2   3       6228.83       5227.10        47.26 o                         
   1  -2   3      12544.83      16244.37       168.78 o                         
   2  -2   3        213.82        393.75        21.22 o                         
   3  -2   3         82.63        146.14        21.21 o                         
   4  -2   3       4452.20       3749.99        62.01 o                         
   5  -2   3      15565.98      15378.59       212.97 o                         
   6  -2   3       1411.23       1425.93        62.55 o                         
   7  -2   3       2822.81       2781.37        89.30 o                         
   8  -2   3        117.50         31.02        72.39 o                         
   9  -2   3        174.08         -9.49        76.89 o                         
  10  -2   3        450.52        433.05        88.35 o                         
 -11  -1   3        656.79        657.16       107.41 o                         
 -10  -1   3       2278.39       2389.78       145.24 o                         
  -9  -1   3        713.61        628.54        63.07 o                         
  -8  -1   3        529.29        438.83        51.92 o                         
  -7  -1   3       6790.35       6732.75       114.60 o                         
  -6  -1   3       4217.64       3939.07        73.89 o                         
  -5  -1   3         74.49        136.74        31.74 o                         
  -4  -1   3       7647.67       7528.46        89.57 o                         
  -3  -1   3       9877.99       8609.59        88.06 o                         
  -2  -1   3      25771.91      27983.59       266.04 o                         
  -1  -1   3       1095.24        694.73        14.57 o                         
   0  -1   3      36582.06      45170.81       298.23 o                         
   1  -1   3        640.05        744.08        17.71 o                         
   2  -1   3      12804.46      14971.86       147.48 o                         
   3  -1   3       3561.41       3257.19        45.87 o                         
   4  -1   3      48285.83      48353.98       535.31 o                         
   5  -1   3       3624.06       4127.08        80.00 o                         
   6  -1   3        525.36        387.69        43.84 o                         
   7  -1   3        494.72        401.92        45.14 o                         
   8  -1   3        149.83         54.14        44.35 o                         
   9  -1   3         10.36        -59.46        59.46 o                         
  10  -1   3       7289.44       7464.74       234.19 o                         
 -11   0   3       1352.22       1466.73       144.10 o                         
 -10   0   3       1433.83       1377.20       101.05 o                         
  -9   0   3       2976.36       2519.01       116.84 o                         
  -8   0   3       3108.30       3024.13       113.93 o                         
  -7   0   3       6168.83       6116.64       118.80 o                         
  -6   0   3        129.39        130.14        29.79 o                         
  -5   0   3       5217.45       4909.47        74.23 o                         
  -4   0   3         43.41         76.48        23.20 o                         
  -3   0   3      29403.08      28187.20       290.83 o                         
  -2   0   3      23866.37      23511.33       317.59 o                         
  -1   0   3      50766.24      63815.07       666.72 o                         
   0   0   3         95.54         49.62         9.48 o                         
   1   0   3       7475.84       9280.19       103.45 o                         
   2   0   3       3784.65       4009.61        49.48 o                         
   3   0   3      98006.02      98481.57       952.69 o                         
   4   0   3       1811.88       2246.34        45.71 o                         
   5   0   3       4234.57       4621.67        70.20 o                         
   6   0   3       1407.91       1436.90        48.08 o                         
   7   0   3         67.67         41.32        24.39 o                         
   8   0   3       3190.89       2884.54       160.95 o                         
   9   0   3       7402.49       7321.23       172.16 o                         
  10   0   3         57.99         58.09       103.86 o                         
 -11   1   3         79.24        -51.86       105.77 o                         
 -10   1   3       3396.84       3125.83       140.88 o                         
  -9   1   3       2651.51       2644.91       114.12 o                         
  -8   1   3       4850.41       4687.38       125.39 o                         
  -7   1   3       1644.79       1289.06        46.06 o                         
  -6   1   3      10921.22      10453.34       139.24 o                         
  -5   1   3          6.18         81.81        26.23 o                         
  -4   1   3      36637.32      34655.45       469.38 o                         
  -3   1   3      33201.16      32152.14       468.12 o                         
  -2   1   3        510.45        960.14        27.06 o                         
  -1   1   3       8869.12       9086.05       120.49 o                         
   0   1   3      12186.28      14266.38       161.08 o                         
   1   1   3        618.52        538.95        19.85 o                         
   2   1   3     182659.77     195802.38      2035.15 o                         
   3   1   3        475.81        410.46        22.88 o                         
   4   1   3       6028.46       6885.51        79.11 o                         
   5   1   3       1131.88       1054.72        34.88 o                         
   6   1   3       2004.85       2111.89        53.44 o                         
   7   1   3       9592.44       9433.95       161.88 o                         
   8   1   3      10855.46      10143.65       218.39 o                         
   9   1   3         25.57         53.08        53.82 o                         
  10   1   3        889.20        983.20       103.68 o                         
 -11   2   3       1520.89       1776.74       137.31 o                         
 -10   2   3       1557.21       1698.96       127.88 o                         
  -9   2   3       2149.35       2186.98       104.35 o                         
  -8   2   3       2120.30       1702.13        80.65 o                         
  -7   2   3      12269.20      12067.55       242.73 o                         
  -6   2   3        178.09        188.72        44.38 o                         
  -5   2   3      38191.87      37658.54       480.21 o                         
  -4   2   3       9126.80       8861.99       154.07 o                         
  -3   2   3        385.90        649.53        34.56 o                         
  -2   2   3       7075.41       7668.65       119.45 o                         
  -1   2   3      14988.81      17829.14       266.57 o                         
   0   2   3      10113.21      11423.36       140.96 o                         
   1   2   3     138138.66     154725.84      1684.13 o                         
   2   2   3       2743.16       2318.95        42.29 o                         
   3   2   3      19918.73      22888.01       266.82 o                         
   4   2   3          0.07         56.14        27.17 o                         
   5   2   3      13752.20      15191.20       185.23 o                         
   6   2   3       6507.41       6076.50       107.04 o                         
   7   2   3      10405.53      10728.98       204.31 o                         
   8   2   3        408.26        460.73        67.72 o                         
   9   2   3       1222.49       1209.24        95.48 o                         
  10   2   3         53.80         15.22       106.82 o                         
 -11   3   3        995.51       1154.56       129.73 o                         
 -10   3   3         54.88         93.62        88.04 o                         
  -9   3   3        188.42        155.79       132.79 o                         
  -8   3   3       7555.64       7295.67       234.74 o                         
  -7   3   3        123.61        152.24        64.18 o                         
  -6   3   3      35715.64      34990.72       492.31 o                         
  -5   3   3        815.96        854.01        43.48 o                         
  -4   3   3        194.04        275.49        32.92 o                         
  -3   3   3       3025.91       2946.38        66.50 o                         
  -2   3   3      10035.32      11370.84       180.70 o                         
  -1   3   3      11693.55      13662.57       230.25 o                         
   0   3   3      49185.88      49945.59       656.71 o                         
   1   3   3       1183.34        628.27        19.48 o                         
   2   3   3       4173.01       4935.97        67.84 o                         
   3   3   3        587.67        379.58        27.08 o                         
   4   3   3      21602.39      24310.47       255.98 o                         
   5   3   3       2774.92       2364.03        54.30 o                         
   6   3   3      10925.80      10974.77       141.63 o                         
   7   3   3       2364.01       2190.34       112.15 o                         
   8   3   3       1957.00       2156.38        99.02 o                         
   9   3   3        227.44        217.64        80.19 o                         
  10   3   3       1206.60       1178.34       105.18 o                         
 -10   4   3         18.19         37.53        86.69 o                         
  -9   4   3       3097.69       2794.37       141.13 o                         
  -8   4   3          5.17         95.47        93.46 o                         
  -7   4   3      15587.66      15995.64       271.10 o                         
  -6   4   3       1573.33       1340.62        57.62 o                         
  -5   4   3        724.95        864.51        42.03 o                         
  -4   4   3        166.61        261.57        31.50 o                         
  -3   4   3      16258.99      16225.73       251.15 o                         
  -2   4   3       3361.18       4015.58        92.05 o                         
  -1   4   3      32361.83      33021.38       450.39 o                         
   0   4   3       3323.47       2439.05        45.58 o                         
   1   4   3        238.32        365.12        20.77 o                         
   2   4   3       3164.46       3247.19        45.39 o                         
   3   4   3      12492.24      14725.16       150.57 o                         
   4   4   3       1946.03       1804.65        41.23 o                         
   5   4   3       8738.07       9325.06       126.58 o                         
   6   4   3       9203.67       8976.48       170.44 o                         
   7   4   3       7925.47       7865.52       330.53 o                         
   8   4   3          6.40        120.13        67.63 o                         
   9   4   3       1671.08       1561.29        93.35 o                         
  10   4   3        890.31        915.94        90.32 o                         
 -10   5   3       1503.99       1628.83       147.68 o                         
  -9   5   3         67.29        187.45        99.66 o                         
  -8   5   3       2763.52       2578.07       134.21 o                         
  -7   5   3       1268.09       1166.50       113.60 o                         
  -6   5   3         84.65         69.81        46.79 o                         
  -5   5   3        162.10         87.79        43.55 o                         
  -4   5   3      16726.10      17316.22       461.10 o                         
  -3   5   3         53.78        139.51        39.20 o                         
  -2   5   3      14640.63      14965.46       201.11 o                         
  -1   5   3       9202.57       7835.27       105.66 o                         
   0   5   3        121.30        181.83        23.33 o                         
   1   5   3       5856.45       6193.52        81.45 o                         
   2   5   3       4198.75       5158.55        64.42 o                         
   3   5   3       2761.22       2668.73        43.75 o                         
   4   5   3        138.74        202.29        29.64 o                         
   5   5   3       9489.88       9421.11       124.82 o                         
   6   5   3       9902.34       9920.27       188.48 o                         
   7   5   3        571.73        550.70        53.42 o                         
   8   5   3       4343.02       4194.94       111.07 o                         
   9   5   3          6.69        -39.32        68.29 o                         
 -10   6   3          0.27        173.28       126.90 o                         
  -9   6   3        871.06       1045.98       110.30 o                         
  -8   6   3        179.90        341.65       115.91 o                         
  -7   6   3         23.04        -40.89        51.09 o                         
  -6   6   3       1922.61       1637.24        95.76 o                         
  -5   6   3       4202.43       3907.75       129.06 o                         
  -4   6   3       2141.09       2011.63        85.90 o                         
  -3   6   3      10364.29      10763.33       170.21 o                         
  -2   6   3      23320.75      21856.60       260.82 o                         
  -1   6   3       4233.80       4269.81        68.00 o                         
   0   6   3       1784.54       1732.65        41.84 o                         
   1   6   3        478.98        676.51        31.80 o                         
   2   6   3       1715.48       1754.38        42.13 o                         
   3   6   3        131.39        157.49        27.79 o                         
   4   6   3       5137.65       4971.01        85.04 o                         
   5   6   3       9465.29       9910.98       139.84 o                         
   6   6   3        445.00        551.31        46.52 o                         
   7   6   3       2547.07       2231.12        74.04 o                         
   8   6   3        555.49        529.69        70.43 o                         
   9   6   3         25.77         14.00        87.17 o                         
  -9   7   3        415.04        549.13       112.24 o                         
  -8   7   3         13.06        -58.83        96.14 o                         
  -7   7   3        888.78        668.91        80.31 o                         
  -6   7   3       1899.53       1655.20       109.84 o                         
  -5   7   3        529.43        442.06        66.24 o                         
  -4   7   3       2855.88       2865.33       112.61 o                         
  -3   7   3      11978.59      11795.74       231.24 o                         
  -2   7   3       9943.62      10052.85       136.33 o                         
  -1   7   3         24.24         35.36        32.78 o                         
   0   7   3       4635.18       4911.00        76.59 o                         
   1   7   3          5.47         54.55        28.56 o                         
   2   7   3        200.86        214.44        24.57 o                         
   3   7   3       1460.36       1269.31        51.63 o                         
   4   7   3       3468.14       3511.96       146.50 o                         
   5   7   3         10.62        114.31        45.70 o                         
   6   7   3       1318.12       1155.32        55.57 o                         
   7   7   3        641.66        581.19        58.85 o                         
   8   7   3         41.01        236.36       101.64 o                         
  -8   8   3        953.94        859.05       117.69 o                         
  -7   8   3        319.41        142.99        86.46 o                         
  -6   8   3         20.39         48.70        62.31 o                         
  -5   8   3        461.16        464.38        62.66 o                         
  -4   8   3       2746.87       2800.25        84.12 o                         
  -3   8   3       8743.27       8608.88       230.02 o                         
  -2   8   3        537.76        463.76        35.49 o                         
  -1   8   3       2116.80       2433.41        62.44 o                         
   0   8   3       1261.92       1335.96        68.70 o                         
   1   8   3        153.02        203.89        35.38 o                         
   2   8   3       1243.45       1129.28        51.65 o                         
   3   8   3       5231.26       5487.81       108.34 o                         
   4   8   3        479.91        516.21        70.34 o                         
   5   8   3        145.21         65.53        55.75 o                         
   6   8   3         25.28        -50.33        66.81 o                         
   7   8   3         23.77        -18.50       100.74 o                         
  -7   9   3          0.00        -39.96       128.54 o                         
  -6   9   3        111.92          5.18        73.48 o                         
  -5   9   3        422.73        468.52        69.58 o                         
  -4   9   3       4907.53       4745.17       101.35 o                         
  -3   9   3        799.67        898.65        55.39 o                         
  -2   9   3       1269.46       1220.56        68.15 o                         
  -1   9   3        814.45        797.47        65.35 o                         
   0   9   3       2324.72       2229.98        72.40 o                         
   1   9   3        634.98        535.49        51.49 o                         
   2   9   3      15862.63      17025.04       256.85 o                         
   3   9   3          8.00         74.81        72.04 o                         
   4   9   3        681.22        568.06        69.75 o                         
   5   9   3          7.28         -0.48        80.05 o                         
   6   9   3         42.73        117.79        85.93 o                         
  -6  10   3         11.27         22.32       106.04 o                         
  -5  10   3       3641.43       3764.99       148.73 o                         
  -4  10   3       1550.37       1578.64       107.50 o                         
  -3  10   3        211.56         85.74       120.28 o                         
  -2  10   3          9.16         26.33        58.75 o                         
  -1  10   3       1997.55       1773.19        69.20 o                         
   0  10   3          9.14         17.12        54.63 o                         
   1  10   3      14547.51      14871.57       411.45 o                         
   2  10   3        313.54        388.14        77.58 o                         
   3  10   3       1577.66       1351.07        83.85 o                         
   4  10   3          8.42         57.26        87.56 o                         
   5  10   3        603.85        589.93        92.67 o                         
  -4  11   3        108.89         59.66       101.18 o                         
  -3  11   3        364.96        337.95        84.52 o                         
  -2  11   3        690.76        504.40        82.48 o                         
  -1  11   3        592.62        539.02        83.36 o                         
   0  11   3       9947.44      10359.75       262.04 o                         
   1  11   3        317.33        387.63        77.93 o                         
   2  11   3       2400.07       2210.55       111.00 o                         
   3  11   3          4.57        -19.48        86.40 o                         
  -4 -11   4        651.10        681.58        97.67 o                         
  -3 -11   4       3226.39       3129.83       112.41 o                         
  -2 -11   4        625.91        385.35        86.13 o                         
  -1 -11   4       1880.86       1995.35        88.35 o                         
   0 -11   4         60.41        -41.49        80.71 o                         
   1 -11   4       1299.12       1260.00        93.51 o                         
   2 -11   4       1375.76       1529.06       103.91 o                         
   3 -11   4       3103.82       3128.52       120.73 o                         
   4 -11   4          1.27         36.68        89.29 o                         
  -5 -10   4        206.70        209.48        90.51 o                         
  -4 -10   4       6484.76       6403.28       153.69 o                         
  -3 -10   4          0.12         -1.19        71.81 o                         
  -2 -10   4       1506.99       1653.11        88.40 o                         
  -1 -10   4        308.35        425.33        84.25 o                         
   0 -10   4        972.25        910.26        68.28 o                         
   1 -10   4       3206.32       3270.04        95.92 o                         
   2 -10   4       3059.00       3211.98       118.52 o                         
   3 -10   4          2.18         49.36        62.64 o                         
   4 -10   4       1683.93       1642.49        86.42 o                         
   5 -10   4       1101.11       1127.25        77.85 o                         
   6 -10   4       4853.31       5285.20       126.74 o                         
  -7  -9   4        517.12        416.35        89.63 o                         
  -6  -9   4        439.61        357.79        88.61 o                         
  -5  -9   4       4841.61       4786.81       137.16 o                         
  -4  -9   4       1912.88       1748.58        83.87 o                         
  -3  -9   4       3346.17       3291.53        89.33 o                         
  -2  -9   4       2358.44       2471.46        77.89 o                         
  -1  -9   4       3334.62       3159.79        71.57 o                         
   0  -9   4       4868.07       4853.40       104.32 o                         
   1  -9   4        350.75        377.64        50.92 o                         
   2  -9   4          3.72         -6.99        45.67 o                         
   3  -9   4        456.55        493.12        59.17 o                         
   4  -9   4        761.36        901.35        70.97 o                         
   5  -9   4       7191.11       7743.38       185.36 o                         
   6  -9   4          5.96         93.81        72.04 o                         
   7  -9   4        698.46        443.30        85.67 o                         
  -8  -8   4        177.36         59.93        91.55 o                         
  -7  -8   4       1036.25       1070.14        90.96 o                         
  -6  -8   4       1380.48       1125.31        77.93 o                         
  -5  -8   4       3772.89       3761.32       137.93 o                         
  -4  -8   4       3505.02       3474.21        85.01 o                         
  -3  -8   4       5527.77       5471.15        81.86 o                         
  -2  -8   4      12101.69      11864.33       137.20 o                         
  -1  -8   4       2559.93       2509.96        50.62 o                         
   0  -8   4        120.78        129.23        36.56 o                         
   1  -8   4        113.98         90.52        43.42 o                         
   2  -8   4         97.53        124.02        36.90 o                         
   3  -8   4        304.24        401.38        46.45 o                         
   4  -8   4       7914.81       8602.79       141.72 o                         
   5  -8   4         27.33         99.73        57.01 o                         
   6  -8   4        457.10        334.09        65.12 o                         
   7  -8   4        368.07        476.00        85.09 o                         
   8  -8   4        413.91        395.33        88.40 o                         
  -8  -7   4       1362.18       1441.20       101.35 o                         
  -7  -7   4         52.86         21.41        80.26 o                         
  -6  -7   4       1697.00       1667.70        75.85 o                         
  -5  -7   4       2065.79       2024.01        76.12 o                         
  -4  -7   4       2775.15       2883.77        67.47 o                         
  -3  -7   4      11451.00      11372.76       133.34 o                         
  -2  -7   4         21.45         54.06        26.11 o                         
  -1  -7   4        201.86        130.65        26.45 o                         
   0  -7   4       3458.87       3233.83        48.53 o                         
   1  -7   4       2511.90       2530.12        49.85 o                         
   2  -7   4          2.53        143.42        29.85 o                         
   3  -7   4       5942.69       6056.46        92.30 o                         
   4  -7   4         23.08         88.90        43.98 o                         
   5  -7   4         76.04        113.95        44.22 o                         
   6  -7   4        187.78        132.33        48.87 o                         
   7  -7   4        971.18        911.92        73.83 o                         
   8  -7   4          1.61        -72.75        72.75 o                         
  -9  -6   4        335.71        342.84        88.14 o                         
  -8  -6   4         57.95         64.26        75.87 o                         
  -7  -6   4        705.36        786.19        65.59 o                         
  -6  -6   4        471.59        539.61        44.05 o                         
  -5  -6   4       1079.43       1035.24        46.30 o                         
  -4  -6   4      12497.44      12210.54       142.87 o                         
  -3  -6   4         94.46        111.39        26.55 o                         
  -2  -6   4        106.37        145.61        21.86 o                         
  -1  -6   4       6741.23       6462.61        71.00 o                         
   0  -6   4       8885.87       8906.21        88.20 o                         
   1  -6   4        700.11        619.51        26.88 o                         
   2  -6   4      16094.76      15329.12       152.61 o                         
   3  -6   4        736.57        651.86        36.71 o                         
   4  -6   4         88.87        140.68        36.62 o                         
   5  -6   4        137.50        171.22        38.00 o                         
   6  -6   4        593.80        672.47        53.54 o                         
   7  -6   4        285.24        502.37        60.08 o                         
   8  -6   4       3087.82       3123.09       100.32 o                         
   9  -6   4       1513.63       1947.72        97.92 o                         
 -10  -5   4          3.27       -100.14       100.14 o                         
  -9  -5   4         57.67         22.32        68.86 o                         
  -8  -5   4       1185.16       1266.60        65.72 o                         
  -7  -5   4       2527.90       2458.57        63.74 o                         
  -6  -5   4        112.35        141.14        38.73 o                         
  -5  -5   4       5884.97       5753.57        80.90 o                         
  -4  -5   4        451.16        593.31        31.05 o                         
  -3  -5   4       1273.69        986.32        30.13 o                         
  -2  -5   4       1131.92       1273.26        24.58 o                         
  -1  -5   4      22578.65      23756.19       203.44 o                         
   0  -5   4        855.63        902.29        26.66 o                         
   1  -5   4      34005.55      33103.93       277.26 o                         
   2  -5   4       8460.76       7419.43        92.72 o                         
   3  -5   4        104.69        116.38        29.17 o                         
   4  -5   4       1851.69       1798.43        43.93 o                         
   5  -5   4       1233.62       1341.37        42.61 o                         
   6  -5   4       3334.69       3337.22        84.00 o                         
   7  -5   4       2719.17       2596.16        76.02 o                         
   8  -5   4       2146.06       2439.63       113.00 o                         
   9  -5   4       1189.17       1331.79        90.78 o                         
  10  -5   4          9.52        -48.00        92.38 o                         
 -10  -4   4        330.46        146.39        80.18 o                         
  -9  -4   4       1051.37       1041.19        84.23 o                         
  -8  -4   4       7606.71       7542.18       300.64 o                         
  -7  -4   4         52.72         73.00        41.09 o                         
  -6  -4   4       6471.00       6178.18        95.93 o                         
  -5  -4   4        146.79        207.75        30.95 o                         
  -4  -4   4       2238.80       1855.40        39.02 o                         
  -3  -4   4       2416.96       2350.88        40.95 o                         
  -2  -4   4      18208.84      17973.93       143.59 o                         
  -1  -4   4          1.02         68.89        15.54 o                         
   0  -4   4      48424.15      48441.33       408.03 o                         
   1  -4   4      17637.45      16172.09       146.69 o                         
   2  -4   4       9120.37      11141.32       112.55 o                         
   3  -4   4       2600.86       2207.58        42.05 o                         
   4  -4   4       6085.83       6325.10        84.60 o                         
   5  -4   4       5247.56       5237.99       113.45 o                         
   6  -4   4       2419.11       2165.45        63.39 o                         
   7  -4   4       1396.81       1427.99        56.88 o                         
   8  -4   4       3021.37       3196.25       126.05 o                         
   9  -4   4        272.36        215.11        70.14 o                         
  10  -4   4       2491.08       2650.59       145.42 o                         
 -10  -3   4        532.06        582.78        86.66 o                         
  -9  -3   4       8609.84       9113.89       260.06 o                         
  -8  -3   4        170.75        244.00        46.19 o                         
  -7  -3   4       9196.91       8820.42       240.38 o                         
  -6  -3   4          7.10         24.12        27.52 o                         
  -5  -3   4        140.98        116.63        19.22 o                         
  -4  -3   4      16377.16      16252.06       164.66 o                         
  -3  -3   4      15306.29      15057.20       155.63 o                         
  -2  -3   4       4977.80       5814.39        65.15 o                         
  -1  -3   4      39001.16      40453.53       307.98 o                         
   0  -3   4      14598.93      13983.38       116.95 o                         
   1  -3   4      23498.46      25802.82       229.28 o                         
   2  -3   4       8068.78       7108.07        78.52 o                         
   3  -3   4      20999.40      21881.40       220.23 o                         
   4  -3   4       3198.50       3079.64        71.59 o                         
   5  -3   4       9045.13       9203.70       119.18 o                         
   6  -3   4       2412.70       2233.73        66.93 o                         
   7  -3   4       4978.41       5059.88       188.65 o                         
   8  -3   4       2441.69       2661.13       104.13 o                         
   9  -3   4       2714.04       2659.00       105.35 o                         
  10  -3   4        221.64        140.64        79.45 o                         
 -11  -2   4          2.11         60.49        94.40 o                         
 -10  -2   4       6332.79       6562.53       256.55 o                         
  -9  -2   4         10.40         49.01        57.16 o                         
  -8  -2   4      10362.77       9891.49       236.80 o                         
  -7  -2   4        681.64        550.55        45.10 o                         
  -6  -2   4       2397.36       2521.45        51.83 o                         
  -5  -2   4       8150.04       7514.18        88.77 o                         
  -4  -2   4      24741.23      24562.57       213.18 o                         
  -3  -2   4       5336.55       5962.31        63.36 o                         
  -2  -2   4      16184.12      15173.23       137.42 o                         
  -1  -2   4       6169.82       4982.81        43.47 o                         
   0  -2   4      25826.83      26784.59       182.82 o                         
   1  -2   4      17538.99      15090.67       138.92 o                         
   2  -2   4      36337.87      41745.88       397.69 o                         
   3  -2   4        871.94        702.58        21.00 o                         
   4  -2   4      23672.91      25645.52       246.25 o                         
   5  -2   4       4225.89       3857.44        59.45 o                         
   6  -2   4      17988.88      17995.67       218.35 o                         
   7  -2   4       4467.36       4307.07       125.44 o                         
   8  -2   4       2871.48       2783.96        97.67 o                         
   9  -2   4        860.11        821.14        83.71 o                         
  10  -2   4         31.91         30.28        84.21 o                         
 -11  -1   4       3216.20       3160.01       169.79 o                         
 -10  -1   4          1.71        -71.41        95.75 o                         
  -9  -1   4       4657.68       4461.91        93.36 o                         
  -8  -1   4       2359.20       2086.85        90.65 o                         
  -7  -1   4       5132.63       5491.42        89.98 o                         
  -6  -1   4       4276.95       3611.06        68.64 o                         
  -5  -1   4      27286.92      26457.12       304.49 o                         
  -4  -1   4        301.02        437.91        21.36 o                         
  -3  -1   4      14583.11      13667.21       129.54 o                         
  -2  -1   4       2757.96       2010.27        29.42 o                         
  -1  -1   4      58268.30      64110.57       476.15 o                         
   0  -1   4      80888.46      83284.16       556.04 o                         
   1  -1   4      23390.08      29026.78       250.17 o                         
   2  -1   4       1331.13       1441.88        24.19 o                         
   3  -1   4      13573.41      14384.69       146.80 o                         
   4  -1   4       6436.22       6156.49        78.92 o                         
   5  -1   4      48063.41      48549.23       530.09 o                         
   6  -1   4       1756.22       1757.23        65.28 o                         
   7  -1   4       6622.63       6276.87       158.73 o                         
   8  -1   4        292.46        208.81        53.48 o                         
   9  -1   4         57.61        -39.38        58.73 o                         
  10  -1   4        754.04        730.76       103.23 o                         
 -11   0   4         10.96         63.29       156.97 o                         
 -10   0   4        947.06        960.46       108.61 o                         
  -9   0   4         20.82        -48.16        48.16 o                         
  -8   0   4       2298.93       2230.90        66.47 o                         
  -7   0   4       5505.94       5034.82        97.41 o                         
  -6   0   4      17157.83      16446.57       181.18 o                         
  -5   0   4       1313.40       1155.36        36.38 o                         
  -4   0   4      21235.83      21603.04       230.07 o                         
  -3   0   4       2877.93       2405.04        35.06 o                         
  -2   0   4      41793.04      41529.21       377.11 o                         
  -1   0   4      67465.07      72532.47       593.00 o                         
   0   0   4       1499.62       1390.74        22.99 o                         
   1   0   4       5362.06       6011.80        62.64 o                         
   2   0   4       5054.76       6188.43        61.01 o                         
   3   0   4       1838.34       1912.46        31.07 o                         
   4   0   4      72519.96      71470.91       672.49 o                         
   5   0   4          7.60         40.32        24.84 o                         
   6   0   4       5228.69       5418.78        94.56 o                         
   7   0   4         29.66         99.77        46.04 o                         
   8   0   4        613.19        617.22        65.38 o                         
   9   0   4       1220.62       1220.92        90.46 o                         
  10   0   4       4096.75       4237.60       162.57 o                         
 -11   1   4        335.62        251.57       118.81 o                         
 -10   1   4         26.31         -1.75        70.68 o                         
  -9   1   4        949.35        712.43        53.08 o                         
  -8   1   4       5701.52       5014.88        90.04 o                         
  -7   1   4       5327.72       5255.06        83.48 o                         
  -6   1   4       4540.87       4444.69        77.42 o                         
  -5   1   4      15556.56      15756.92       192.06 o                         
  -4   1   4      12720.02      11512.10       158.65 o                         
  -3   1   4      52937.73      50986.47       634.81 o                         
  -2   1   4       4756.51       4650.70        58.57 o                         
   0   1   4         21.21         75.77         8.09 o                         
   1   1   4       1520.95       1614.85        26.15 o                         
   2   1   4        669.76       1120.82        22.09 o                         
   3   1   4      67373.11      68692.18       696.02 o                         
   4   1   4        465.17        369.88        21.91 o                         
   5   1   4       7516.47       8405.81       108.56 o                         
   6   1   4       2248.72       2311.20        58.52 o                         
   7   1   4       1870.52       2138.28        71.86 o                         
   8   1   4        269.02        282.27        58.26 o                         
   9   1   4       5307.69       5363.12       191.30 o                         
  10   1   4        466.79        446.30       108.06 o                         
 -11   2   4         40.18        121.19       127.56 o                         
 -10   2   4        665.96        752.79       103.02 o                         
  -9   2   4       3632.79       3587.37       226.99 o                         
  -8   2   4         39.86         21.64        40.79 o                         
  -7   2   4       2869.83       2694.55        94.00 o                         
  -6   2   4       6407.50       6363.36       130.35 o                         
  -5   2   4       3492.91       3379.80        76.74 o                         
  -4   2   4      46907.26      46764.30       592.14 o                         
  -3   2   4        208.87        161.00        24.13 o                         
  -2   2   4        183.63        580.02        34.02 o                         
  -1   2   4        617.25        622.54        19.49 o                         
   0   2   4       2203.66       2412.00        31.77 o                         
   1   2   4        950.62       1420.05        25.89 o                         
   2   2   4      32231.90      32025.53       318.79 o                         
   3   2   4        695.23        558.99        26.36 o                         
   4   2   4        609.03        668.93        31.39 o                         
   5   2   4        666.00        612.23        35.66 o                         
   6   2   4       1464.08       1698.51        54.70 o                         
   7   2   4        251.74        259.00        63.85 o                         
   8   2   4       8173.33       8194.65       180.82 o                         
   9   2   4       2714.97       2946.25       119.66 o                         
  10   2   4        204.19         97.17       109.28 o                         
 -11   3   4       1334.53       1341.78       161.42 o                         
 -10   3   4        860.00        937.22       132.37 o                         
  -9   3   4         38.64         75.99        65.77 o                         
  -8   3   4       1289.05       1286.50       152.70 o                         
  -7   3   4       1577.47       1573.40        80.01 o                         
  -6   3   4          8.28        143.39        37.27 o                         
  -5   3   4      16308.37      15909.58       242.60 o                         
  -4   3   4       3177.65       3051.69        68.17 o                         
  -3   3   4        120.14        369.00        38.27 o                         
  -2   3   4       7359.12       7887.75       119.62 o                         
  -1   3   4      10656.97      12256.74       167.29 o                         
   0   3   4         63.95        108.45        18.09 o                         
   1   3   4      22234.57      21760.55       219.96 o                         
   2   3   4       8266.11       7055.49        82.21 o                         
   3   3   4       1279.18       1464.31        40.29 o                         
   4   3   4        109.16        180.08        25.50 o                         
   5   3   4        430.21        651.48        35.87 o                         
   6   3   4       1264.46       1253.20        53.07 o                         
   7   3   4       6940.28       6953.93       161.42 o                         
   8   3   4       7143.55       6961.54       207.67 o                         
   9   3   4       1472.15       1573.19       103.74 o                         
  10   3   4        362.17        367.46        98.97 o                         
 -10   4   4         43.95       -134.25       134.25 o                         
  -9   4   4        589.97        607.92        98.63 o                         
  -8   4   4       1548.22       1569.38        88.25 o                         
  -7   4   4         10.76        222.09        89.99 o                         
  -6   4   4       5147.26       4956.79       157.61 o                         
  -5   4   4       1027.91        888.44        57.63 o                         
  -4   4   4       1353.99        796.40        45.24 o                         
  -3   4   4        330.15        512.43        34.54 o                         
  -2   4   4      14771.30      16134.82       257.31 o                         
  -1   4   4       1811.75       1815.01        44.63 o                         
   0   4   4      27820.23      26972.32       279.41 o                         
   1   4   4      22455.32      21440.59       251.26 o                         
   2   4   4        376.40        545.65        21.70 o                         
   3   4   4        852.59        884.11        30.66 o                         
   4   4   4        248.73        397.18        32.91 o                         
   5   4   4       2822.74       3152.98        56.63 o                         
   6   4   4        750.56        630.80        64.97 o                         
   7   4   4       6810.62       6075.74       209.86 o                         
   8   4   4       1947.50       1907.89       103.49 o                         
   9   4   4        694.15        671.87        86.00 o                         
 -10   5   4        582.70        407.04       129.90 o                         
  -9   5   4       2372.43       2446.58       131.43 o                         
  -8   5   4          7.29        127.51        70.29 o                         
  -7   5   4       4123.54       4051.31       137.97 o                         
  -6   5   4         15.12        109.06        44.54 o                         
  -5   5   4       1699.76       1430.95        91.90 o                         
  -4   5   4       1565.55       1596.65        65.12 o                         
  -3   5   4       5509.15       5361.43       113.20 o                         
  -2   5   4       1294.75       1254.96        48.89 o                         
  -1   5   4      24716.18      26405.66       271.22 o                         
   0   5   4      30634.41      30237.77       293.92 o                         
   1   5   4       3589.51       3954.29        65.70 o                         
   2   5   4        403.60        403.05        24.18 o                         
   3   5   4       1583.56       1854.87        36.93 o                         
   4   5   4       3550.95       3877.78        60.16 o                         
   5   5   4        364.13        333.13        38.50 o                         
   6   5   4       3096.98       3101.69       101.91 o                         
   7   5   4       2068.69       1893.34        68.73 o                         
   8   5   4          3.17         92.66        65.13 o                         
   9   5   4       1846.45       1545.84        89.68 o                         
  -9   6   4        122.68        146.23       120.53 o                         
  -8   6   4       3188.59       3613.06       155.30 o                         
  -7   6   4       1044.82        863.28        79.96 o                         
  -6   6   4        191.83        156.76        78.49 o                         
  -5   6   4       2299.35       2183.83       196.56 o                         
  -4   6   4       4508.70       4494.42        94.13 o                         
  -3   6   4        277.62        388.57        38.32 o                         
  -2   6   4       8904.87       9038.55       113.40 o                         
  -1   6   4      11607.97      10654.91       125.89 o                         
   0   6   4      10567.80      11024.31       127.27 o                         
   1   6   4        234.13        233.72        26.04 o                         
   2   6   4      17441.61      19555.32       204.70 o                         
   3   6   4        586.11        547.82        30.86 o                         
   4   6   4        341.19        350.15        38.65 o                         
   5   6   4       1554.26       1507.63        54.79 o                         
   6   6   4       3492.17       3461.54       102.89 o                         
   7   6   4        909.05        906.43        83.23 o                         
   8   6   4       2218.55       1837.27        83.14 o                         
   9   6   4         14.77         63.29       101.57 o                         
  -9   7   4       2445.35       2579.92       183.17 o                         
  -8   7   4       1064.23       1167.58       121.39 o                         
  -7   7   4        573.14        413.39        83.54 o                         
  -6   7   4       3088.39       2729.44       124.57 o                         
  -5   7   4       2517.10       2597.57       116.98 o                         
  -4   7   4        761.18        941.44        60.35 o                         
  -3   7   4       4319.07       4491.08       100.97 o                         
  -2   7   4        794.38        690.30        35.14 o                         
  -1   7   4       8153.85       8760.43       110.96 o                         
   0   7   4       3741.51       3582.92        61.63 o                         
   1   7   4      10701.48      11703.97       201.51 o                         
   2   7   4          0.89         18.75        40.20 o                         
   3   7   4       2305.55       2377.20        72.59 o                         
   4   7   4       1833.27       1695.82        71.80 o                         
   5   7   4      10534.26      11093.83       171.91 o                         
   6   7   4       1758.92       1579.90        70.35 o                         
   7   7   4       1261.02       1097.15        77.30 o                         
   8   7   4        334.15        277.42       146.93 o                         
  -8   8   4       1573.88       1492.64       107.02 o                         
  -7   8   4       1372.00       1207.24        97.97 o                         
  -6   8   4       4899.01       4630.48       121.51 o                         
  -5   8   4         73.30        215.09        57.40 o                         
  -4   8   4       2079.54       1951.31        86.38 o                         
  -3   8   4         50.35         65.17        45.47 o                         
  -2   8   4       5837.12       5798.16       122.56 o                         
  -1   8   4       4372.36       4479.91        80.13 o                         
   0   8   4       6962.39       7089.88       105.89 o                         
   1   8   4        232.77        144.74        43.37 o                         
   2   8   4       4126.02       4363.59       113.61 o                         
   3   8   4        566.47        573.13        54.57 o                         
   4   8   4      22531.64      24059.37       429.49 o                         
   5   8   4        282.24        132.06        64.24 o                         
   6   8   4       3749.75       3739.07       144.47 o                         
   7   8   4        148.46        157.19       110.83 o                         
  -7   9   4       2620.72       2851.58       150.11 o                         
  -6   9   4        184.56        212.29        70.81 o                         
  -5   9   4       3328.28       3158.34       117.21 o                         
  -4   9   4        195.38        279.30        52.38 o                         
  -3   9   4       8582.15       8848.98       148.59 o                         
  -2   9   4       5404.44       5195.36       135.68 o                         
  -1   9   4       1563.05       1621.70        80.64 o                         
   0   9   4       1346.25       1261.37        98.69 o                         
   1   9   4       1926.33       1925.59       107.23 o                         
   2   9   4         78.44         48.36        60.23 o                         
   3   9   4      19376.18      20288.54       372.47 o                         
   4   9   4          1.65        -47.51        78.02 o                         
   5   9   4       3778.04       3480.51       111.15 o                         
   6   9   4         27.81          8.23       104.59 o                         
  -6  10   4       1798.20       1793.77       107.12 o                         
  -5  10   4        228.04        339.51        73.96 o                         
  -4  10   4       9950.93      11041.76       282.41 o                         
  -3  10   4       1641.87       1570.10       110.50 o                         
  -2  10   4        557.20        439.37        75.54 o                         
  -1  10   4        730.27        742.14        58.81 o                         
   0  10   4        524.61        562.58        72.80 o                         
   1  10   4       1008.29        983.10        70.24 o                         
   2  10   4      10937.39      11886.65       242.01 o                         
   3  10   4          6.69         25.76        75.62 o                         
   4  10   4       1800.98       1716.28       114.51 o                         
   5  10   4         83.76         59.55        99.93 o                         
  -4  11   4          9.06         67.33        94.64 o                         
  -3  11   4        578.94        455.25       114.42 o                         
  -2  11   4          3.32        -84.69        84.69 o                         
  -1  11   4       1260.25       1002.38        99.16 o                         
   0  11   4       1601.69       1577.50        91.68 o                         
   1  11   4       3927.29       4505.06       133.01 o                         
   2  11   4         16.57         99.10        80.04 o                         
   3  11   4        403.96        210.40        92.43 o                         
  -3 -11   5         44.63        -17.99        86.76 o                         
  -2 -11   5       5339.06       5092.75       135.12 o                         
  -1 -11   5        226.41        188.49        80.07 o                         
   0 -11   5       1088.29       1073.59        91.06 o                         
   1 -11   5        972.57       1030.50        91.32 o                         
   2 -11   5         86.72         96.17        82.25 o                         
   3 -11   5        897.09       1086.73        97.65 o                         
   4 -11   5       1161.03       1239.85        90.29 o                         
  -5 -10   5         54.05         -2.25        98.42 o                         
  -4 -10   5        230.30        266.75        90.91 o                         
  -3 -10   5       3725.78       3610.59       166.82 o                         
  -2 -10   5       2138.54       2023.84       105.94 o                         
  -1 -10   5       2836.15       2909.90        92.24 o                         
   0 -10   5       3758.93       3600.39       107.72 o                         
   1 -10   5       1263.55       1211.70        84.91 o                         
   2 -10   5       1630.69       1766.51        88.55 o                         
   3 -10   5        300.54        184.12        75.20 o                         
   4 -10   5          3.63        -12.82        68.10 o                         
   5 -10   5         37.04          2.86        72.57 o                         
  -7  -9   5        172.10        200.52        84.08 o                         
  -6  -9   5         92.29         66.21        75.57 o                         
  -5  -9   5       1235.60       1086.15       127.88 o                         
  -4  -9   5       1807.40       1711.07        82.42 o                         
  -3  -9   5       2169.11       1998.54       105.12 o                         
  -2  -9   5       2882.43       2810.72        90.55 o                         
  -1  -9   5       4188.76       4041.15       136.65 o                         
   0  -9   5       5296.61       4897.11       101.66 o                         
   1  -9   5        936.58       1030.44        77.74 o                         
   2  -9   5       1125.19       1008.28        61.26 o                         
   3  -9   5         67.39        126.59        58.29 o                         
   4  -9   5         33.92         25.77        59.33 o                         
   5  -9   5        294.74        422.22        65.16 o                         
   6  -9   5       3523.88       3958.40       110.16 o                         
   7  -9   5         75.75         90.54        88.00 o                         
  -8  -8   5        277.68        318.27        95.15 o                         
  -7  -8   5        115.97        128.38        81.50 o                         
  -6  -8   5       3246.87       3232.43       113.80 o                         
  -5  -8   5        879.35        810.92        80.01 o                         
  -4  -8   5        497.41        526.85        58.91 o                         
  -3  -8   5       1885.45       1961.56        55.43 o                         
  -2  -8   5       1033.55       1043.38        43.49 o                         
  -1  -8   5       5820.55       5619.15        84.10 o                         
   0  -8   5        286.28        247.04        37.53 o                         
   1  -8   5       2829.67       2724.41        94.42 o                         
   2  -8   5       1448.49       1305.74        51.61 o                         
   3  -8   5       1359.65       1209.89        70.70 o                         
   4  -8   5         85.29        127.93        52.28 o                         
   5  -8   5       6461.75       6751.58       129.54 o                         
   6  -8   5        427.66        528.26        74.14 o                         
   7  -8   5         63.93         22.17        83.54 o                         
   8  -8   5          0.14         49.60        86.11 o                         
  -8  -7   5       2802.03       2781.28       117.51 o                         
  -7  -7   5       1468.75       1437.33        94.75 o                         
  -6  -7   5       1043.77       1047.05        69.64 o                         
  -5  -7   5       1130.79       1111.32        54.23 o                         
  -4  -7   5       1679.60       1648.59        58.79 o                         
  -3  -7   5         53.56        102.45        31.54 o                         
  -2  -7   5      11216.33      10846.58       121.17 o                         
  -1  -7   5       1750.26       1725.17        41.78 o                         
   0  -7   5       2589.76       3044.85        51.94 o                         
   1  -7   5       1299.00       1277.78        44.73 o                         
   2  -7   5       7626.74       7914.54        98.98 o                         
   3  -7   5        479.16        409.39        39.78 o                         
   4  -7   5      21731.70      21494.21       241.70 o                         
   5  -7   5        129.98        105.73        44.23 o                         
   6  -7   5        136.71        126.16        56.73 o                         
   7  -7   5        204.94         85.88        68.32 o                         
   8  -7   5        217.85        155.83        73.95 o                         
  -9  -6   5       2825.62       2773.08       137.96 o                         
  -8  -6   5        367.63        361.19        76.91 o                         
  -7  -6   5       2242.67       2118.71       119.23 o                         
  -6  -6   5       1976.60       1983.48        89.61 o                         
  -5  -6   5       6665.66       6734.18        99.30 o                         
  -4  -6   5        996.74        942.18        39.38 o                         
  -3  -6   5      10679.89      10580.15        98.89 o                         
  -2  -6   5       8359.43       8246.34        98.14 o                         
  -1  -6   5        301.39        564.60        24.50 o                         
   0  -6   5        421.34        448.80        29.64 o                         
   1  -6   5      16462.43      16359.12       142.47 o                         
   2  -6   5          9.53         27.41        30.38 o                         
   3  -6   5      30822.10      30568.12       299.09 o                         
   4  -6   5        662.33        649.57        37.30 o                         
   5  -6   5        691.46        671.39        42.65 o                         
   6  -6   5        645.58        744.73        58.16 o                         
   7  -6   5       1412.29       1474.88        71.21 o                         
   8  -6   5       2202.78       2652.77       108.86 o                         
   9  -6   5       2461.88       2724.58       113.19 o                         
 -10  -5   5       2113.91       1981.73       123.62 o                         
  -9  -5   5        704.41        735.36        82.02 o                         
  -8  -5   5       1687.72       1466.39        71.12 o                         
  -7  -5   5       1250.83       1265.06        64.44 o                         
  -6  -5   5      14493.74      15038.70       192.99 o                         
  -5  -5   5         26.74         60.58        31.86 o                         
  -4  -5   5      24389.78      24169.72       213.83 o                         
  -3  -5   5       6709.64       6868.29        74.18 o                         
  -2  -5   5        725.00        545.76        19.74 o                         
  -1  -5   5       5465.78       5506.83        61.88 o                         
   0  -5   5      11931.04      11368.00       121.09 o                         
   1  -5   5       1264.53       1298.50        29.90 o                         
   2  -5   5      50650.34      50795.07       444.92 o                         
   3  -5   5       2106.26       1948.99        43.26 o                         
   4  -5   5       6685.89       7010.64        87.80 o                         
   5  -5   5        660.05        610.30        37.61 o                         
   6  -5   5       6672.32       7117.94       122.87 o                         
   7  -5   5       2717.59       2781.69        89.31 o                         
   8  -5   5       3453.89       3871.17       106.11 o                         
   9  -5   5        180.56        373.79        93.30 o                         
 -10  -4   5        693.31        800.30        84.99 o                         
  -9  -4   5        214.56        131.34        72.15 o                         
  -8  -4   5        686.51        598.51        54.91 o                         
  -7  -4   5      15466.25      15889.92       261.57 o                         
  -6  -4   5        165.69        193.82        35.02 o                         
  -5  -4   5      29492.41      29216.69       286.61 o                         
  -4  -4   5        783.53        778.81        28.00 o                         
  -3  -4   5        136.25        195.82        21.50 o                         
  -2  -4   5       5749.79       5058.91        57.04 o                         
  -1  -4   5      21732.86      21838.82       179.61 o                         
   0  -4   5       7623.85       8446.04        83.52 o                         
   1  -4   5      43451.06      42865.20       362.02 o                         
   2  -4   5       1879.04       1365.59        30.43 o                         
   3  -4   5       4618.66       4986.08        64.45 o                         
   4  -4   5       2486.96       2228.63        50.21 o                         
   5  -4   5      19115.38      20927.58       231.38 o                         
   6  -4   5       1253.23       1175.87        53.42 o                         
   7  -4   5       5555.81       5175.10       138.17 o                         
   8  -4   5       1677.77       1955.38       100.42 o                         
   9  -4   5       1506.93       1622.11       104.03 o                         
  10  -4   5        465.56        456.06        98.09 o                         
 -10  -3   5        103.83         -9.23        76.08 o                         
  -9  -3   5         61.44        133.90        67.65 o                         
  -8  -3   5       9604.19       9604.33       282.40 o                         
  -7  -3   5          4.29         21.78        36.76 o                         
  -6  -3   5      20527.69      20138.47       206.92 o                         
  -5  -3   5        922.63       1006.12        30.12 o                         
  -4  -3   5       1696.45       2228.97        36.93 o                         
  -3  -3   5       2798.93       2293.89        34.01 o                         
  -2  -3   5      33104.95      32205.54       252.50 o                         
  -1  -3   5       5009.81       6121.53        53.48 o                         
   0  -3   5      22226.11      22570.21       164.23 o                         
   1  -3   5       1658.57       1163.87        26.66 o                         
   2  -3   5        825.44       1026.62        27.42 o                         
   3  -3   5       8147.58       7522.18        90.63 o                         
   4  -3   5      19550.01      20936.15       259.81 o                         
   5  -3   5        657.11        627.16        32.67 o                         
   6  -3   5       5310.90       5351.17        87.88 o                         
   7  -3   5       3932.06       3949.02       126.85 o                         
   8  -3   5       6778.30       7312.30       254.96 o                         
   9  -3   5        692.59        650.42        77.93 o                         
  10  -3   5       1188.60       1197.98        90.36 o                         
 -10  -2   5        191.12        218.30        76.20 o                         
  -9  -2   5       5376.26       5565.72       164.95 o                         
  -8  -2   5         27.48        133.73        47.76 o                         
  -7  -2   5       5866.18       5916.47       100.00 o                         
  -6  -2   5       3227.52       3291.94        59.44 o                         
  -5  -2   5       1678.26       1938.97        33.43 o                         
  -4  -2   5        948.54        751.84        21.55 o                         
  -3  -2   5      33391.50      33616.28       279.19 o                         
  -2  -2   5       1122.38       1000.83        20.84 o                         
  -1  -2   5      28509.08      30349.87       218.02 o                         
   0  -2   5      11488.53       9873.88        80.14 o                         
   1  -2   5       6548.88       6424.04        67.21 o                         
   2  -2   5      27020.66      25918.85       253.77 o                         
   3  -2   5       7354.23       8360.62        91.30 o                         
   4  -2   5        754.23        789.38        28.62 o                         
   5  -2   5       2229.02       2318.22        45.32 o                         
   6  -2   5       8587.59       8591.78       121.75 o                         
   7  -2   5      16272.03      16254.44       239.40 o                         
   8  -2   5         14.20        -16.08        46.80 o                         
   9  -2   5       2581.16       2595.07       134.16 o                         
  10  -2   5          0.01        -14.85        92.28 o                         
 -11  -1   5          1.50        215.30       156.25 o                         
 -10  -1   5       3411.37       3654.28       148.39 o                         
  -9  -1   5          6.31         95.36        49.98 o                         
  -8  -1   5        482.13        453.32        48.73 o                         
  -7  -1   5        317.74        293.20        39.97 o                         
  -6  -1   5         64.92         71.55        26.27 o                         
  -5  -1   5       4854.14       4155.09        58.12 o                         
  -4  -1   5      22266.48      23280.27       197.44 o                         
  -3  -1   5       3866.80       3575.72        38.43 o                         
  -2  -1   5      21699.33      21831.40       191.69 o                         
  -1  -1   5      27054.07      24788.92       181.52 o                         
   0  -1   5       9763.50       9766.04        75.12 o                         
   1  -1   5      18539.04      17093.07       157.82 o                         
   2  -1   5         84.17        187.69        14.26 o                         
   3  -1   5       1096.30       1257.02        26.39 o                         
   4  -1   5         74.77         87.08        18.74 o                         
   5  -1   5       5717.61       5242.88        73.62 o                         
   6  -1   5      16249.77      16275.96       220.95 o                         
   7  -1   5        108.49        159.75        45.63 o                         
   8  -1   5       2000.75       1955.40        73.78 o                         
   9  -1   5        361.66        387.02        92.81 o                         
  10  -1   5         41.75         55.92        95.03 o                         
 -11   0   5       3100.16       2999.57       174.45 o                         
 -10   0   5        776.61        843.22        85.13 o                         
  -9   0   5        260.29        202.74        53.21 o                         
  -8   0   5        832.46        818.49        51.01 o                         
  -7   0   5         24.79         52.80        21.68 o                         
  -6   0   5       8746.00       8121.66        99.95 o                         
  -5   0   5       5042.38       5326.12        72.08 o                         
  -4   0   5       7921.32       7008.03        75.78 o                         
  -3   0   5       7877.95       8037.63        79.29 o                         
  -2   0   5      79672.42      81381.66       648.89 o                         
  -1   0   5      49779.58      53174.20       436.68 o                         
   0   0   5       1803.73       1332.74        26.12 o                         
   1   0   5        153.93        371.75        13.21 o                         
   2   0   5       2328.46       2202.15        30.67 o                         
   3   0   5        237.16        263.99        19.28 o                         
   4   0   5       1808.79       1771.69        36.28 o                         
   5   0   5      18692.69      18704.26       194.32 o                         
   6   0   5          1.67         79.36        29.41 o                         
   7   0   5       1413.86       1398.29        59.34 o                         
   8   0   5       1612.25       1306.95        63.62 o                         
   9   0   5         86.46        125.58        94.42 o                         
  10   0   5        120.59         35.88       105.01 o                         
 -11   1   5       1706.42       1633.37       153.80 o                         
 -10   1   5        727.80        651.81        77.95 o                         
  -9   1   5        545.50        461.55        68.12 o                         
  -8   1   5        599.97        459.40        36.28 o                         
  -7   1   5       3503.01       3470.60        86.50 o                         
  -6   1   5         66.05        126.59        27.85 o                         
  -5   1   5       4244.90       3880.89        59.32 o                         
  -4   1   5       2165.11       2275.50        48.68 o                         
  -3   1   5      16688.40      15803.88       179.21 o                         
  -2   1   5      54619.53      56817.12       550.00 o                         
  -1   1   5       2930.21       3069.23        38.28 o                         
   0   1   5        341.65        862.69        15.25 o                         
   1   1   5       8639.66       9701.21       103.05 o                         
   2   1   5       4129.04       5196.31        54.79 o                         
   3   1   5       1982.10       2008.22        34.68 o                         
   4   1   5      16857.06      16021.30       172.60 o                         
   5   1   5          1.14        229.21        24.84 o                         
   6   1   5       1434.24       1251.22        41.60 o                         
   7   1   5        249.13        233.52        42.98 o                         
   8   1   5        247.97        214.28        62.71 o                         
   9   1   5          3.98        -34.25        85.40 o                         
  10   1   5       4032.63       4185.64       164.82 o                         
 -11   2   5        783.76        946.73       175.12 o                         
 -10   2   5        653.72        557.93        97.53 o                         
  -9   2   5       2678.54       2300.46       103.72 o                         
  -8   2   5        831.55        806.30        60.02 o                         
  -7   2   5        109.79        169.59        52.53 o                         
  -6   2   5        859.38        769.12        42.37 o                         
  -5   2   5        518.04        393.45        39.51 o                         
  -4   2   5        940.79        735.47        33.72 o                         
  -3   2   5      20770.07      19650.52       207.81 o                         
  -2   2   5       1152.58       1009.37        29.78 o                         
  -1   2   5        149.53        543.17        18.40 o                         
   0   2   5      10455.57      12041.90       124.39 o                         
   1   2   5       6646.78       7527.13        80.69 o                         
   2   2   5       2494.63       2310.44        39.61 o                         
   3   2   5      31516.65      31352.76       303.95 o                         
   4   2   5       1729.74       1556.63        39.67 o                         
   5   2   5        150.95         89.24        28.25 o                         
   6   2   5         80.27        183.59        38.81 o                         
   7   2   5        205.07        157.87        49.09 o                         
   8   2   5       1273.18       1345.09        92.11 o                         
   9   2   5       3771.57       3563.91       175.08 o                         
  10   2   5       1221.56       1406.00       126.26 o                         
 -10   3   5       2191.10       2167.65       160.66 o                         
  -9   3   5        147.99        173.04        70.90 o                         
  -8   3   5        345.44        271.25        68.99 o                         
  -7   3   5       1327.73       1273.41        78.03 o                         
  -6   3   5       5039.65       4750.95       169.27 o                         
  -5   3   5        159.46        304.32        41.50 o                         
  -4   3   5      16206.47      15249.93       213.31 o                         
  -3   3   5       2703.46       2692.33        59.50 o                         
  -2   3   5       1558.48       1251.26        39.62 o                         
  -1   3   5        387.75        462.21        26.84 o                         
   0   3   5      15336.66      17730.13       180.31 o                         
   1   3   5       1688.16       2037.42        33.92 o                         
   2   3   5      74825.93      80245.28       716.15 o                         
   3   3   5       6848.91       6391.99        87.67 o                         
   4   3   5       2544.50       2771.75        49.63 o                         
   5   3   5        308.27        355.74        31.25 o                         
   6   3   5       1276.77       1344.17        52.43 o                         
   7   3   5       3874.98       3691.46       182.76 o                         
   8   3   5       2231.10       1908.17        89.04 o                         
   9   3   5       1126.15       1216.92       124.32 o                         
  10   3   5        762.75        926.79       107.12 o                         
 -10   4   5        236.81        113.29       123.78 o                         
  -9   4   5        389.35        210.04        75.87 o                         
  -8   4   5       1858.48       1854.97        94.44 o                         
  -7   4   5       9728.78       9526.95       291.45 o                         
  -6   4   5         45.86        147.37        48.75 o                         
  -5   4   5      18057.84      17498.46       203.71 o                         
  -4   4   5       1728.26       1972.80        67.00 o                         
  -3   4   5        962.82        742.43        35.45 o                         
  -2   4   5       3133.01       2833.49        67.81 o                         
  -1   4   5      11917.60      13210.39       190.90 o                         
   0   4   5       2520.00       2659.49        54.08 o                         
   1   4   5      53431.41      56938.03       634.22 o                         
   2   4   5      10877.54      10434.80       109.54 o                         
   3   4   5       7177.36       7572.58        96.57 o                         
   4   4   5        345.84        305.49        33.14 o                         
   5   4   5       5465.11       5828.81       127.32 o                         
   6   4   5       5670.20       5846.24       129.01 o                         
   7   4   5       3544.25       3506.13       101.45 o                         
   8   4   5        485.52        641.56        85.14 o                         
   9   4   5        745.37        713.22        97.07 o                         
 -10   5   5         85.96       -114.72       114.72 o                         
  -9   5   5        127.84         93.84       104.00 o                         
  -8   5   5       8772.69       9115.24       206.72 o                         
  -7   5   5        113.00        167.36        48.79 o                         
  -6   5   5      14832.11      14897.45       256.83 o                         
  -5   5   5         88.85        122.03        45.67 o                         
  -4   5   5        153.31        174.74        47.52 o                         
  -3   5   5       5712.45       5489.89       101.97 o                         
  -2   5   5      12890.75      13153.54       185.97 o                         
  -1   5   5      11418.80      12641.84       139.17 o                         
   0   5   5      20418.60      20317.71       220.09 o                         
   1   5   5       4267.76       4064.14        70.50 o                         
   2   5   5      14216.54      15576.80       159.95 o                         
   3   5   5       1793.66       1508.40        37.03 o                         
   4   5   5      18137.69      19769.34       207.92 o                         
   5   5   5       2318.91       2304.26        59.30 o                         
   6   5   5       5836.89       6234.89       121.59 o                         
   7   5   5        820.96        870.11        65.23 o                         
   8   5   5       2867.04       3117.55       110.20 o                         
   9   5   5       1088.85       1056.62        89.72 o                         
  -9   6   5       3503.17       3597.92       166.24 o                         
  -8   6   5         22.80        183.31        75.80 o                         
  -7   6   5       9537.18       9932.07       284.70 o                         
  -6   6   5        277.80        224.24        63.31 o                         
  -5   6   5       1620.23       1786.09        96.70 o                         
  -4   6   5       2328.00       2207.38        76.94 o                         
  -3   6   5      13575.68      13306.25       233.45 o                         
  -2   6   5       6820.81       6866.67        90.17 o                         
  -1   6   5      11240.59      11533.82       125.61 o                         
   0   6   5        682.49        597.42        32.19 o                         
   1   6   5       8104.28       8723.60       116.38 o                         
   2   6   5       9122.35       9578.30       105.14 o                         
   3   6   5      11431.22      12818.30       164.89 o                         
   4   6   5        941.49        888.68        45.41 o                         
   5   6   5       9236.37       9489.29       133.87 o                         
   6   6   5       2475.87       2503.35        99.52 o                         
   7   6   5       7112.96       7072.48       176.10 o                         
   8   6   5        944.50       1076.98        83.09 o                         
  -9   7   5         99.68        -20.33       119.56 o                         
  -8   7   5       2504.01       2371.12       148.12 o                         
  -7   7   5        456.13        445.30        85.61 o                         
  -6   7   5       2296.85       2088.21       124.70 o                         
  -5   7   5        990.28        824.52        78.29 o                         
  -4   7   5      16843.62      16558.30       320.66 o                         
  -3   7   5       1009.69       1197.94        64.82 o                         
  -2   7   5       5775.94       5919.41        87.85 o                         
  -1   7   5       2344.22       2038.18        52.74 o                         
   0   7   5       7113.32       7242.55       104.98 o                         
   1   7   5       9677.26       9877.14       142.70 o                         
   2   7   5       7154.97       8118.11       138.75 o                         
   3   7   5       1865.03       1781.71        69.63 o                         
   4   7   5       3005.85       2849.80       111.06 o                         
   5   7   5       1512.58       1441.69        86.43 o                         
   6   7   5      13461.02      14410.19       328.84 o                         
   7   7   5        121.99         65.20        68.35 o                         
   8   7   5       3544.72       3601.82       150.45 o                         
  -8   8   5         82.39        112.86        86.98 o                         
  -7   8   5        643.22        434.43        78.54 o                         
  -6   8   5       2043.51       2009.81       193.37 o                         
  -5   8   5       5816.40       5617.37       131.29 o                         
  -4   8   5        253.92        201.88        55.62 o                         
  -3   8   5       6747.30       6966.20       169.76 o                         
  -2   8   5       3550.14       3282.35        80.24 o                         
  -1   8   5      10327.55      10184.31       207.34 o                         
   0   8   5       8159.59       8183.17       183.99 o                         
   1   8   5       1185.23       1305.81        95.40 o                         
   2   8   5       1488.78       1333.21        96.37 o                         
   3   8   5        252.18        234.95        65.20 o                         
   4   8   5        209.43        265.24        79.52 o                         
   5   8   5      10679.41      11612.87       252.77 o                         
   6   8   5          6.06        155.46        74.91 o                         
   7   8   5       2277.64       2060.53       117.96 o                         
  -7   9   5       1507.63       1666.44       132.58 o                         
  -6   9   5       1239.88       1080.73        98.97 o                         
  -5   9   5        624.88        619.38        80.34 o                         
  -4   9   5       2363.36       2181.79        78.09 o                         
  -3   9   5       2196.01       2532.95        86.00 o                         
  -2   9   5      11102.75      11345.28       192.57 o                         
  -1   9   5        932.29        827.70        55.12 o                         
   0   9   5       1096.77        954.70        68.27 o                         
   1   9   5         17.07         24.02        66.10 o                         
   2   9   5         34.05        -15.77        69.38 o                         
   3   9   5         16.38        151.91        68.74 o                         
   4   9   5       5066.66       5424.52       242.58 o                         
   5   9   5          0.61        154.27        99.72 o                         
   6   9   5        897.89        694.68       144.86 o                         
  -6  10   5         61.62         -3.59        89.19 o                         
  -5  10   5        687.49        783.42        91.89 o                         
  -4  10   5        262.31        419.67        93.84 o                         
  -3  10   5       5486.18       5589.40       180.76 o                         
  -2  10   5          9.21        -85.67        85.67 o                         
  -1  10   5        831.11        758.84        94.07 o                         
   0  10   5        912.44        823.78        80.01 o                         
   1  10   5        479.37        434.61        62.55 o                         
   2  10   5         65.25        101.92        76.04 o                         
   3  10   5       2440.80       2598.97       116.02 o                         
   4  10   5          2.16         88.80        94.69 o                         
   5  10   5        201.19        -60.27       107.25 o                         
  -4  11   5       3163.76       3498.19       142.59 o                         
  -3  11   5          4.82        -96.53        96.53 o                         
  -2  11   5        150.32         49.58        82.73 o                         
  -1  11   5       1111.87       1081.75       104.17 o                         
   0  11   5       1167.89        971.96       122.62 o                         
   1  11   5         74.37         86.25        82.23 o                         
   2  11   5       3724.65       3968.60       126.83 o                         
   3  11   5        287.02        547.18        97.41 o                         
  -3 -11   6        104.17        108.74        88.15 o                         
  -2 -11   6        444.09        377.81        80.25 o                         
  -1 -11   6       2773.88       2910.26       137.27 o                         
   0 -11   6        213.08        161.90        83.80 o                         
   1 -11   6       3647.50       3630.25       123.25 o                         
   2 -11   6       1683.18       1922.60       111.15 o                         
   3 -11   6        763.73        516.40        91.61 o                         
  -5 -10   6         55.64        -91.36       100.18 o                         
  -4 -10   6         22.02         38.01        82.89 o                         
  -3 -10   6       1655.34       1530.00        89.85 o                         
  -2 -10   6       3366.60       3173.30       102.17 o                         
  -1 -10   6          2.48         34.17        64.72 o                         
   0 -10   6       2731.37       2771.46       110.17 o                         
   1 -10   6       1760.94       1942.05        99.33 o                         
   2 -10   6       4154.16       4123.15       165.85 o                         
   3 -10   6        879.50        855.68        71.92 o                         
   4 -10   6       2473.78       2234.22       154.90 o                         
   5 -10   6         34.51        -77.39        77.39 o                         
  -6  -9   6        217.28        337.37        83.08 o                         
  -5  -9   6        728.24        562.49        87.51 o                         
  -4  -9   6       3882.33       3829.23       170.21 o                         
  -3  -9   6       4351.89       4251.75       107.38 o                         
  -2  -9   6        240.60        251.92        62.94 o                         
  -1  -9   6       2332.02       2349.57        87.69 o                         
   0  -9   6        271.39        207.05        82.29 o                         
   1  -9   6       5423.65       5527.34       141.67 o                         
   2  -9   6       2551.41       2592.47        99.99 o                         
   3  -9   6       3518.36       3402.20       125.74 o                         
   4  -9   6        136.99        185.39        59.19 o                         
   5  -9   6       2697.39       2515.28       102.00 o                         
   6  -9   6        155.18        265.26        78.47 o                         
  -7  -8   6        214.61        273.14        85.10 o                         
  -6  -8   6       4177.75       3870.09       102.56 o                         
  -5  -8   6       1481.91       1545.11        69.74 o                         
  -4  -8   6       6977.09       6804.82       217.82 o                         
  -3  -8   6        185.69        172.82        40.54 o                         
  -2  -8   6       3194.75       3059.78        59.07 o                         
  -1  -8   6         13.41         17.44        34.76 o                         
   0  -8   6       8843.71       8636.71       118.93 o                         
   1  -8   6       7224.55       7010.44       119.71 o                         
   2  -8   6       3104.90       3182.47        78.51 o                         
   3  -8   6         60.54         54.42        44.00 o                         
   4  -8   6       5385.85       5365.88       103.28 o                         
   5  -8   6        364.43        486.06        80.77 o                         
   6  -8   6      10431.85      11913.12       270.82 o                         
   7  -8   6        410.25        434.00        82.52 o                         
  -8  -7   6          0.17          6.92        78.65 o                         
  -7  -7   6       2708.86       2789.85       149.56 o                         
  -6  -7   6       1300.99       1631.01        85.08 o                         
  -5  -7   6       8243.64       8289.67       124.56 o                         
  -4  -7   6       1885.48       1836.89        50.49 o                         
  -3  -7   6       8961.38       8956.18       104.76 o                         
  -2  -7   6        118.71        121.18        24.77 o                         
  -1  -7   6      10288.95       9964.97       106.64 o                         
   0  -7   6      12887.70      12554.97       124.62 o                         
   1  -7   6       1471.30       1595.16        42.87 o                         
   2  -7   6        630.78        602.80        36.61 o                         
   3  -7   6       4683.82       4998.54        91.62 o                         
   4  -7   6          0.29         93.23        43.92 o                         
   5  -7   6      15479.98      16701.22       243.37 o                         
   6  -7   6          2.39         16.21        63.06 o                         
   7  -7   6       1031.16        886.96        75.74 o                         
   8  -7   6          0.60         76.71        78.10 o                         
  -9  -6   6         82.90         64.58        88.53 o                         
  -8  -6   6       1442.30       1451.31        84.47 o                         
  -7  -6   6       4134.18       4094.82       108.00 o                         
  -6  -6   6       2889.74       2674.78        77.01 o                         
  -5  -6   6       3086.50       3112.47        79.86 o                         
  -4  -6   6      15380.58      15349.15       164.30 o                         
  -3  -6   6        511.28        505.96        27.14 o                         
  -2  -6   6      25382.88      24826.33       195.85 o                         
  -1  -6   6       6184.52       5991.05        73.79 o                         
   0  -6   6        216.39        136.31        25.92 o                         
   1  -6   6        772.02        773.46        25.90 o                         
   2  -6   6       1814.14       1786.13        40.68 o                         
   3  -6   6        291.10        467.48        35.73 o                         
   4  -6   6      25578.91      26189.42       291.44 o                         
   5  -6   6        148.85        220.70        44.98 o                         
   6  -6   6       1620.43       1661.02        65.08 o                         
   7  -6   6         33.29         49.51        65.76 o                         
   8  -6   6       1529.94       1624.98        95.61 o                         
   9  -6   6        546.20        611.14        96.34 o                         
  -9  -5   6        551.93        569.87        86.01 o                         
  -8  -5   6       2909.22       2895.84       105.80 o                         
  -7  -5   6        254.57        285.43        55.76 o                         
  -6  -5   6       3650.54       3631.83        85.98 o                         
  -5  -5   6      13225.37      13137.03       157.85 o                         
  -4  -5   6        534.93        635.07        32.62 o                         
  -3  -5   6      26379.65      26280.17       227.51 o                         
  -2  -5   6        190.81        237.32        21.14 o                         
  -1  -5   6        243.37        462.14        24.64 o                         
   0  -5   6         99.07        117.66        23.23 o                         
   1  -5   6       9480.58       9222.94        92.19 o                         
   2  -5   6       1868.76       2005.43        39.94 o                         
   3  -5   6      17422.11      17591.96       171.34 o                         
   4  -5   6        665.80        676.06        36.35 o                         
   5  -5   6        293.36        284.61        33.45 o                         
   6  -5   6         20.98        106.15        48.26 o                         
   7  -5   6       3767.78       4037.57       151.74 o                         
   8  -5   6        133.32        196.32        82.87 o                         
   9  -5   6       3053.78       3308.29       123.01 o                         
 -10  -4   6       1122.17       1136.68       110.98 o                         
  -9  -4   6       1073.07       1021.04       100.62 o                         
  -8  -4   6        265.91        314.27        58.80 o                         
  -7  -4   6        802.51        851.36        47.87 o                         
  -6  -4   6       5062.32       5070.71        87.12 o                         
  -5  -4   6         50.52        145.32        29.80 o                         
  -4  -4   6      17180.70      17307.07       167.42 o                         
  -3  -4   6       2273.89       2312.73        38.33 o                         
  -2  -4   6        126.41        215.25        17.59 o                         
  -1  -4   6        335.17        507.74        20.42 o                         
   0  -4   6      17489.77      17612.20       139.66 o                         
   1  -4   6        180.50        357.22        20.30 o                         
   2  -4   6      11444.20      10726.60       108.30 o                         
   3  -4   6       3044.56       2611.31        44.97 o                         
   4  -4   6        830.27        785.61        34.14 o                         
   5  -4   6       1080.46       1238.40        47.95 o                         
   6  -4   6       1367.89       1781.48        88.78 o                         
   7  -4   6        231.54        370.42        75.08 o                         
   8  -4   6       2575.01       2820.26       130.01 o                         
   9  -4   6       2557.84       3064.01       142.53 o                         
 -10  -3   6         24.96          5.19        68.55 o                         
  -9  -3   6         54.62         46.62        64.97 o                         
  -8  -3   6        776.69        754.01        67.34 o                         
  -7  -3   6       3578.37       3352.69        94.17 o                         
  -6  -3   6         77.57        230.71        25.37 o                         
  -5  -3   6       5152.54       4819.38        56.64 o                         
  -4  -3   6       2594.15       2428.25        39.11 o                         
  -3  -3   6       1381.19        880.36        21.81 o                         
  -2  -3   6        754.47       1041.79        19.73 o                         
  -1  -3   6      25225.55      25702.52       189.47 o                         
   0  -3   6       5038.45       4618.74        45.55 o                         
   1  -3   6      20132.36      19089.11       161.03 o                         
   2  -3   6      19307.41      17816.15       172.60 o                         
   3  -3   6         50.54        143.97        26.45 o                         
   4  -3   6       4678.81       4708.49        69.35 o                         
   5  -3   6       1462.96       1640.40        46.25 o                         
   6  -3   6        598.03        632.70        39.67 o                         
   7  -3   6       1223.36       1081.44        67.20 o                         
   8  -3   6       5037.55       5206.57       195.19 o                         
   9  -3   6       2993.14       3273.21       135.49 o                         
  10  -3   6         44.46        -42.23       106.76 o                         
 -10  -2   6         53.60         19.91        67.05 o                         
  -9  -2   6        886.23        757.27        54.83 o                         
  -8  -2   6       5852.42       5689.29       101.50 o                         
  -7  -2   6         73.14        209.63        36.35 o                         
  -6  -2   6       1667.00       1539.51        43.09 o                         
  -5  -2   6       1060.21        969.05        28.29 o                         
  -4  -2   6       4770.95       4239.39        58.49 o                         
  -3  -2   6       3836.01       3531.83        41.35 o                         
  -2  -2   6      21757.78      21852.66       180.46 o                         
  -1  -2   6       8308.73       7835.04        63.30 o                         
   0  -2   6      23724.20      25221.77       188.11 o                         
   1  -2   6      41513.02      39961.97       319.93 o                         
   2  -2   6       2712.65       2975.90        40.05 o                         
   3  -2   6       2779.58       2545.48        40.33 o                         
   4  -2   6       2767.56       3089.10        54.55 o                         
   5  -2   6        841.74        917.56        34.52 o                         
   6  -2   6         84.76         95.13        33.10 o                         
   7  -2   6       3667.61       3622.55        76.23 o                         
   8  -2   6       3381.94       3443.32       142.77 o                         
   9  -2   6          1.04         85.90        55.76 o                         
  10  -2   6       1013.83        949.52       103.68 o                         
 -11  -1   6         54.14        -40.23        91.38 o                         
 -10  -1   6        148.26         88.18        67.37 o                         
  -9  -1   6       7824.37       7886.41       146.32 o                         
  -8  -1   6       1961.77       1986.97        63.57 o                         
  -7  -1   6       2683.50       2600.74        57.18 o                         
  -6  -1   6       3074.44       2764.87        46.10 o                         
  -5  -1   6        903.88        775.71        25.89 o                         
  -4  -1   6      17682.39      17252.12       155.31 o                         
  -3  -1   6       4768.67       4999.32        53.36 o                         
  -2  -1   6       7845.11       7708.70        70.59 o                         
  -1  -1   6      17916.08      18811.80       143.96 o                         
   0  -1   6      45057.24      43209.34       333.05 o                         
   1  -1   6      21237.96      22895.78       194.98 o                         
   2  -1   6       2091.30       1753.11        25.51 o                         
   3  -1   6       7303.64       9498.78       100.81 o                         
   4  -1   6        222.89        242.90        21.47 o                         
   5  -1   6         73.43         65.54        19.71 o                         
   6  -1   6       2077.32       1970.85        60.84 o                         
   7  -1   6       8086.36       8247.14       134.80 o                         
   8  -1   6        761.88        772.31        58.47 o                         
   9  -1   6        852.26        714.46        67.77 o                         
  10  -1   6         48.31        121.64        94.31 o                         
 -11   0   6          1.92        -62.82        99.07 o                         
 -10   0   6       5587.46       5477.30       232.70 o                         
  -9   0   6       1640.35       1420.88        60.35 o                         
  -8   0   6       4067.63       3757.26        78.77 o                         
  -7   0   6       2689.30       2550.35        57.07 o                         
  -6   0   6        828.68        898.82        34.82 o                         
  -5   0   6       9438.93       8635.66        93.18 o                         
  -4   0   6       3639.01       3653.77        46.49 o                         
  -3   0   6       2961.81       2397.88        33.12 o                         
  -2   0   6       9518.38       9493.46        82.55 o                         
  -1   0   6       1722.05        949.06        17.02 o                         
   0   0   6      23857.02      25419.50       265.07 o                         
   1   0   6       5242.34       4446.57        50.21 o                         
   2   0   6      17551.87      21762.75       193.17 o                         
   3   0   6       1184.34       1152.44        26.55 o                         
   4   0   6       5195.65       5551.97        66.74 o                         
   5   0   6       2615.27       2426.62        52.97 o                         
   6   0   6      14504.76      14750.53       221.68 o                         
   7   0   6       1155.36       1289.66        55.59 o                         
   8   0   6        188.16        160.83        58.50 o                         
   9   0   6         76.85        144.00        79.27 o                         
  10   0   6         88.02        -83.64       103.31 o                         
 -11   1   6       2049.99       2228.10       119.62 o                         
 -10   1   6        546.77        509.43        92.18 o                         
  -9   1   6       2532.02       2040.31        88.90 o                         
  -8   1   6       2482.60       2195.86        60.10 o                         
  -7   1   6       6133.69       6057.54       103.45 o                         
  -6   1   6       6778.54       6237.13        87.16 o                         
  -5   1   6       7896.97       7669.70       102.94 o                         
  -4   1   6        512.04        457.03        25.51 o                         
  -3   1   6       5954.32       5714.81        69.15 o                         
  -2   1   6          4.69        117.14        14.29 o                         
  -1   1   6      26880.06      26920.18       241.39 o                         
   0   1   6      18280.12      18588.77       168.11 o                         
   1   1   6       8474.52      11550.64       116.54 o                         
   2   1   6        389.63        457.99        17.52 o                         
   3   1   6       8681.59       9394.68       100.20 o                         
   4   1   6       1750.72       2028.10        41.01 o                         
   5   1   6      43739.88      44508.43       427.76 o                         
   6   1   6        248.96        352.80        38.77 o                         
   7   1   6       2069.63       1907.83        63.29 o                         
   8   1   6        231.71        311.59        60.27 o                         
   9   1   6         53.75        100.36        93.80 o                         
  10   1   6       1034.25        828.84       130.53 o                         
 -11   2   6        160.95        202.63        97.12 o                         
 -10   2   6        669.71        713.54       127.43 o                         
  -9   2   6         83.50         87.44        87.74 o                         
  -8   2   6       4827.43       4521.06       121.29 o                         
  -7   2   6       3462.14       3272.13        89.56 o                         
  -6   2   6       8233.28       8571.33       131.16 o                         
  -5   2   6       2311.22       2289.12        56.51 o                         
  -4   2   6      19075.75      19067.00       207.39 o                         
  -3   2   6          6.34        111.24        18.53 o                         
  -2   2   6      42205.44      40584.60       472.61 o                         
  -1   2   6      20764.40      21294.56       212.85 o                         
   0   2   6        158.75        395.85        16.37 o                         
   1   2   6       1426.14       1301.31        22.93 o                         
   2   2   6      16146.42      18255.54       182.49 o                         
   3   2   6          1.77         30.81        18.25 o                         
   4   2   6      77994.90      81263.97       767.69 o                         
   5   2   6        137.30        132.25        30.86 o                         
   6   2   6       4592.81       5000.16        85.84 o                         
   7   2   6        126.06         97.69        53.42 o                         
   8   2   6       1537.58       1477.73        78.21 o                         
   9   2   6       2304.49       2045.98        97.55 o                         
  10   2   6       2679.73       2716.93       161.22 o                         
 -10   3   6        262.12        339.39       108.66 o                         
  -9   3   6       3158.70       3195.57       125.03 o                         
  -8   3   6       3132.49       3091.26        99.98 o                         
  -7   3   6       3647.72       3889.39       128.80 o                         
  -6   3   6       2356.98       2085.05        76.95 o                         
  -5   3   6      21020.38      19839.02       312.61 o                         
  -4   3   6        742.88        598.01        28.91 o                         
  -3   3   6      53662.25      52694.66       625.33 o                         
  -2   3   6       9300.67       8912.77       112.18 o                         
  -1   3   6        348.09        671.06        23.17 o                         
   0   3   6       8962.89       9458.33       107.61 o                         
   1   3   6      10439.83      10816.37       109.09 o                         
   2   3   6       7143.60       8019.81        90.99 o                         
   3   3   6      58550.46      62268.31       635.91 o                         
   4   3   6       1054.12       1037.13        44.09 o                         
   5   3   6       4191.39       4758.99        75.08 o                         
   6   3   6          4.00         62.47        40.28 o                         
   7   3   6       5960.22       5807.78       108.67 o                         
   8   3   6       2626.97       2626.88       111.93 o                         
   9   3   6       3512.28       3630.97       134.80 o                         
 -10   4   6       1506.35       1571.02       164.99 o                         
  -9   4   6       1807.58       1783.60        97.38 o                         
  -8   4   6        254.41        365.58        75.12 o                         
  -7   4   6        236.53        153.71        52.64 o                         
  -6   4   6      12643.65      12869.92       196.74 o                         
  -5   4   6        478.18        567.20        42.90 o                         
  -4   4   6      40154.71      39313.26       508.50 o                         
  -3   4   6        202.00        223.94        34.95 o                         
  -2   4   6       1209.75       1511.03        33.17 o                         
  -1   4   6       5663.81       6097.25        97.08 o                         
   0   4   6      10153.96      10794.04       144.09 o                         
   1   4   6       8126.48       8784.59       100.22 o                         
   2   4   6      32251.46      33909.67       327.77 o                         
   3   4   6        223.77        128.65        25.62 o                         
   4   4   6       1831.35       1949.46        48.94 o                         
   5   4   6        401.36        365.99        45.72 o                         
   6   4   6      12427.50      13001.66       221.75 o                         
   7   4   6       1083.74        968.58        62.42 o                         
   8   4   6       5051.73       5054.77       244.71 o                         
   9   4   6        857.19        914.45       102.00 o                         
 -10   5   6        543.19        632.43       135.85 o                         
  -9   5   6        150.06          3.39        96.42 o                         
  -8   5   6          6.20         19.73        37.72 o                         
  -7   5   6       4840.27       4612.30       125.18 o                         
  -6   5   6        733.34        790.85       125.14 o                         
  -5   5   6      19756.11      19601.91       275.20 o                         
  -4   5   6        289.41        219.29        44.43 o                         
  -3   5   6       1460.53       1760.04        53.61 o                         
  -2   5   6        176.52        165.27        27.44 o                         
  -1   5   6      15849.58      15971.78       180.40 o                         
   0   5   6       1902.72       2170.94        77.82 o                         
   1   5   6      20377.99      20863.82       236.14 o                         
   2   5   6        809.21        596.45        27.06 o                         
   3   5   6        131.97        244.43        31.49 o                         
   4   5   6       3245.06       3051.43        59.98 o                         
   5   5   6       7960.66       8449.92       126.31 o                         
   6   5   6        946.27        891.94        58.98 o                         
   7   5   6       4171.48       3899.23       104.80 o                         
   8   5   6       3323.28       3466.81       107.65 o                         
   9   5   6       2093.84       2365.93       106.79 o                         
  -9   6   6          8.40       -113.71       113.71 o                         
  -8   6   6       3223.07       3237.56       171.73 o                         
  -7   6   6        280.13        393.16        73.68 o                         
  -6   6   6       4325.46       4331.33       183.52 o                         
  -5   6   6       2125.49       1969.79       165.49 o                         
  -4   6   6        622.86        718.05        50.50 o                         
  -3   6   6        166.46        185.22        38.01 o                         
  -2   6   6      18054.26      18463.17       271.61 o                         
  -1   6   6        281.82        226.57        24.77 o                         
   0   6   6      11268.42      11506.12       144.05 o                         
   1   6   6       8511.78       8263.87       122.35 o                         
   2   6   6       1516.22       1498.99        40.38 o                         
   3   6   6       3555.72       3588.17        69.52 o                         
   4   6   6       2795.77       2867.92        74.92 o                         
   5   6   6       1322.04       1257.64        58.30 o                         
   6   6   6        183.73        162.65        43.82 o                         
   7   6   6       2919.84       2956.95        99.60 o                         
   8   6   6       4038.08       4268.03       129.99 o                         
  -9   7   6       2425.66       2281.76       153.20 o                         
  -8   7   6          0.07         27.25       157.94 o                         
  -7   7   6       1031.21       1049.32        96.14 o                         
  -6   7   6        354.93        362.30        56.24 o                         
  -5   7   6        214.40        319.97        59.75 o                         
  -4   7   6       1828.20       1753.67       117.17 o                         
  -3   7   6       5619.91       6057.74       131.14 o                         
  -2   7   6        849.10        899.81        42.39 o                         
  -1   7   6       8537.09       8910.05       111.06 o                         
   0   7   6      11182.57      10848.67       163.69 o                         
   1   7   6       4805.53       5124.51        97.09 o                         
   2   7   6       2472.84       2749.71        84.68 o                         
   3   7   6        223.81        287.11        51.52 o                         
   4   7   6        413.22        492.89        49.14 o                         
   5   7   6        118.63        117.90        53.53 o                         
   6   7   6       1344.57       1381.17        82.92 o                         
   7   7   6       2733.49       2568.24       111.51 o                         
  -8   8   6        578.31        426.77       130.65 o                         
  -7   8   6        276.18        301.77        81.93 o                         
  -6   8   6         28.15        -75.37        77.53 o                         
  -5   8   6       1701.15       1346.99       183.46 o                         
  -4   8   6       1524.69       1556.87        78.95 o                         
  -3   8   6        220.13        134.46        49.37 o                         
  -2   8   6       1203.02       1094.77        90.84 o                         
  -1   8   6       9430.21       9141.64       191.25 o                         
   0   8   6       8129.40       7921.63       300.35 o                         
   1   8   6         13.01        -15.87        67.67 o                         
   2   8   6       1786.36       1839.82        78.43 o                         
   3   8   6        199.39        286.42        64.81 o                         
   4   8   6        128.94         23.79        71.35 o                         
   5   8   6        658.85        835.94       111.06 o                         
   6   8   6       2370.93       2632.96       104.08 o                         
   7   8   6         20.67        -18.74       108.74 o                         
  -7   9   6        329.01        269.47       112.81 o                         
  -6   9   6        863.06        772.60        96.75 o                         
  -5   9   6        519.37        581.77        77.78 o                         
  -4   9   6          2.50         45.99        53.32 o                         
  -3   9   6        372.67        276.03        70.28 o                         
  -2   9   6       2227.03       2091.60        78.66 o                         
  -1   9   6       5445.42       5462.00       187.19 o                         
   0   9   6         33.13        126.33        60.35 o                         
   1   9   6       1951.12       1837.42        99.85 o                         
   2   9   6       1464.77       1483.54        87.09 o                         
   3   9   6        430.89        345.54        76.12 o                         
   4   9   6        523.39        645.51        94.07 o                         
   5   9   6       3758.67       4208.10       197.62 o                         
   6   9   6        131.11        -69.68       145.91 o                         
  -6  10   6        520.73        502.89        91.91 o                         
  -5  10   6         61.75        193.31        86.04 o                         
  -4  10   6        251.48        358.84        86.68 o                         
  -3  10   6         56.26        128.82        84.37 o                         
  -2  10   6       3502.24       3585.36       133.56 o                         
  -1  10   6        507.58        631.17        78.79 o                         
   0  10   6        516.28        387.91        76.39 o                         
   1  10   6        524.66        482.74        65.76 o                         
   2  10   6        957.31        870.69        85.78 o                         
   3  10   6        386.67        395.26        95.08 o                         
   4  10   6       6685.06       7271.88       195.66 o                         
  -4  11   6         28.87        103.02       100.15 o                         
  -3  11   6       2370.96       2363.68       135.46 o                         
  -2  11   6        513.62        628.61        93.84 o                         
  -1  11   6        253.02        349.74        99.62 o                         
   0  11   6         50.16        -44.91        98.98 o                         
   1  11   6       1323.60       1063.81        92.22 o                         
   2  11   6         15.01        101.22        92.97 o                         
  -3 -11   7         35.41        -90.13        90.13 o                         
  -2 -11   7        167.14         99.28        86.31 o                         
  -1 -11   7        952.23        939.69       105.09 o                         
   0 -11   7       3329.54       3194.83       123.29 o                         
   1 -11   7        244.79        215.24        90.70 o                         
   2 -11   7       2472.48       2847.37       121.75 o                         
   3 -11   7        283.16        265.33        89.67 o                         
  -5 -10   7       3550.46       3334.60       161.54 o                         
  -4 -10   7        117.66        133.48        84.30 o                         
  -3 -10   7        896.72        720.25        86.95 o                         
  -2 -10   7       1429.45       1330.13        78.94 o                         
  -1 -10   7       5164.38       5088.53       126.60 o                         
   0 -10   7        276.18        172.57        81.04 o                         
   1 -10   7       3330.23       3472.74       139.27 o                         
   2 -10   7         10.04        128.81        82.62 o                         
   3 -10   7       1107.50       1118.61        86.23 o                         
   4 -10   7       1566.31       1732.12        94.50 o                         
   5 -10   7       2555.21       2549.81       105.64 o                         
  -6  -9   7       1525.87       1537.81       108.78 o                         
  -5  -9   7        235.72        261.12        86.26 o                         
  -4  -9   7       2408.11       2089.67       112.82 o                         
  -3  -9   7        325.18        454.27        75.40 o                         
  -2  -9   7       8933.58       8820.79       149.78 o                         
  -1  -9   7         85.86         64.59        52.33 o                         
   0  -9   7       2816.10       2870.62       103.34 o                         
   1  -9   7        138.05        191.70        70.92 o                         
   2  -9   7       1964.56       1836.43        87.39 o                         
   3  -9   7       3819.60       4003.14       117.14 o                         
   4  -9   7       1460.29       1542.66        70.15 o                         
   5  -9   7          1.58          9.22        60.90 o                         
   6  -9   7       1206.81       1484.91       109.71 o                         
  -7  -8   7        258.22        199.88        83.42 o                         
  -6  -8   7         49.65        147.74        73.34 o                         
  -5  -8   7        762.60        721.56        58.83 o                         
  -4  -8   7       1050.26        866.91        65.92 o                         
  -3  -8   7       9031.34       9086.56       151.08 o                         
  -2  -8   7       2046.45       1945.24        62.12 o                         
  -1  -8   7       4785.66       4930.87        86.35 o                         
   0  -8   7       2178.01       2025.82        61.70 o                         
   1  -8   7       5138.73       4913.18       100.11 o                         
   2  -8   7       5601.32       5498.50       119.36 o                         
   3  -8   7        426.32        396.56        45.50 o                         
   4  -8   7         23.03        145.46        57.11 o                         
   5  -8   7        823.44        826.18        72.39 o                         
   6  -8   7        260.54        335.91        88.72 o                         
   7  -8   7       4517.43       5589.68       147.54 o                         
  -8  -7   7         40.61         32.15        84.23 o                         
  -7  -7   7         16.89         86.29        76.21 o                         
  -6  -7   7        224.67        187.31        69.49 o                         
  -5  -7   7       3444.54       3824.17        87.59 o                         
  -4  -7   7       2207.16       2046.30        52.73 o                         
  -3  -7   7       3297.35       3134.42        70.55 o                         
  -2  -7   7       5916.19       5853.59        85.25 o                         
  -1  -7   7       6692.96       6669.43        89.22 o                         
   0  -7   7      16076.79      15686.40       195.45 o                         
   1  -7   7       2479.03       2370.05        58.26 o                         
   2  -7   7        440.96        400.96        39.15 o                         
   3  -7   7        341.33        281.13        38.68 o                         
   4  -7   7        319.23        396.88        48.10 o                         
   5  -7   7         63.17        193.18        67.49 o                         
   6  -7   7       6914.65       7935.83       153.47 o                         
   7  -7   7          0.40         49.47        74.40 o                         
   8  -7   7        103.58        130.23        81.29 o                         
  -9  -6   7        442.89        411.53        91.60 o                         
  -8  -6   7         11.71        118.70        72.62 o                         
  -7  -6   7        299.86        307.69        67.26 o                         
  -6  -6   7       1907.18       1917.26        71.40 o                         
  -5  -6   7        204.00        241.47        46.54 o                         
  -4  -6   7       3695.12       3567.42        61.00 o                         
  -3  -6   7       3232.23       3288.68        49.84 o                         
  -2  -6   7       5043.32       4952.80        65.79 o                         
  -1  -6   7      15977.00      15733.99       152.52 o                         
   0  -6   7         39.16         41.84        28.09 o                         
   1  -6   7        255.59        356.55        25.26 o                         
   2  -6   7       3201.96       3021.68        51.56 o                         
   3  -6   7       3122.23       3142.36        58.85 o                         
   4  -6   7          0.12        272.43        38.11 o                         
   5  -6   7       5994.34       6361.99       126.38 o                         
   6  -6   7         60.51        232.64        60.94 o                         
   7  -6   7         62.78        -63.88        71.34 o                         
   8  -6   7         35.73         85.40        78.51 o                         
  -9  -5   7        370.04        246.91        84.19 o                         
  -8  -5   7       2308.42       2298.29        88.42 o                         
  -7  -5   7        873.56        834.32        62.10 o                         
  -6  -5   7        219.42        210.67        44.71 o                         
  -5  -5   7       2388.10       2282.93        57.65 o                         
  -4  -5   7       1518.47       1535.55        38.62 o                         
  -3  -5   7        978.38        898.11        26.59 o                         
  -2  -5   7      12857.94      12858.20       119.13 o                         
  -1  -5   7         78.28         57.78        22.32 o                         
   0  -5   7        355.96        216.59        23.49 o                         
   1  -5   7       3731.11       3746.63        49.64 o                         
   2  -5   7       8012.71       7719.75        81.97 o                         
   3  -5   7        395.29        384.22        31.38 o                         
   4  -5   7      11381.44      11466.36       130.18 o                         
   5  -5   7        846.17        868.41        42.57 o                         
   6  -5   7        957.69       1047.75        59.34 o                         
   7  -5   7        101.31         64.96        75.42 o                         
   8  -5   7        295.68        321.09        84.65 o                         
   9  -5   7        241.81        325.20        95.89 o                         
 -10  -4   7         56.28        -35.27        85.70 o                         
  -9  -4   7       2303.23       2043.77        82.26 o                         
  -8  -4   7         44.50        114.33        55.63 o                         
  -7  -4   7         47.51         78.03        50.66 o                         
  -6  -4   7       3811.70       3780.03        74.34 o                         
  -5  -4   7       5171.10       5392.30        70.91 o                         
  -4  -4   7        400.31        503.94        29.22 o                         
  -3  -4   7       5917.25       5790.60        62.75 o                         
  -2  -4   7        102.28        188.47        17.60 o                         
  -1  -4   7       2069.31       1519.05        29.52 o                         
   0  -4   7       1827.25       1950.98        31.06 o                         
   1  -4   7      17745.26      17928.59       144.57 o                         
   2  -4   7       1833.85       1699.77        38.52 o                         
   3  -4   7      20991.49      21099.90       206.48 o                         
   4  -4   7       7794.32       7501.77       101.35 o                         
   5  -4   7        284.74        281.42        40.59 o                         
   6  -4   7        980.04       1104.69        55.83 o                         
   7  -4   7       1386.51       1289.61        85.34 o                         
   8  -4   7       1068.43       1040.62        97.21 o                         
   9  -4   7       1357.57       1436.83       120.76 o                         
 -10  -3   7       1091.78        949.29        86.80 o                         
  -9  -3   7          7.41        -47.29        60.25 o                         
  -8  -3   7         91.57         50.96        41.16 o                         
  -7  -3   7       2724.61       2436.01        90.82 o                         
  -6  -3   7      16600.64      17109.08       177.80 o                         
  -5  -3   7         40.31        130.69        25.46 o                         
  -4  -3   7       9480.36       9185.96        84.82 o                         
  -3  -3   7        227.48        319.45        19.23 o                         
  -2  -3   7       4124.89       3411.69        36.57 o                         
  -1  -3   7       3369.56       3160.52        38.48 o                         
   0  -3   7      22519.03      23347.30       175.15 o                         
   1  -3   7         42.22         71.07        21.51 o                         
   2  -3   7      28220.79      27669.86       254.74 o                         
   3  -3   7      16360.01      15709.71       157.12 o                         
   4  -3   7       6893.43       7393.88        93.36 o                         
   5  -3   7       1513.94       1359.00        47.39 o                         
   6  -3   7       3443.81       3754.96        91.73 o                         
   7  -3   7       1535.21       1614.22        59.35 o                         
   8  -3   7        950.99        973.69        81.08 o                         
   9  -3   7        883.78       1215.74       108.31 o                         
  10  -3   7        710.22        862.70       121.76 o                         
 -10  -2   7         95.77        140.62        64.19 o                         
  -9  -2   7        300.79        279.89        57.35 o                         
  -8  -2   7        542.99        488.87        45.73 o                         
  -7  -2   7      21295.07      21440.59       272.16 o                         
  -6  -2   7       1726.29       1659.97        38.98 o                         
  -5  -2   7      16292.55      15876.05       161.70 o                         
  -4  -2   7        555.30        569.83        22.58 o                         
  -3  -2   7        408.09        261.28        19.46 o                         
  -2  -2   7      14251.74      13382.95       114.00 o                         
  -1  -2   7      17784.60      17376.26       125.29 o                         
   0  -2   7       3050.79       3907.94        41.03 o                         
   1  -2   7      24910.81      25600.33       201.76 o                         
   2  -2   7      10424.25       9285.57        86.51 o                         
   3  -2   7      18247.65      19768.72       173.30 o                         
   4  -2   7       4817.46       4110.78        58.44 o                         
   5  -2   7       7984.94       8328.40        93.55 o                         
   6  -2   7        331.16        304.03        32.33 o                         
   7  -2   7       3179.11       3037.23       148.53 o                         
   8  -2   7        905.34       1047.56        65.02 o                         
   9  -2   7       2881.14       2986.11       169.49 o                         
  10  -2   7       1118.36       1339.24       102.98 o                         
 -10  -1   7         29.48         81.64        63.18 o                         
  -9  -1   7         49.99         60.21        49.80 o                         
  -8  -1   7      13134.48      13327.23       165.55 o                         
  -7  -1   7        344.96        410.58        37.48 o                         
  -6  -1   7      14734.11      14465.94       139.17 o                         
  -5  -1   7        783.30        800.59        26.77 o                         
  -4  -1   7       2368.82       2740.65        41.21 o                         
  -3  -1   7       9665.69       8893.02        86.16 o                         
  -2  -1   7      34325.64      35183.84       257.06 o                         
  -1  -1   7       6796.77       8106.31        67.14 o                         
   0  -1   7      12501.27      12816.70       103.25 o                         
   1  -1   7       1041.24        755.57        18.55 o                         
   2  -1   7      15272.80      14808.14       128.00 o                         
   3  -1   7      14996.97      13939.76       125.94 o                         
   4  -1   7      18497.06      19615.78       187.85 o                         
   5  -1   7        155.10        155.54        23.05 o                         
   6  -1   7       8764.74       9376.37       134.90 o                         
   7  -1   7       1875.02       1948.41        90.78 o                         
   8  -1   7       8452.96       8972.03       167.57 o                         
   9  -1   7       1312.35       1454.67       109.23 o                         
  10  -1   7       1061.38       1231.67       106.56 o                         
 -11   0   7         47.08         52.42        96.90 o                         
 -10   0   7       1422.71       1249.20        76.89 o                         
  -9   0   7       5276.70       5418.82       161.63 o                         
  -8   0   7         34.52         35.47        33.49 o                         
  -7   0   7       7341.30       6999.87        91.23 o                         
  -6   0   7       1210.65        985.10        33.29 o                         
  -5   0   7      10807.24      11208.87       116.01 o                         
  -4   0   7      12074.11      10548.10       101.78 o                         
  -3   0   7      38794.18      39275.84       313.66 o                         
  -2   0   7         27.52         97.69        13.81 o                         
  -1   0   7      19052.97      18226.92       145.73 o                         
   0   0   7       3000.87       2382.59        37.82 o                         
   1   0   7      26237.58      26605.76       217.28 o                         
   2   0   7      33683.86      32481.43       284.08 o                         
   3   0   7       9603.67      11410.30       114.60 o                         
   4   0   7        385.90        378.62        25.19 o                         
   5   0   7       7541.74       7953.76       136.06 o                         
   6   0   7       1702.30       1445.35        45.76 o                         
   7   0   7      25352.92      26067.36       355.37 o                         
   8   0   7        560.38        511.40        64.78 o                         
   9   0   7       2080.36       1888.66       114.09 o                         
  10   0   7         23.26        117.61        94.99 o                         
 -11   1   7        416.16        560.96        96.40 o                         
 -10   1   7       3283.83       3394.13       113.93 o                         
  -9   1   7          6.45         99.73        58.19 o                         
  -8   1   7       1856.32       1795.71        60.39 o                         
  -7   1   7         17.26          3.44        39.56 o                         
  -6   1   7       4799.84       5307.80        75.96 o                         
  -5   1   7       7885.01       6884.01        88.46 o                         
  -4   1   7      25141.51      25468.87       252.09 o                         
  -3   1   7       4008.78       3657.32        44.99 o                         
  -2   1   7      35906.89      36526.74       361.41 o                         
  -1   1   7       1989.26       1727.20        28.02 o                         
   0   1   7      39090.98      39494.95       312.09 o                         
   1   1   7      31183.56      31364.74       279.72 o                         
   2   1   7       1877.23       2701.45        36.53 o                         
   3   1   7       2371.14       2743.11        40.38 o                         
   4   1   7       5160.16       5639.37        71.79 o                         
   5   1   7         96.85        162.02        29.21 o                         
   6   1   7      30498.04      31497.03       357.19 o                         
   7   1   7         12.66         -8.41        46.60 o                         
   8   1   7       2938.50       2553.41       117.49 o                         
   9   1   7         60.02        -13.99        85.45 o                         
  10   1   7        397.48        203.20       122.40 o                         
 -10   2   7        347.71        437.48        82.20 o                         
  -9   2   7       1240.15       1298.74        78.49 o                         
  -8   2   7         11.87         -4.51        68.49 o                         
  -7   2   7       2309.33       2162.58        61.86 o                         
  -6   2   7      13321.43      13219.99       173.18 o                         
  -5   2   7       5625.70       5677.03        90.67 o                         
  -4   2   7       5756.88       5563.90        72.73 o                         
  -3   2   7      22168.05      22542.07       229.57 o                         
  -2   2   7       7804.42       7431.88        93.06 o                         
  -1   2   7      57772.54      57647.25       539.01 o                         
   0   2   7      11680.56      12236.84       132.39 o                         
   1   2   7        742.78       1187.99        25.47 o                         
   2   2   7       1532.57       1740.24        32.75 o                         
   3   2   7        996.63       1067.35        27.62 o                         
   4   2   7       1234.64       1494.29        39.32 o                         
   5   2   7      20967.25      21523.56       232.03 o                         
   6   2   7        115.67        103.90        35.09 o                         
   7   2   7       1817.28       1657.24        92.34 o                         
   8   2   7        449.73        303.27        52.24 o                         
   9   2   7        803.09        768.97        97.17 o                         
  10   2   7        348.20        201.10       102.73 o                         
 -10   3   7       1264.95       1284.01       104.11 o                         
  -9   3   7         86.94         59.16        61.79 o                         
  -8   3   7       1542.07       1508.61        70.25 o                         
  -7   3   7       6583.34       6291.99       178.71 o                         
  -6   3   7        123.01        107.01        34.56 o                         
  -5   3   7       3306.60       3067.87        83.65 o                         
  -4   3   7       8579.16       8446.31       119.17 o                         
  -3   3   7       3628.29       3261.60        63.20 o                         
  -2   3   7      47199.83      47109.04       454.50 o                         
  -1   3   7         40.31         80.60        16.88 o                         
   0   3   7        283.70        664.44        22.40 o                         
   1   3   7       1900.97       2258.68        39.23 o                         
   2   3   7       5366.18       5543.77        67.13 o                         
   3   3   7        632.20        809.56        30.43 o                         
   4   3   7      15234.46      14980.02       197.93 o                         
   5   3   7        264.40        299.08        41.55 o                         
   6   3   7        106.74        167.58        45.63 o                         
   7   3   7         94.05        132.85        50.23 o                         
   8   3   7       1524.46       1516.63        99.88 o                         
   9   3   7         96.85        113.26        76.47 o                         
 -10   4   7         88.01        -12.93       111.52 o                         
  -9   4   7       1443.95       1367.85       143.82 o                         
  -8   4   7        972.53        819.31        87.05 o                         
  -7   4   7        355.87        344.20        73.34 o                         
  -6   4   7       1099.45       1129.75        75.21 o                         
  -5   4   7       2443.78       2258.85        61.87 o                         
  -4   4   7        378.52        500.95        38.50 o                         
  -3   4   7      21295.07      21716.65       280.62 o                         
  -2   4   7        320.50        380.41        23.06 o                         
  -1   4   7        232.64        179.49        26.18 o                         
   0   4   7       5804.99       6080.27        91.95 o                         
   1   4   7      11559.08      12433.08       132.65 o                         
   2   4   7         17.56         67.53        21.79 o                         
   3   4   7      12368.11      12520.08       159.70 o                         
   4   4   7       3055.05       2992.01        60.00 o                         
   5   4   7        469.55        637.57        58.77 o                         
   6   4   7        282.54        438.36        65.73 o                         
   7   4   7        642.21        613.99        78.57 o                         
   8   4   7        420.14        519.09       121.39 o                         
   9   4   7       1575.81       1512.75       111.72 o                         
 -10   5   7       1867.26       2103.12       203.05 o                         
  -9   5   7          3.51        -42.17        86.02 o                         
  -8   5   7         71.01         45.48        79.37 o                         
  -7   5   7        571.85        625.46        65.90 o                         
  -6   5   7       3289.31       3235.43        91.93 o                         
  -5   5   7         28.58        209.22        46.61 o                         
  -4   5   7       5867.86       5777.58       105.79 o                         
  -3   5   7       2068.80       1890.39        53.24 o                         
  -2   5   7       1127.56        802.72        58.12 o                         
  -1   5   7        554.39        652.46        35.80 o                         
   0   5   7      11204.61      12150.75       156.28 o                         
   1   5   7       2100.08       2180.12        47.97 o                         
   2   5   7      15752.67      15868.68       171.31 o                         
   3   5   7      12517.07      12297.06       143.14 o                         
   4   5   7        208.80        170.11        32.36 o                         
   5   5   7        286.29        378.60        50.56 o                         
   6   5   7        341.11        332.44        56.92 o                         
   7   5   7        846.22        815.28        71.71 o                         
   8   5   7         82.08        147.36        83.62 o                         
  -9   6   7         43.65        155.31       115.19 o                         
  -8   6   7       1112.22       1273.84       117.90 o                         
  -7   6   7       4338.31       4230.29       175.55 o                         
  -6   6   7         90.96        230.96        57.67 o                         
  -5   6   7       3013.57       3077.92       149.14 o                         
  -4   6   7        553.88        463.96        48.13 o                         
  -3   6   7       3030.65       2854.66        65.72 o                         
  -2   6   7       1817.80       1514.55        53.19 o                         
  -1   6   7       4511.07       4656.92        75.12 o                         
   0   6   7        337.67        323.17        38.78 o                         
   1   6   7      14974.87      15688.58       203.05 o                         
   2   6   7      12510.06      12846.49       167.70 o                         
   3   6   7       1346.83       1363.02        48.88 o                         
   4   6   7         99.71        151.83        47.19 o                         
   5   6   7       1224.38       1300.99        73.06 o                         
   6   6   7        517.72        445.59        59.51 o                         
   7   6   7         46.83         13.82        69.61 o                         
   8   6   7       1015.79       1198.55        96.50 o                         
  -9   7   7         80.81         60.88       130.74 o                         
  -8   7   7       3891.94       4048.90       292.61 o                         
  -7   7   7        145.53        294.48        77.20 o                         
  -6   7   7       3370.53       3208.43       115.96 o                         
  -5   7   7       1185.23       1251.94        90.13 o                         
  -4   7   7         29.88         49.78        51.08 o                         
  -3   7   7       5566.57       5628.19       162.26 o                         
  -2   7   7       2406.40       2191.39        85.81 o                         
  -1   7   7         15.61         83.88        36.21 o                         
   0   7   7       3241.93       3374.71        81.92 o                         
   1   7   7       8457.56       8676.31       156.52 o                         
   2   7   7       4802.30       4831.16       202.93 o                         
   3   7   7         14.44         66.32        58.43 o                         
   4   7   7       6170.24       6194.96       233.66 o                         
   5   7   7          9.57         48.80        64.81 o                         
   6   7   7        285.23        232.18        73.11 o                         
   7   7   7        665.68        759.83        90.72 o                         
  -8   8   7        152.91        291.02       131.23 o                         
  -7   8   7       2723.02       2648.26       218.41 o                         
  -6   8   7       1927.90       1809.76       139.16 o                         
  -5   8   7        945.93        782.89        97.85 o                         
  -4   8   7       2222.45       2175.99       106.75 o                         
  -3   8   7       3450.43       3408.62       121.18 o                         
  -2   8   7         17.28         96.25        51.27 o                         
  -1   8   7       2397.05       2315.00        83.07 o                         
   0   8   7        993.95       1112.84        85.64 o                         
   1   8   7       5162.79       5936.89       138.46 o                         
   2   8   7       1602.27       1694.94        94.14 o                         
   3   8   7       5964.69       5986.38       193.20 o                         
   4   8   7        148.77         97.60        73.18 o                         
   5   8   7       2401.51       2180.14       130.44 o                         
   6   8   7        620.20        607.92       117.64 o                         
  -7   9   7        383.32        378.21       153.34 o                         
  -6   9   7       2141.01       2065.21       106.72 o                         
  -5   9   7        999.85       1121.60        90.39 o                         
  -4   9   7       4167.46       4090.67       203.08 o                         
  -3   9   7         13.80         13.55        33.05 o                         
  -2   9   7       1581.15       1374.67        80.62 o                         
  -1   9   7         28.60         48.99        51.30 o                         
   0   9   7       5260.15       6096.91       214.61 o                         
   1   9   7       4610.72       4515.79       187.54 o                         
   2   9   7       2135.26       2087.03        89.68 o                         
   3   9   7         92.97        115.17        67.15 o                         
   4   9   7       1486.01       1322.39        97.75 o                         
   5   9   7        202.43        191.45       108.96 o                         
  -5  10   7       3150.16       3310.69       123.56 o                         
  -4  10   7        111.29         59.17        88.72 o                         
  -3  10   7       2647.86       2675.63       141.29 o                         
  -2  10   7        213.03        373.86        98.08 o                         
  -1  10   7       6309.05       6826.14       227.72 o                         
   0  10   7       2958.84       3059.75       212.39 o                         
   1  10   7       1101.15       1031.84        96.62 o                         
   2  10   7        610.18        574.50        97.45 o                         
   3  10   7        972.70        937.04       103.96 o                         
   4  10   7         53.57         91.61        98.43 o                         
  -3  11   7         19.84       -115.62       115.62 o                         
  -2  11   7       8257.51       9512.47       316.06 o                         
  -1  11   7       1081.96        814.80       103.62 o                         
   0  11   7        458.50        407.69       114.70 o                         
   1  11   7        443.71        323.02        94.84 o                         
  -2 -11   8        260.96        123.88        89.29 o                         
  -1 -11   8        150.73         86.27        90.89 o                         
   0 -11   8          2.31        135.15       104.76 o                         
   1 -11   8       3541.23       3644.23       140.63 o                         
   2 -11   8         38.98       -100.25       117.62 o                         
  -5 -10   8         63.42        -94.79        94.79 o                         
  -4 -10   8        712.46        599.95        89.73 o                         
  -3 -10   8        410.22        432.06        83.83 o                         
  -2 -10   8        200.82        175.62        69.23 o                         
  -1 -10   8          5.06         28.48        71.26 o                         
   0 -10   8       5973.26       6015.22       159.51 o                         
   1 -10   8        217.39        108.03        94.22 o                         
   2 -10   8       1522.51       1565.58        99.33 o                         
   3 -10   8        670.96        740.82        83.41 o                         
   4 -10   8         84.34        -26.36        78.13 o                         
  -6  -9   8         54.74        -10.58        96.47 o                         
  -5  -9   8        155.27         90.36        85.99 o                         
  -4  -9   8        229.71        337.16        83.87 o                         
  -3  -9   8         76.51        177.42        73.79 o                         
  -2  -9   8       1067.67       1143.35        71.44 o                         
  -1  -9   8       5263.08       5200.44       114.79 o                         
   0  -9   8       2769.02       2699.00        85.68 o                         
   1  -9   8       3489.99       3377.64       109.54 o                         
   2  -9   8       3515.77       3821.29       108.74 o                         
   3  -9   8        890.13        914.33        75.80 o                         
   4  -9   8       1104.14       1314.27        81.13 o                         
   5  -9   8        912.03       1108.29       127.21 o                         
   6  -9   8          0.17        -76.39        82.23 o                         
  -7  -8   8        769.80        994.69        93.64 o                         
  -6  -8   8        221.61        279.14        65.97 o                         
  -5  -8   8        258.43        416.02        62.09 o                         
  -4  -8   8         40.51        176.44        74.14 o                         
  -3  -8   8       3447.32       3284.71        85.19 o                         
  -2  -8   8       1550.53       1404.87        63.28 o                         
  -1  -8   8       3506.85       3373.74        81.20 o                         
   0  -8   8       3670.82       3443.79        78.69 o                         
   1  -8   8       4521.97       4553.42       109.15 o                         
   2  -8   8       5073.37       4781.68       111.83 o                         
   3  -8   8        586.19        670.35        51.35 o                         
   4  -8   8        614.90        528.79        60.74 o                         
   5  -8   8        186.56        136.95        78.40 o                         
   6  -8   8         79.40         85.06        85.03 o                         
   7  -8   8        169.12        352.10        89.39 o                         
  -8  -7   8       1991.11       2186.96        92.08 o                         
  -7  -7   8       1084.13       1047.88        74.66 o                         
  -6  -7   8       1119.01       1200.39        83.40 o                         
  -5  -7   8        359.68        378.94        53.87 o                         
  -4  -7   8       3502.23       3316.90        92.08 o                         
  -3  -7   8       1081.58        934.67        51.77 o                         
  -2  -7   8       2763.95       2508.30        57.97 o                         
  -1  -7   8       1591.92       1725.11        50.06 o                         
   0  -7   8       1490.54       1535.41        52.19 o                         
   1  -7   8       7747.42       7754.45       100.60 o                         
   2  -7   8        485.61        450.42        39.97 o                         
   3  -7   8       2313.27       2228.00        61.79 o                         
   4  -7   8       1288.03       1312.73        62.48 o                         
   5  -7   8       1347.42       1360.47        88.44 o                         
   6  -7   8        123.71        379.88        75.76 o                         
   7  -7   8       3228.84       3729.07       113.92 o                         
   8  -7   8        111.45        -21.90        90.59 o                         
  -9  -6   8       1752.58       1996.15       100.44 o                         
  -8  -6   8       1243.37       1219.99        84.54 o                         
  -7  -6   8        689.61        706.20        66.43 o                         
  -6  -6   8       4173.91       4250.53       149.55 o                         
  -5  -6   8       2536.86       2400.60        62.87 o                         
  -4  -6   8       1052.80       1004.14        36.71 o                         
  -3  -6   8       1991.03       1923.20        45.36 o                         
  -2  -6   8       2459.14       2641.06        49.65 o                         
  -1  -6   8         13.07         56.58        27.83 o                         
   0  -6   8      11429.34      11373.17       128.77 o                         
   1  -6   8       3653.06       3568.52        51.29 o                         
   2  -6   8        174.72        248.47        29.99 o                         
   3  -6   8       1286.15       1276.27        43.19 o                         
   4  -6   8       6284.12       6266.62       121.48 o                         
   5  -6   8        260.23        302.35        48.78 o                         
   6  -6   8      11075.79      12142.86       197.79 o                         
   7  -6   8          4.65         98.59        71.36 o                         
   8  -6   8         30.85        -87.51        87.51 o                         
  -9  -5   8        849.99        957.97        87.87 o                         
  -8  -5   8         14.53         74.67        69.08 o                         
  -7  -5   8       4644.17       4590.39       102.60 o                         
  -6  -5   8        188.53        238.00        44.23 o                         
  -5  -5   8       3866.90       3879.96        79.81 o                         
  -4  -5   8       3270.78       3069.06        52.85 o                         
  -3  -5   8      10245.96      10303.97        96.90 o                         
  -2  -5   8        942.29       1003.17        27.58 o                         
  -1  -5   8      13321.55      12988.42       115.12 o                         
   0  -5   8       4714.29       4802.80        64.02 o                         
   1  -5   8         75.49        152.58        21.16 o                         
   2  -5   8          2.68         22.71        25.19 o                         
   3  -5   8      11502.54      11856.76       127.46 o                         
   4  -5   8         35.62        144.12        39.15 o                         
   5  -5   8      20730.69      21937.34       274.16 o                         
   6  -5   8        685.52        706.32        59.76 o                         
   7  -5   8        862.11        757.92        90.12 o                         
   8  -5   8        242.26        166.19        84.01 o                         
   9  -5   8       1373.16       1341.15        98.68 o                         
 -10  -4   8        578.05        739.36        91.14 o                         
  -9  -4   8        524.16        637.14        78.98 o                         
  -8  -4   8       2812.50       2804.16        93.76 o                         
  -7  -4   8       1305.38       1286.85        60.28 o                         
  -6  -4   8       1928.79       1910.15        58.58 o                         
  -5  -4   8       2262.77       2180.09        43.80 o                         
  -4  -4   8      27475.77      27207.81       260.55 o                         
  -3  -4   8        116.69        138.25        19.93 o                         
  -2  -4   8      29956.91      30425.33       224.88 o                         
  -1  -4   8       5067.92       5004.32        52.74 o                         
   0  -4   8        484.34        342.63        22.65 o                         
   1  -4   8       6409.28       6457.69        71.38 o                         
   2  -4   8      12344.09      11858.76       123.33 o                         
   3  -4   8       1155.12       1220.68        38.98 o                         
   4  -4   8      31676.46      33231.80       331.07 o                         
   5  -4   8       1227.93       1401.31        51.64 o                         
   6  -4   8       2002.09       1962.21        84.95 o                         
   7  -4   8        337.33        275.77        75.86 o                         
   8  -4   8       3598.44       3881.91       128.53 o                         
   9  -4   8        877.37        974.46       108.34 o                         
 -10  -3   8        893.12        961.35        92.13 o                         
  -9  -3   8       1726.07       1853.71        95.63 o                         
  -8  -3   8       1943.07       1749.73        89.83 o                         
  -7  -3   8        921.52        766.96        46.87 o                         
  -6  -3   8        641.61        616.96        34.64 o                         
  -5  -3   8      32069.12      32573.10       273.04 o                         
  -4  -3   8        346.79        417.89        25.80 o                         
  -3  -3   8      37638.94      36870.84       285.44 o                         
  -2  -3   8          2.12         26.18        16.87 o                         
  -1  -3   8        530.32        711.28        18.47 o                         
   0  -3   8       9766.43       8902.21        79.67 o                         
   1  -3   8      16414.98      15285.99       136.62 o                         
   2  -3   8       5037.34       4980.49        58.76 o                         
   3  -3   8      28086.93      28107.66       264.51 o                         
   4  -3   8        571.25        462.60        33.10 o                         
   5  -3   8       2178.29       2274.47        54.05 o                         
   6  -3   8       1471.05       1466.33        47.12 o                         
   7  -3   8       7860.30       8386.77       138.98 o                         
   8  -3   8        428.38        372.82        84.70 o                         
   9  -3   8       2538.14       2555.46       125.90 o                         
 -10  -2   8       1160.01       1057.27        81.67 o                         
  -9  -2   8        877.40        864.68        63.57 o                         
  -8  -2   8        302.88        231.41        43.08 o                         
  -7  -2   8         30.32         54.34        31.96 o                         
  -6  -2   8      17780.02      17588.33       185.62 o                         
  -5  -2   8        116.84        170.30        24.79 o                         
  -4  -2   8      23239.12      22453.67       185.70 o                         
  -3  -2   8        514.40        597.26        22.51 o                         
  -2  -2   8       3406.63       4369.89        46.06 o                         
  -1  -2   8       5963.21       5021.09        49.06 o                         
   0  -2   8      38903.38      38708.29       284.88 o                         
   1  -2   8       3325.48       3993.43        45.64 o                         
   2  -2   8      15335.12      14736.65       126.05 o                         
   3  -2   8        806.48        605.02        23.56 o                         
   4  -2   8       1512.47       1653.18        40.42 o                         
   5  -2   8       6397.11       6010.57        78.56 o                         
   6  -2   8      10712.33      11003.39       128.99 o                         
   7  -2   8        357.41        288.77        40.54 o                         
   8  -2   8       3542.93       3358.11       119.49 o                         
   9  -2   8       1759.36       1936.72       133.89 o                         
 -10  -1   8         27.87         -5.27        61.07 o                         
  -9  -1   8         52.27         78.82        46.05 o                         
  -8  -1   8        607.86        587.36        34.69 o                         
  -7  -1   8       9131.25       9072.05       115.39 o                         
  -6  -1   8        218.28        359.90        26.54 o                         
  -5  -1   8       9448.60       9086.49        90.54 o                         
  -4  -1   8        657.26        740.53        23.15 o                         
  -3  -1   8       4922.28       5734.93        57.81 o                         
  -2  -1   8       5038.58       4279.80        42.30 o                         
  -1  -1   8      41745.59      41612.40       295.09 o                         
   0  -1   8       1533.43       1165.68        18.02 o                         
   1  -1   8      19424.60      20027.87       180.07 o                         
   2  -1   8       8492.57       8195.34        75.94 o                         
   3  -1   8       5486.28       5484.86        59.53 o                         
   4  -1   8      14020.38      13300.64       137.82 o                         
   5  -1   8       2740.67       2871.78        57.32 o                         
   6  -1   8        365.42        343.26        39.57 o                         
   7  -1   8       1768.82       1807.31        63.09 o                         
   8  -1   8       2352.27       2315.28        82.79 o                         
   9  -1   8       6332.89       6533.68       151.51 o                         
  10  -1   8         47.79         16.48        97.75 o                         
 -10   0   8        154.22        290.93        82.34 o                         
  -9   0   8          0.37         73.72        50.03 o                         
  -8   0   8      10156.96      10205.39       148.48 o                         
  -7   0   8         29.10        170.62        35.67 o                         
  -6   0   8       1647.88       1601.74        37.97 o                         
  -5   0   8        419.57        336.73        26.56 o                         
  -4   0   8         81.33        141.19        18.54 o                         
  -3   0   8       1100.89        791.12        19.84 o                         
  -2   0   8      30325.77      31883.12       249.95 o                         
  -1   0   8       5538.25       5324.35        55.51 o                         
   0   0   8      19798.59      20650.22       205.66 o                         
   1   0   8      20776.11      20047.11       183.36 o                         
   2   0   8      18028.63      17741.30       154.24 o                         
   3   0   8      11638.54      11506.37       114.81 o                         
   4   0   8       1145.11       1461.75        37.10 o                         
   5   0   8        375.66        399.34        32.63 o                         
   6   0   8         72.77         70.00        34.92 o                         
   7   0   8       1490.92       1653.77        67.18 o                         
   8   0   8       6707.66       6870.09       221.64 o                         
   9   0   8          1.72        -23.92        88.39 o                         
  10   0   8        928.32        842.02       116.29 o                         
 -10   1   8         20.17        129.13        78.12 o                         
  -9   1   8       6181.13       6253.42       135.11 o                         
  -8   1   8       2661.30       2759.90        90.16 o                         
  -7   1   8        796.09        692.31        45.07 o                         
  -6   1   8        358.50        278.14        32.33 o                         
  -5   1   8         42.69         70.91        27.43 o                         
  -4   1   8      15800.30      14319.60       136.32 o                         
  -3   1   8       3361.90       3731.29        46.63 o                         
  -2   1   8       3973.37       3220.01        40.48 o                         
  -1   1   8       7335.52       7263.25        73.06 o                         
   0   1   8      28890.28      27983.75       262.47 o                         
   1   1   8      32704.08      33358.32       300.54 o                         
   2   1   8       4290.30       3940.21        49.75 o                         
   3   1   8        156.08        311.28        21.12 o                         
   4   1   8        514.04        570.03        31.30 o                         
   5   1   8        521.15        578.14        32.51 o                         
   6   1   8        525.56        722.82        50.55 o                         
   7   1   8       7779.87       7583.21       144.07 o                         
   8   1   8          9.64         68.32        51.95 o                         
   9   1   8        127.12         58.34        95.72 o                         
 -10   2   8       4308.92       4057.00       148.73 o                         
  -9   2   8       3740.88       3896.57       110.64 o                         
  -8   2   8       1084.92       1083.81        77.31 o                         
  -7   2   8       1014.54        914.16        52.66 o                         
  -6   2   8       1117.55       1137.44        43.92 o                         
  -5   2   8       5654.82       5267.75        76.84 o                         
  -4   2   8        231.18        229.90        23.68 o                         
  -3   2   8       4776.02       3987.85        52.85 o                         
  -2   2   8       2879.73       3008.54        43.28 o                         
  -1   2   8      13429.36      13041.68       140.29 o                         
   0   2   8      26893.97      27550.50       264.08 o                         
   1   2   8        157.68        246.91        19.19 o                         
   2   2   8        483.46        853.46        24.84 o                         
   3   2   8       8854.16       9184.50       100.99 o                         
   4   2   8       2007.19       2199.94        44.07 o                         
   5   2   8        934.97       1181.82        43.45 o                         
   6   2   8      11150.06      11676.78       151.87 o                         
   7   2   8          0.69        202.96        51.29 o                         
   8   2   8        149.79        140.45        60.75 o                         
   9   2   8        143.52         20.59        91.59 o                         
 -10   3   8       2116.82       2351.14       132.00 o                         
  -9   3   8       1102.23       1056.00       101.37 o                         
  -8   3   8       1132.74       1072.23        72.98 o                         
  -7   3   8       3665.71       3445.86       133.23 o                         
  -6   3   8        985.36        865.86        64.58 o                         
  -5   3   8         55.39         67.35        32.72 o                         
  -4   3   8       3482.37       3115.66        62.20 o                         
  -3   3   8       1706.72       1601.52        62.12 o                         
  -2   3   8        141.59         63.36        19.17 o                         
  -1   3   8      15647.04      14948.28       165.64 o                         
   0   3   8        401.40        429.08        22.50 o                         
   1   3   8         99.66        334.57        21.63 o                         
   2   3   8       5280.32       5697.00        67.79 o                         
   3   3   8       6201.35       6655.78        83.54 o                         
   4   3   8        971.20        931.40        34.98 o                         
   5   3   8      14113.47      14651.51       194.65 o                         
   6   3   8        923.38        983.40        60.05 o                         
   7   3   8        222.64        165.69        39.17 o                         
   8   3   8         10.12        123.99        73.83 o                         
   9   3   8         53.74         72.22        94.99 o                         
 -10   4   8        587.42        610.06       120.09 o                         
  -9   4   8        274.24        314.53       101.40 o                         
  -8   4   8       4861.49       4900.80       180.47 o                         
  -7   4   8        369.41        326.74        85.34 o                         
  -6   4   8        774.42        903.04        64.01 o                         
  -5   4   8       3080.38       2689.97        69.97 o                         
  -4   4   8       6509.26       6191.44        99.08 o                         
  -3   4   8        441.04        407.62        28.49 o                         
  -2   4   8      10917.50      10281.92       111.23 o                         
  -1   4   8       1220.88       1161.37        31.73 o                         
   0   4   8       1782.85       1458.33        45.94 o                         
   1   4   8        153.29        200.21        24.33 o                         
   2   4   8       8312.14       8792.76        97.06 o                         
   3   4   8        403.53        465.94        29.47 o                         
   4   4   8      21882.54      22623.07       258.39 o                         
   5   4   8       4767.26       4840.71       106.43 o                         
   6   4   8        826.45        835.23        71.87 o                         
   7   4   8         20.33        115.57        50.29 o                         
   8   4   8        369.29        269.04        88.90 o                         
   9   4   8       1161.89       1256.61       111.34 o                         
 -10   5   8        144.55         77.59       146.83 o                         
  -9   5   8       1841.45       1762.82       138.15 o                         
  -8   5   8        153.72        188.47        87.65 o                         
  -7   5   8        233.52        249.27        75.37 o                         
  -6   5   8       2865.87       2771.82        89.21 o                         
  -5   5   8      12585.88      12645.14       193.95 o                         
  -4   5   8        170.62        267.85        39.16 o                         
  -3   5   8      14660.21      14626.22       177.29 o                         
  -2   5   8        884.23       1077.12        40.82 o                         
  -1   5   8       2049.61       1817.95        49.31 o                         
   0   5   8       1517.58       1516.64        49.24 o                         
   1   5   8       9424.70       9989.04       121.53 o                         
   2   5   8       1951.98       1888.76        40.72 o                         
   3   5   8      19745.84      21183.81       256.86 o                         
   4   5   8       5469.55       5503.39        94.18 o                         
   5   5   8       3705.32       3359.92       137.44 o                         
   6   5   8         62.29         57.36        55.75 o                         
   7   5   8       3375.97       3247.58       113.10 o                         
   8   5   8       1108.27       1238.59        97.02 o                         
  -9   6   8        257.70        456.21       147.30 o                         
  -8   6   8         41.00        188.38       104.65 o                         
  -7   6   8         10.48        -10.99        79.64 o                         
  -6   6   8      10217.68      10366.76       213.98 o                         
  -5   6   8        307.22        367.81        61.23 o                         
  -4   6   8      17027.42      17021.28       236.00 o                         
  -3   6   8         20.27        153.58        47.47 o                         
  -2   6   8        560.94        623.88        31.67 o                         
  -1   6   8       5182.47       5029.88        79.93 o                         
   0   6   8       8255.15       8711.47       124.23 o                         
   1   6   8       4559.52       4938.32        97.11 o                         
   2   6   8       7395.41       7831.32       129.16 o                         
   3   6   8       2663.37       2511.50        62.05 o                         
   4   6   8       5699.91       6103.00       132.65 o                         
   5   6   8        887.55        923.15        63.61 o                         
   6   6   8       7091.99       7102.03       143.14 o                         
   7   6   8        540.23        589.03        75.07 o                         
   8   6   8       1651.43       1537.78       100.90 o                         
  -8   7   8        198.14        245.85       145.53 o                         
  -7   7   8       6393.58       6588.91       340.79 o                         
  -6   7   8          0.81         85.61        64.66 o                         
  -5   7   8       9921.99      10040.31       254.58 o                         
  -4   7   8        563.84        535.37        57.09 o                         
  -3   7   8       2208.00       2104.92        92.01 o                         
  -2   7   8        824.26        740.72        43.82 o                         
  -1   7   8      12880.15      12918.45       182.19 o                         
   0   7   8       2217.84       2290.91        75.09 o                         
   1   7   8       7692.59       7886.46       147.35 o                         
   2   7   8        119.63        121.80        36.25 o                         
   3   7   8       3783.74       4108.99       142.87 o                         
   4   7   8       4209.00       4687.03       168.56 o                         
   5   7   8       7146.75       7380.73       153.37 o                         
   6   7   8        252.83        403.62        76.70 o                         
   7   7   8       3134.96       2852.54       163.16 o                         
  -8   8   8       2263.53       2681.12       199.69 o                         
  -7   8   8        194.08        111.56       115.43 o                         
  -6   8   8       2797.39       2593.41       230.46 o                         
  -5   8   8        292.75        451.91       118.80 o                         
  -4   8   8       2683.22       2280.71       131.23 o                         
  -3   8   8       1444.89       1307.96        52.89 o                         
  -2   8   8      11349.31      11712.44       217.68 o                         
  -1   8   8        609.14        524.03        95.46 o                         
   0   8   8       5629.13       5707.03       146.63 o                         
   1   8   8         82.18         97.97        64.32 o                         
   2   8   8       4560.60       5061.52       145.85 o                         
   3   8   8       6685.73       6880.49       219.23 o                         
   4   8   8       2773.74       2826.04       137.44 o                         
   5   8   8        778.93        658.10       109.05 o                         
   6   8   8        749.87        430.83       104.45 o                         
  -7   9   8        736.01        847.24       164.70 o                         
  -6   9   8         54.92         55.88        85.66 o                         
  -5   9   8       1055.57        946.20       106.02 o                         
  -4   9   8       3108.34       3059.97       157.25 o                         
  -3   9   8       6264.69       6131.61       164.20 o                         
  -2   9   8        144.04         96.64        63.41 o                         
  -1   9   8       5386.79       5262.70       167.76 o                         
   0   9   8       2057.40       2271.42       103.83 o                         
   1   9   8       6502.81       6876.25       159.47 o                         
   2   9   8       3097.30       3016.81       111.88 o                         
   3   9   8       1042.97        973.19        76.27 o                         
   4   9   8        347.68        310.54        94.88 o                         
   5   9   8        378.05        237.25       111.65 o                         
  -5  10   8       1951.73       1808.39       113.60 o                         
  -4  10   8       1153.59        974.75       115.58 o                         
  -3  10   8        283.77        212.08       105.41 o                         
  -2  10   8       2558.76       2642.48       134.11 o                         
  -1  10   8       1217.41       1382.43       148.16 o                         
   0  10   8       8797.74       9465.97       286.64 o                         
   1  10   8        696.25        710.32        92.45 o                         
   2  10   8        612.61        387.19        78.98 o                         
   3  10   8          3.05         10.72        88.77 o                         
  -2  11   8        340.18        579.76       119.20 o                         
  -1  11   8       4730.01       4560.11       197.73 o                         
   0  11   8         20.93       -109.46       109.46 o                         
   1  11   8        734.76        532.59       103.41 o                         
  -1 -11   9         36.23        139.31       102.50 o                         
   0 -11   9         25.18         15.35        87.96 o                         
   1 -11   9         95.75         79.16       105.13 o                         
  -4 -10   9         11.02         17.99        92.86 o                         
  -3 -10   9        634.49        602.14        87.35 o                         
  -2 -10   9          2.18          0.81        78.75 o                         
  -1 -10   9        257.78        440.19        97.28 o                         
   0 -10   9        403.39        393.71        79.34 o                         
   1 -10   9       4319.96       4219.79       138.21 o                         
   2 -10   9        316.63        432.81        80.87 o                         
   3 -10   9       2378.50       2526.11       127.53 o                         
   4 -10   9       1872.24       2232.52       116.76 o                         
  -6  -9   9       6343.80       6835.42       236.96 o                         
  -5  -9   9        310.60        333.42       112.54 o                         
  -4  -9   9       1748.07       1718.73       102.12 o                         
  -3  -9   9         69.03         62.88        73.59 o                         
  -2  -9   9         31.36         33.23        71.21 o                         
  -1  -9   9       1735.02       1578.41       103.47 o                         
   0  -9   9       3473.53       3500.33       117.53 o                         
   1  -9   9         19.87         36.73        71.97 o                         
   2  -9   9       2132.14       2238.49       120.18 o                         
   3  -9   9       1614.55       1805.95        86.33 o                         
   4  -9   9       3277.80       3123.69       101.38 o                         
   5  -9   9        793.49        750.00        82.84 o                         
  -7  -8   9       6638.64       7350.94       193.62 o                         
  -6  -8   9       1110.89       1307.74        91.87 o                         
  -5  -8   9       3251.36       3383.02       120.87 o                         
  -4  -8   9        747.82        809.05        82.70 o                         
  -3  -8   9        999.22        970.98        68.49 o                         
  -2  -8   9       3454.36       3515.59        95.29 o                         
  -1  -8   9       5167.31       4931.53       167.53 o                         
   0  -8   9         15.59         49.48        50.88 o                         
   1  -8   9       2175.10       2294.29        89.40 o                         
   2  -8   9        162.10        265.80        64.26 o                         
   3  -8   9       4482.96       4511.91       117.16 o                         
   4  -8   9       2318.20       2356.18        86.47 o                         
   5  -8   9       2854.52       2729.40       117.17 o                         
   6  -8   9        174.23        157.04        86.12 o                         
   7  -8   9       1162.62       1317.12       110.36 o                         
  -8  -7   9       2571.05       2836.29       117.37 o                         
  -7  -7   9        405.31        480.91        68.44 o                         
  -6  -7   9       2100.29       2059.85       116.79 o                         
  -5  -7   9        137.75        142.36        42.17 o                         
  -4  -7   9       5453.16       5516.70       103.35 o                         
  -3  -7   9       4224.42       4085.77        86.45 o                         
  -2  -7   9       7726.92       7710.53       131.38 o                         
  -1  -7   9        310.81        331.44        44.93 o                         
   0  -7   9       5729.98       5783.64       101.51 o                         
   1  -7   9        281.12        252.07        39.73 o                         
   2  -7   9       5642.43       5485.78       115.44 o                         
   3  -7   9       5904.41       5584.00        94.37 o                         
   4  -7   9       1058.98       1094.39        62.83 o                         
   5  -7   9         88.44        151.20        69.93 o                         
   6  -7   9       3551.02       3705.15       109.38 o                         
   7  -7   9        129.23        228.69        76.00 o                         
  -8  -6   9         18.91        105.50        75.34 o                         
  -7  -6   9       1464.08       1462.76        75.40 o                         
  -6  -6   9         28.42        -42.22        55.60 o                         
  -5  -6   9       5815.37       5661.55       164.10 o                         
  -4  -6   9       2928.58       2998.59        69.41 o                         
  -3  -6   9      12470.97      12524.89       209.14 o                         
  -2  -6   9       3737.35       3436.10        68.59 o                         
  -1  -6   9      13208.36      13398.63       140.79 o                         
   0  -6   9         31.06         43.33        34.29 o                         
   1  -6   9      11207.33      10850.19       130.53 o                         
   2  -6   9       6637.54       6450.81       122.11 o                         
   3  -6   9       1211.80       1240.05        47.48 o                         
   4  -6   9        162.34        202.07        47.28 o                         
   5  -6   9       4035.76       4592.07       109.16 o                         
   6  -6   9          7.61        132.77        65.58 o                         
   7  -6   9       8618.07      10203.59       184.22 o                         
   8  -6   9          2.54         12.67        89.45 o                         
  -9  -5   9        418.59        605.90        82.45 o                         
  -8  -5   9       1115.62       1232.55        80.71 o                         
  -7  -5   9        446.41        524.64        65.95 o                         
  -6  -5   9       2718.04       2599.78        68.31 o                         
  -5  -5   9       7433.64       7432.38       147.93 o                         
  -4  -5   9       3403.14       3369.20        74.22 o                         
  -3  -5   9       5647.76       5520.62        67.83 o                         
  -2  -5   9      23394.70      23311.87       225.51 o                         
  -1  -5   9        785.88        821.59        28.87 o                         
   0  -5   9      28971.32      28752.68       239.02 o                         
   1  -5   9       6694.02       6442.58        74.50 o                         
   2  -5   9        102.58        118.08        25.32 o                         
   3  -5   9       1279.79       1324.42        42.72 o                         
   4  -5   9       4322.06       4628.43        77.85 o                         
   5  -5   9        774.87        908.67        50.45 o                         
   6  -5   9      10903.39      12186.36       196.60 o                         
   7  -5   9         61.73        -77.23        77.23 o                         
   8  -5   9        514.38        396.30        87.38 o                         
  -9  -4   9       1790.67       1799.84       101.12 o                         
  -8  -4   9        491.41        556.61        70.25 o                         
  -7  -4   9       1475.45       1466.75        63.06 o                         
  -6  -4   9       5557.04       5358.46        83.90 o                         
  -5  -4   9        659.14        707.20        36.36 o                         
  -4  -4   9       2147.41       2132.04        42.85 o                         
  -3  -4   9      18296.65      17505.10       137.99 o                         
  -2  -4   9        200.95        202.22        20.27 o                         
  -1  -4   9      32854.50      32563.44       256.04 o                         
   0  -4   9         13.61         11.23        22.57 o                         
   1  -4   9        197.14        325.15        24.85 o                         
   2  -4   9          4.78         67.19        20.05 o                         
   3  -4   9       7429.74       7187.99       122.88 o                         
   4  -4   9       1312.68       1534.90        44.68 o                         
   5  -4   9       8659.61       9195.52       189.63 o                         
   6  -4   9        318.61        466.08        56.81 o                         
   7  -4   9        211.47        213.03        68.33 o                         
   8  -4   9         94.39        107.35       101.74 o                         
   9  -4   9       1888.40       1890.08       114.63 o                         
 -10  -3   9       3037.36       3288.24       135.72 o                         
  -9  -3   9          4.62         27.38        71.41 o                         
  -8  -3   9       1634.95       1650.22        84.59 o                         
  -7  -3   9       1233.46       1175.54        68.45 o                         
  -6  -3   9        578.26        598.12        36.15 o                         
  -5  -3   9        937.48        862.77        32.90 o                         
  -4  -3   9       9116.00       8689.82        94.83 o                         
  -3  -3   9         34.70         96.25        19.49 o                         
  -2  -3   9      20827.38      21035.76       162.70 o                         
  -1  -3   9        854.98        835.32        21.29 o                         
   0  -3   9        176.20        304.58        17.97 o                         
   1  -3   9        426.25        483.95        22.02 o                         
   2  -3   9      18948.45      17978.47       181.38 o                         
   3  -3   9          5.03        110.39        23.36 o                         
   4  -3   9       9576.35       9448.14       105.68 o                         
   5  -3   9       1607.19       1587.94        43.45 o                         
   6  -3   9         57.86         51.69        37.20 o                         
   7  -3   9        957.43       1134.34        64.81 o                         
   8  -3   9       2222.81       2248.96        91.48 o                         
   9  -3   9         93.78        112.91        97.24 o                         
 -10  -2   9         37.12         29.13        68.76 o                         
  -9  -2   9       1616.98       1356.06        63.67 o                         
  -8  -2   9         42.55          2.90        41.63 o                         
  -7  -2   9         59.91         76.73        31.33 o                         
  -6  -2   9        769.02        836.45        39.66 o                         
  -5  -2   9       6657.44       6640.57        73.89 o                         
  -4  -2   9        363.41        469.75        23.97 o                         
  -3  -2   9       7181.96       6943.29        71.39 o                         
  -2  -2   9       1486.30       1249.11        25.56 o                         
  -1  -2   9        665.97        400.39        17.46 o                         
   0  -2   9         39.61         56.09        15.08 o                         
   1  -2   9      19431.69      19486.70       171.91 o                         
   2  -2   9       4234.43       4077.24        47.30 o                         
   3  -2   9      15597.04      15288.43       133.85 o                         
   4  -2   9       8738.57       8071.53        88.88 o                         
   5  -2   9         56.64         85.11        31.43 o                         
   6  -2   9       2284.92       2268.67        70.45 o                         
   7  -2   9        682.52        662.39        55.36 o                         
   8  -2   9        201.24        253.52        69.70 o                         
   9  -2   9        243.56        120.70       106.55 o                         
 -10  -1   9        919.59        766.27        84.68 o                         
  -9  -1   9        712.80        697.31        57.72 o                         
  -8  -1   9        139.54        129.07        42.40 o                         
  -7  -1   9       1921.03       1753.19        44.94 o                         
  -6  -1   9      15820.86      15670.74       148.96 o                         
  -5  -1   9        111.07        158.21        20.66 o                         
  -4  -1   9       2010.37       1789.74        30.32 o                         
  -3  -1   9       5768.62       5726.61        61.39 o                         
  -2  -1   9       5255.66       4469.22        47.08 o                         
  -1  -1   9       1578.26       1224.16        23.37 o                         
   0  -1   9      15793.02      15645.81       142.88 o                         
   1  -1   9       7457.02       6660.86        72.66 o                         
   2  -1   9      14659.18      14982.04       130.53 o                         
   3  -1   9      20950.66      19989.77       171.01 o                         
   4  -1   9       3277.76       3357.82        62.12 o                         
   5  -1   9       1412.47       1324.31        39.37 o                         
   6  -1   9       2124.89       2159.72        59.50 o                         
   7  -1   9         80.83        162.85        50.15 o                         
   8  -1   9         35.05         30.96        66.62 o                         
   9  -1   9       1221.51       1452.59       108.88 o                         
 -10   0   9        110.76         35.51        71.83 o                         
  -9   0   9         38.99        100.30        56.72 o                         
  -8   0   9        502.21        451.32        46.90 o                         
  -7   0   9      11280.81      11714.00       149.99 o                         
  -6   0   9       4266.76       4361.75        74.24 o                         
  -5   0   9       2703.65       2779.79        43.59 o                         
  -4   0   9       4279.34       4017.97        46.10 o                         
  -3   0   9       1574.44       1397.57        25.99 o                         
  -2   0   9      30636.01      31016.77       257.04 o                         
  -1   0   9       2786.80       2691.46        41.91 o                         
   0   0   9       4052.25       3657.82        51.93 o                         
   1   0   9       8791.11       9471.56       106.73 o                         
   2   0   9      17826.21      17193.52       140.24 o                         
   3   0   9      11010.37      11316.94       111.66 o                         
   4   0   9       1366.36       1465.42        38.39 o                         
   5   0   9       1599.44       1776.09        48.17 o                         
   6   0   9        496.64        469.20        45.05 o                         
   7   0   9         79.91        183.78        43.29 o                         
   8   0   9        751.61       1103.58        92.31 o                         
   9   0   9       2742.95       2904.62       148.68 o                         
 -10   1   9         14.05         34.89        78.63 o                         
  -9   1   9          1.24        138.16        66.53 o                         
  -8   1   9       8949.53       9303.21       152.12 o                         
  -7   1   9       3136.36       3152.68        76.33 o                         
  -6   1   9       4256.34       4255.35        66.36 o                         
  -5   1   9       4406.28       4129.69        60.75 o                         
  -4   1   9       1814.81       1923.91        32.89 o                         
  -3   1   9      10006.03       8941.46        89.07 o                         
  -2   1   9       7412.16       7879.61        76.99 o                         
  -1   1   9       2186.61       1852.45        33.33 o                         
   0   1   9       2830.85       2735.77        40.35 o                         
   1   1   9       5920.07       5074.19        57.33 o                         
   2   1   9      12876.11      12711.04       119.25 o                         
   3   1   9        897.58        783.01        26.31 o                         
   4   1   9       4666.23       5860.26        77.64 o                         
   5   1   9       2422.18       2339.97        50.10 o                         
   6   1   9       3494.92       3587.67        94.93 o                         
   7   1   9        889.73        975.50        74.12 o                         
   8   1   9       6517.56       6391.41       282.40 o                         
   9   1   9        272.86        392.84       101.44 o                         
 -10   2   9        776.56        837.50        85.82 o                         
  -9   2   9       3199.89       3208.07       107.66 o                         
  -8   2   9       1725.66       1635.54        60.50 o                         
  -7   2   9       4243.40       4194.09       122.21 o                         
  -6   2   9       2273.16       2202.24        52.26 o                         
  -5   2   9       7833.45       8108.45       103.71 o                         
  -4   2   9       4128.69       3422.99        52.10 o                         
  -3   2   9       7189.47       7300.31        81.55 o                         
  -2   2   9       4040.13       3335.15        47.28 o                         
  -1   2   9       4678.99       4310.00        64.62 o                         
   0   2   9        112.44         53.61        15.26 o                         
   1   2   9      20410.92      21056.49       189.52 o                         
   2   2   9      10800.24      10614.87       104.39 o                         
   3   2   9       2950.60       3889.77        55.63 o                         
   4   2   9        141.47        161.84        30.35 o                         
   5   2   9       5295.79       5493.93        86.04 o                         
   6   2   9        541.10        590.64        43.98 o                         
   7   2   9      14761.73      15859.43       237.59 o                         
   8   2   9          6.28         54.02        61.91 o                         
   9   2   9        193.73        153.18        93.82 o                         
 -10   3   9       1483.36       1541.47       124.17 o                         
  -9   3   9        599.16        579.88        75.61 o                         
  -8   3   9       1159.93       1040.54        66.64 o                         
  -7   3   9          2.56         -5.50        40.15 o                         
  -6   3   9       8270.46       8254.10       157.61 o                         
  -5   3   9       3812.62       3464.32        67.29 o                         
  -4   3   9       9415.52       9003.14       190.20 o                         
  -3   3   9       3134.23       3078.13        60.38 o                         
  -2   3   9      15583.80      15342.67       163.05 o                         
  -1   3   9         54.34        135.42        22.55 o                         
   0   3   9      26094.09      25986.83       264.84 o                         
   1   3   9      13581.65      14521.22       136.01 o                         
   2   3   9        120.55        244.46        24.71 o                         
   3   3   9       1292.98       1249.44        32.78 o                         
   4   3   9       4566.87       4835.66        71.67 o                         
   5   3   9          4.41         57.98        48.57 o                         
   6   3   9      24533.38      25216.46       399.40 o                         
   7   3   9        213.13        209.80        47.13 o                         
   8   3   9       1109.43        970.82        83.93 o                         
   9   3   9          5.64        -97.80        97.80 o                         
 -10   4   9        377.92        308.57       117.73 o                         
  -9   4   9       1194.34       1169.38       103.91 o                         
  -8   4   9        804.32        819.68        84.37 o                         
  -7   4   9       3146.35       3190.64       134.97 o                         
  -6   4   9       3564.79       3271.20        99.17 o                         
  -5   4   9       2514.81       2600.05        69.73 o                         
  -4   4   9       2587.71       2385.00        62.53 o                         
  -3   4   9      25973.75      25590.41       289.72 o                         
  -2   4   9          8.09         48.99        18.56 o                         
  -1   4   9      38521.36      37670.17       360.54 o                         
   0   4   9       2435.61       2495.81        47.56 o                         
   1   4   9        358.62        558.82        28.29 o                         
   2   4   9       3769.36       3668.44        53.93 o                         
   3   4   9       5607.82       5759.56        77.37 o                         
   4   4   9       2535.46       2473.65        80.68 o                         
   5   4   9      24448.74      25723.08       416.64 o                         
   6   4   9        238.53        246.92        61.39 o                         
   7   4   9       2414.87       2040.40        94.72 o                         
   8   4   9          8.54        -79.54        79.54 o                         
  -9   5   9        186.61        180.39       113.83 o                         
  -8   5   9       1893.38       1906.00       173.62 o                         
  -7   5   9       3639.88       3651.01       135.28 o                         
  -6   5   9        201.09        180.81        57.64 o                         
  -5   5   9        135.87        143.34        46.11 o                         
  -4   5   9      16319.92      16194.46       248.89 o                         
  -3   5   9         37.68         75.49        29.70 o                         
  -2   5   9      37303.81      37883.27       336.35 o                         
  -1   5   9         86.59         58.99        24.16 o                         
   0   5   9       2461.95       2740.81        65.05 o                         
   1   5   9       3843.49       3846.75        60.93 o                         
   2   5   9       7233.09       7482.15        96.37 o                         
   3   5   9       3539.68       3873.33        97.69 o                         
   4   5   9      13500.04      14485.79       168.51 o                         
   5   5   9         27.04         63.19        36.17 o                         
   6   5   9       1069.98        946.84        83.17 o                         
   7   5   9        405.43        254.33        68.28 o                         
   8   5   9       3423.21       3224.11       140.45 o                         
  -9   6   9       1741.01       2065.78       213.04 o                         
  -8   6   9        831.22        844.50       174.58 o                         
  -7   6   9         49.18         63.55        78.56 o                         
  -6   6   9          6.89        -47.54        61.07 o                         
  -5   6   9       8350.66       8629.72       172.56 o                         
  -4   6   9        870.96        722.79        60.22 o                         
  -3   6   9      15459.20      15876.87       232.22 o                         
  -2   6   9        777.17        728.78        42.56 o                         
  -1   6   9       1339.08       1436.10        51.30 o                         
   0   6   9         19.98         74.00        40.23 o                         
   1   6   9      15732.18      16399.04       234.33 o                         
   2   6   9       1515.72       1531.23        53.72 o                         
   3   6   9       9464.26       9716.21       260.68 o                         
   4   6   9        137.91        342.24        56.58 o                         
   5   6   9        264.61        194.24        58.16 o                         
   6   6   9       1618.11       1438.29        87.01 o                         
   7   6   9       3230.64       3083.90       128.68 o                         
  -8   7   9         28.75        136.71       114.69 o                         
  -7   7   9         77.42        185.88       110.54 o                         
  -6   7   9       3506.86       3715.52       175.69 o                         
  -5   7   9        386.98        390.67        58.63 o                         
  -4   7   9       3994.59       3773.48       127.38 o                         
  -3   7   9        289.98        211.53        49.73 o                         
  -2   7   9        452.37        420.37        34.18 o                         
  -1   7   9        597.57        531.84        42.07 o                         
   0   7   9      12987.39      13855.01       240.27 o                         
   1   7   9         18.38        103.77        53.42 o                         
   2   7   9       6154.56       6291.65       136.68 o                         
   3   7   9       2657.22       2962.46       173.29 o                         
   4   7   9       1410.97       1335.22        77.61 o                         
   5   7   9       2206.40       2296.22       119.69 o                         
   6   7   9       1089.91       1046.86        97.36 o                         
   7   7   9        466.46        614.17       105.60 o                         
  -7   8   9       3270.57       3673.18       174.68 o                         
  -6   8   9         21.97         29.44        97.87 o                         
  -5   8   9       1022.20       1034.25        80.71 o                         
  -4   8   9         81.54         97.42        49.63 o                         
  -3   8   9         31.38         24.15        48.54 o                         
  -2   8   9       1700.73       1500.59        95.01 o                         
  -1   8   9       6374.49       6241.44       216.63 o                         
   0   8   9        592.81        642.18        75.32 o                         
   1   8   9       4276.37       4397.88       119.77 o                         
   2   8   9       7142.52       7844.00       163.67 o                         
   3   8   9       2735.84       2813.34       165.99 o                         
   4   8   9        408.62        610.43        93.65 o                         
   5   8   9        817.86        694.18       111.87 o                         
   6   8   9         82.78         47.11       102.43 o                         
  -6   9   9        765.14        797.58       131.01 o                         
  -5   9   9        288.88        410.66        96.71 o                         
  -4   9   9         48.63        -10.79        71.95 o                         
  -3   9   9       1507.16       1389.48        87.34 o                         
  -2   9   9        838.57        850.34        76.87 o                         
  -1   9   9        284.67        329.33        94.53 o                         
   0   9   9       1047.10       1104.59        88.96 o                         
   1   9   9       3713.59       3930.04       120.80 o                         
   2   9   9       4576.02       4542.16       172.51 o                         
   3   9   9         27.43         22.20        91.37 o                         
   4   9   9       1249.63       1164.21       108.10 o                         
  -5  10   9        750.26        765.83       138.10 o                         
  -4  10   9        972.44       1052.49       115.74 o                         
  -3  10   9        372.24        388.81       103.87 o                         
  -2  10   9        191.31        296.62        89.35 o                         
  -1  10   9        113.48        125.36        89.62 o                         
   0  10   9        756.06       1026.51       116.79 o                         
   1  10   9       2953.81       2938.95       132.23 o                         
   2  10   9         51.52         68.57        77.51 o                         
   3  10   9       1088.91        840.08        98.63 o                         
  -4 -10  10       7766.53       8266.08       215.96 o                         
  -3 -10  10          3.59        -11.95        83.49 o                         
  -2 -10  10       3499.79       3449.58       144.50 o                         
  -1 -10  10          3.90         22.01        93.89 o                         
   0 -10  10        267.54         15.77        82.48 o                         
   1 -10  10       1482.33       1600.68       127.51 o                         
   2 -10  10       2925.11       3229.40       130.09 o                         
   3 -10  10        258.81        189.52       100.77 o                         
  -5  -9  10       7768.38       8673.51       342.78 o                         
  -4  -9  10        152.86        237.13        86.15 o                         
  -3  -9  10       4172.55       4151.82       196.52 o                         
  -2  -9  10        180.88        103.60        72.28 o                         
  -1  -9  10       1236.31       1082.10        82.26 o                         
   0  -9  10       1528.96       1573.99       139.33 o                         
   1  -9  10       6562.29       6464.58       203.87 o                         
   2  -9  10         57.21         76.99        77.10 o                         
   3  -9  10       2032.80       2128.12        90.47 o                         
   4  -9  10         24.29        191.18        90.36 o                         
   5  -9  10       1247.22       1516.28       109.52 o                         
  -7  -8  10        322.84        339.67        84.18 o                         
  -6  -8  10       3759.78       4396.42       179.04 o                         
  -5  -8  10          1.69        -35.91       105.25 o                         
  -4  -8  10       1620.21       1460.03       111.27 o                         
  -3  -8  10          5.25         39.84        72.87 o                         
  -2  -8  10       2819.87       2544.09       122.74 o                         
  -1  -8  10       1120.58       1152.91       108.71 o                         
   0  -8  10      11364.91      10899.04       299.73 o                         
   1  -8  10         29.45         60.90        62.23 o                         
   2  -8  10       3231.70       3334.53       110.33 o                         
   3  -8  10         71.09        115.82        61.19 o                         
   4  -8  10       1926.30       1796.45        94.03 o                         
   5  -8  10       2851.19       3021.93       138.41 o                         
   6  -8  10        679.25        762.70       106.58 o                         
  -8  -7  10        267.19        303.30        91.08 o                         
  -7  -7  10       4643.81       5144.10       162.22 o                         
  -6  -7  10         55.59         97.07        56.77 o                         
  -5  -7  10        811.80        998.14        78.91 o                         
  -4  -7  10        106.23        130.09        64.02 o                         
  -3  -7  10       1929.82       1601.51        84.57 o                         
  -2  -7  10       1312.33       1222.21        51.99 o                         
  -1  -7  10      11974.14      11942.07       170.19 o                         
   0  -7  10       2757.85       2594.28        74.95 o                         
   1  -7  10       5104.40       4811.85       143.16 o                         
   2  -7  10       2136.75       1950.82        70.39 o                         
   3  -7  10       5666.26       5350.04       163.54 o                         
   4  -7  10       3247.80       3274.11       139.24 o                         
   5  -7  10        711.83        795.35        74.41 o                         
   6  -7  10          6.69        -30.47        70.01 o                         
   7  -7  10        362.12        264.91        80.96 o                         
  -8  -6  10       4340.33       4861.37       184.47 o                         
  -7  -6  10       1850.22       2286.89       105.03 o                         
  -6  -6  10        574.12        527.76        59.18 o                         
  -5  -6  10        186.85        210.04        43.11 o                         
  -4  -6  10        441.14        496.11        52.08 o                         
  -3  -6  10       4143.07       4029.91        81.88 o                         
  -2  -6  10       1829.60       1803.05        50.43 o                         
  -1  -6  10       5117.75       4715.29        89.60 o                         
   0  -6  10       8463.23       8520.01       142.87 o                         
   1  -6  10       3651.13       3510.47        66.21 o                         
   2  -6  10      13041.79      12841.64       192.22 o                         
   3  -6  10       2546.73       2375.48        74.99 o                         
   4  -6  10         62.89        114.07        51.99 o                         
   5  -6  10         26.24        -12.92        62.00 o                         
   6  -6  10        495.13        507.15        74.57 o                         
   7  -6  10          1.22        176.62        85.82 o                         
   8  -6  10       3436.89       4148.87       136.07 o                         
  -9  -5  10       3386.61       3356.60       118.58 o                         
  -8  -5  10       3641.67       4188.19       194.72 o                         
  -7  -5  10        879.76        940.89        70.33 o                         
  -6  -5  10         40.57         21.15        51.89 o                         
  -5  -5  10        507.04        590.57        42.75 o                         
  -4  -5  10       4368.56       4381.97        68.91 o                         
  -3  -5  10         83.06         81.78        28.71 o                         
  -2  -5  10       2310.17       2010.17        40.39 o                         
  -1  -5  10       4637.87       4734.57        64.52 o                         
   0  -5  10       1538.30       1540.19        39.20 o                         
   1  -5  10      13259.75      13138.50       118.60 o                         
   2  -5  10         10.36         22.52        34.17 o                         
   3  -5  10        137.14        157.92        29.47 o                         
   4  -5  10       2015.25       1788.62        57.15 o                         
   5  -5  10       1210.84       1237.22        61.12 o                         
   6  -5  10          7.00        186.70        66.39 o                         
   7  -5  10       3447.54       3958.29       134.19 o                         
   8  -5  10         32.88        122.18        87.84 o                         
  -9  -4  10       3462.98       3873.22       132.47 o                         
  -8  -4  10       2133.73       2335.80       114.58 o                         
  -7  -4  10        703.78        710.45        68.43 o                         
  -6  -4  10       2986.95       3056.98        69.67 o                         
  -5  -4  10       1277.25       1128.28        44.29 o                         
  -4  -4  10        347.83        352.26        27.61 o                         
  -3  -4  10       5238.00       4985.61        57.39 o                         
  -2  -4  10       4612.71       4464.14        60.36 o                         
  -1  -4  10        957.11        925.85        27.66 o                         
   0  -4  10      10281.04      10005.13        96.87 o                         
   1  -4  10         16.38          6.14        24.65 o                         
   2  -4  10        351.98        254.45        25.93 o                         
   3  -4  10       4352.19       4273.92        67.43 o                         
   4  -4  10       9063.81       8821.42       114.71 o                         
   5  -4  10        431.13        569.16        48.24 o                         
   6  -4  10       6906.88       7317.04       168.82 o                         
   7  -4  10        547.13        615.43        80.70 o                         
   8  -4  10         50.90        115.96        91.92 o                         
 -10  -3  10       1709.16       2096.03       140.03 o                         
  -9  -3  10        960.29       1120.38        80.14 o                         
  -8  -3  10        159.92        118.66        61.27 o                         
  -7  -3  10       4102.22       4174.49        95.05 o                         
  -6  -3  10         38.88         93.97        35.59 o                         
  -5  -3  10        104.97        179.32        29.83 o                         
  -4  -3  10       5739.31       5482.60        75.53 o                         
  -3  -3  10       7515.47       7214.65        66.43 o                         
  -2  -3  10         32.07         97.70        17.44 o                         
  -1  -3  10       5678.21       5701.18        57.65 o                         
   0  -3  10        181.42        218.70        20.64 o                         
   1  -3  10       3010.59       2474.02        38.34 o                         
   2  -3  10        643.80        769.23        30.05 o                         
   3  -3  10      13563.94      12970.21       134.82 o                         
   4  -3  10        265.26        240.79        29.43 o                         
   5  -3  10       8848.72       9099.88       116.06 o                         
   6  -3  10       4039.11       3962.37        74.96 o                         
   7  -3  10         54.48        124.94        59.00 o                         
   8  -3  10        339.67        530.28        71.69 o                         
   9  -3  10        273.09        208.75        92.84 o                         
 -10  -2  10       1413.88       1640.46       100.52 o                         
  -9  -2  10         68.54        117.93        64.86 o                         
  -8  -2  10       1866.63       1665.19        62.81 o                         
  -7  -2  10        148.37        184.08        39.53 o                         
  -6  -2  10        212.21        218.74        32.63 o                         
  -5  -2  10       4022.40       3737.87        53.41 o                         
  -4  -2  10      26039.72      26004.10       226.00 o                         
  -3  -2  10        883.36        976.35        27.10 o                         
  -2  -2  10       8206.49       8271.29        71.82 o                         
  -1  -2  10          0.55         59.10        15.45 o                         
   0  -2  10       5298.01       4850.84        49.46 o                         
   1  -2  10       1457.05       1442.45        29.92 o                         
   2  -2  10      14527.25      14581.96       124.70 o                         
   3  -2  10         29.35         97.32        22.88 o                         
   4  -2  10      10005.98      10319.04       103.73 o                         
   5  -2  10       9139.77       8702.10       116.01 o                         
   6  -2  10       3172.76       3018.26        58.53 o                         
   7  -2  10        470.28        560.02        55.54 o                         
   8  -2  10       2445.95       2398.66        91.66 o                         
   9  -2  10        266.01        142.42       102.02 o                         
 -10  -1  10        519.60        564.23        84.17 o                         
  -9  -1  10        383.89        354.22        52.89 o                         
  -8  -1  10        150.51        121.10        43.27 o                         
  -7  -1  10         54.47         17.19        33.12 o                         
  -6  -1  10        617.41        564.21        27.14 o                         
  -5  -1  10      23906.51      24241.67       174.35 o                         
  -4  -1  10       4010.85       3775.82        51.62 o                         
  -3  -1  10      16956.66      16668.37       134.42 o                         
  -2  -1  10        108.69         82.49        17.50 o                         
  -1  -1  10        245.42        177.21        13.73 o                         
   0  -1  10      14851.95      13790.65       126.29 o                         
   1  -1  10      11952.32      11964.74       133.45 o                         
   2  -1  10        553.37        877.76        23.90 o                         
   3  -1  10      11800.47      12220.14       113.13 o                         
   4  -1  10       5139.45       4633.53        63.67 o                         
   5  -1  10       6216.60       6384.34        86.31 o                         
   6  -1  10       1998.32       1724.11        46.71 o                         
   7  -1  10       4157.92       4172.27       120.69 o                         
   8  -1  10         12.89         27.67        72.18 o                         
   9  -1  10       1134.71       1245.64       122.92 o                         
 -10   0  10        115.23        148.44        74.37 o                         
  -9   0  10        152.16        200.12        63.66 o                         
  -8   0  10         37.03         11.28        45.87 o                         
  -7   0  10        391.20        288.59        39.89 o                         
  -6   0  10      21792.18      21515.34       198.76 o                         
  -5   0  10        459.52        453.04        26.11 o                         
  -4   0  10      16149.08      16125.82       138.58 o                         
  -3   0  10       2082.48       2134.56        33.43 o                         
  -2   0  10       5953.94       6905.72        65.70 o                         
  -1   0  10       8720.14       7703.07        91.18 o                         
   0   0  10      26796.65      26931.33       266.79 o                         
   1   0  10       1146.27       1667.76        35.22 o                         
   2   0  10       7376.73       7665.50        73.14 o                         
   3   0  10        971.81       1008.18        28.30 o                         
   4   0  10       7138.97       7325.82        88.17 o                         
   5   0  10       5376.51       5275.20        77.98 o                         
   6   0  10       7919.13       8013.88       118.53 o                         
   7   0  10          0.60         -2.29        46.67 o                         
   8   0  10       2707.70       2618.70       119.63 o                         
   9   0  10        597.87        552.70        93.13 o                         
 -10   1  10          5.12        -73.57        73.57 o                         
  -9   1  10        115.63        100.44        61.46 o                         
  -8   1  10       1975.99       2129.03        73.29 o                         
  -7   1  10       9909.48      10265.23       125.00 o                         
  -6   1  10         65.28        104.38        31.37 o                         
  -5   1  10      10148.65      10167.25       107.28 o                         
  -4   1  10       1208.15       1200.99        31.73 o                         
  -3   1  10      11496.30      12051.99       112.28 o                         
  -2   1  10       9716.52       9001.05        84.35 o                         
  -1   1  10      24831.92      24761.90       296.66 o                         
   0   1  10       1523.77       1283.20        29.93 o                         
   1   1  10      15510.37      16164.76       158.01 o                         
   2   1  10         97.27        118.02        18.89 o                         
   3   1  10      14747.49      14395.07       139.61 o                         
   4   1  10      19756.99      19855.67       206.12 o                         
   5   1  10       3641.24       3897.58        65.01 o                         
   6   1  10        171.34        159.03        43.23 o                         
   7   1  10       3511.99       3349.03       100.58 o                         
   8   1  10        379.33        327.39        64.67 o                         
   9   1  10       7378.65       7520.56       210.01 o                         
 -10   2  10       1067.23       1008.64       101.91 o                         
  -9   2  10        663.41        685.46        87.44 o                         
  -8   2  10       5572.18       6045.19       110.22 o                         
  -7   2  10          4.53         92.27        40.73 o                         
  -6   2  10       2031.88       1964.21        48.27 o                         
  -5   2  10         46.36         99.57        28.49 o                         
  -4   2  10       7589.02       8058.32        91.73 o                         
  -3   2  10      11728.04      10390.78       104.82 o                         
  -2   2  10      23462.44      24243.37       217.62 o                         
  -1   2  10       1583.10       1347.19        30.48 o                         
   0   2  10      24169.38      23827.33       233.38 o                         
   1   2  10        518.88        470.32        19.04 o                         
   2   2  10      25416.06      25665.53       217.96 o                         
   3   2  10      15346.54      15073.39       156.45 o                         
   4   2  10        589.18        827.64        42.71 o                         
   5   2  10        564.62        627.30        43.39 o                         
   6   2  10       2259.38       2139.41        64.66 o                         
   7   2  10         11.25         85.03        59.90 o                         
   8   2  10       9272.95       9658.78       203.35 o                         
   9   2  10          6.38         -6.50       107.40 o                         
 -10   3  10        242.19        248.07       144.24 o                         
  -9   3  10       3477.17       3791.61       124.42 o                         
  -8   3  10        537.66        608.93        59.37 o                         
  -7   3  10       2256.00       2122.46        82.59 o                         
  -6   3  10        227.09        251.47        45.85 o                         
  -5   3  10       1983.93       2080.11        58.61 o                         
  -4   3  10      13052.62      12244.84       146.98 o                         
  -3   3  10       5509.62       5520.96        76.19 o                         
  -2   3  10       2258.74       1869.15        36.33 o                         
  -1   3  10      23014.30      23364.36       232.08 o                         
   0   3  10       3683.83       3722.92        55.71 o                         
   1   3  10      39811.37      40911.68       360.26 o                         
   2   3  10       3546.49       3829.60        62.86 o                         
   3   3  10        477.34        556.95        27.18 o                         
   4   3  10         88.35        123.24        30.10 o                         
   5   3  10       2182.38       2192.16        77.12 o                         
   6   3  10        912.69        946.03        69.58 o                         
   7   3  10       9309.05       9543.65       319.37 o                         
   8   3  10          0.19        -82.34        82.34 o                         
 -10   4  10       1937.79       2048.30       143.75 o                         
  -9   4  10       1886.82       2092.77       105.94 o                         
  -8   4  10       2267.99       2342.64       100.26 o                         
  -7   4  10          0.10        -33.33        81.40 o                         
  -6   4  10       2993.32       2733.44       146.41 o                         
  -5   4  10       7982.00       7801.15       167.32 o                         
  -4   4  10        427.78        398.56        35.81 o                         
  -3   4  10       1335.10       1132.99        42.36 o                         
  -2   4  10       8115.74       8351.63       114.16 o                         
  -1   4  10       2226.08       2148.75        44.05 o                         
   0   4  10      34167.89      34848.47       366.31 o                         
   1   4  10        323.50        360.08        27.67 o                         
   2   4  10        689.13        813.00        33.48 o                         
   3   4  10        294.00        399.66        31.74 o                         
   4   4  10       3825.15       3931.29        63.43 o                         
   5   4  10        649.98        692.55        59.71 o                         
   6   4  10       6564.21       6542.06       146.45 o                         
   7   4  10         19.96        181.32        64.23 o                         
   8   4  10         39.13         20.47        86.09 o                         
  -9   5  10       2213.83       2121.96       147.75 o                         
  -8   5  10         36.18        -34.24       241.74 o                         
  -7   5  10       3062.02       2868.64       132.03 o                         
  -6   5  10        671.25        683.00        66.43 o                         
  -5   5  10         29.56         59.12        42.57 o                         
  -4   5  10       1018.25        787.67        52.81 o                         
  -3   5  10       3475.16       3226.18        86.55 o                         
  -2   5  10        258.34        235.23        22.71 o                         
  -1   5  10      11066.50      11439.70       116.47 o                         
   0   5  10        713.48        780.12        45.72 o                         
   1   5  10        103.31        139.20        29.97 o                         
   2   5  10       1910.30       1983.58        50.48 o                         
   3   5  10       7794.43       7639.62        97.37 o                         
   4   5  10          4.33         69.20        36.57 o                         
   5   5  10       5824.93       5701.00       177.45 o                         
   6   5  10       1099.60       1370.36        91.01 o                         
   7   5  10        193.83        282.57        69.50 o                         
   8   5  10         76.68        127.67        90.78 o                         
  -9   6  10         59.01        139.76       111.80 o                         
  -8   6  10       1954.81       2175.89       162.80 o                         
  -7   6  10          5.58        -32.60       103.23 o                         
  -6   6  10         65.20         20.47        60.73 o                         
  -5   6  10        954.15        799.10        60.40 o                         
  -4   6  10       2669.12       2399.77       126.93 o                         
  -3   6  10        177.08        280.32        62.14 o                         
  -2   6  10       4069.44       4040.99        72.44 o                         
  -1   6  10        296.55        270.11        40.01 o                         
   0   6  10        514.15        474.32        45.97 o                         
   1   6  10         12.40         83.51        47.80 o                         
   2   6  10       5159.59       5447.58       108.28 o                         
   3   6  10       1087.88        987.32        64.42 o                         
   4   6  10       6713.75       6817.65       221.87 o                         
   5   6  10       4670.77       4800.36       201.31 o                         
   6   6  10        178.93        119.09        76.80 o                         
   7   6  10        198.08        339.67       143.67 o                         
  -8   7  10         62.53        138.98       117.14 o                         
  -7   7  10        137.80         26.04       115.55 o                         
  -6   7  10       1681.85       1636.70        84.84 o                         
  -5   7  10       5776.80       5675.00       208.32 o                         
  -4   7  10         23.58        133.39        48.21 o                         
  -3   7  10       2739.59       2901.72        83.47 o                         
  -2   7  10       1237.80       1141.54        53.29 o                         
  -1   7  10        907.21        806.11        43.03 o                         
   0   7  10        801.32        780.78        65.16 o                         
   1   7  10       3495.83       3910.87        98.67 o                         
   2   7  10        531.97        529.24        60.18 o                         
   3   7  10       4633.87       4607.60       203.61 o                         
   4   7  10       7183.87       7925.88       189.82 o                         
   5   7  10       1070.77        792.77       101.12 o                         
   6   7  10          6.09        -35.21        97.99 o                         
  -7   8  10        141.26        297.73       139.09 o                         
  -6   8  10       4878.49       4565.89       147.04 o                         
  -5   8  10        340.77        320.43        89.30 o                         
  -4   8  10       3194.61       3129.38       102.60 o                         
  -3   8  10       1792.43       1577.18        90.10 o                         
  -2   8  10        122.18         79.10        41.28 o                         
  -1   8  10       2392.36       2429.05       130.61 o                         
   0   8  10       1173.08       1380.19        96.23 o                         
   1   8  10         19.26         93.14        75.90 o                         
   2   8  10       1185.13       1037.16       119.75 o                         
   3   8  10       2950.79       3353.87       139.01 o                         
   4   8  10       2844.20       3141.12       153.51 o                         
   5   8  10        167.74        185.76        99.13 o                         
  -6   9  10        244.95        183.95       126.58 o                         
  -5   9  10       2228.30       2300.11       138.18 o                         
  -4   9  10       1182.74       1189.98        96.89 o                         
  -3   9  10        992.24        891.42        91.72 o                         
  -2   9  10       1507.63       1604.30        85.80 o                         
  -1   9  10       2623.22       2523.19       127.21 o                         
   0   9  10         10.07        179.61        82.65 o                         
   1   9  10        529.37        683.89        81.26 o                         
   2   9  10        367.46        608.36        89.16 o                         
   3   9  10       2324.18       2428.03       122.84 o                         
   4   9  10        786.44        907.78       105.94 o                         
  -4  10  10       1764.77       1675.96       171.34 o                         
  -3  10  10        419.68        632.76       130.22 o                         
  -2  10  10       3428.53       3305.04       136.50 o                         
  -1  10  10         19.22        -33.11        93.42 o                         
   0  10  10       1399.21       1413.72       108.58 o                         
   1  10  10         11.83        193.23        95.56 o                         
   2  10  10       2333.90       2462.59       129.38 o                         
  -3 -10  11       3741.41       4203.94       142.47 o                         
  -2 -10  11          2.94         -2.67        98.30 o                         
  -1 -10  11       3064.14       3193.92       146.38 o                         
   0 -10  11        125.34         47.40        98.75 o                         
   1 -10  11        359.28        378.97       112.21 o                         
   2 -10  11         39.82        231.24       104.93 o                         
   3 -10  11       3226.03       3510.81       154.67 o                         
  -5  -9  11         34.83        124.37       101.17 o                         
  -4  -9  11       2548.77       2928.22       129.54 o                         
  -3  -9  11        158.09        283.70        85.77 o                         
  -2  -9  11        795.92        808.74       119.21 o                         
  -1  -9  11        306.94        235.37        77.97 o                         
   0  -9  11        387.73        432.31        93.42 o                         
   1  -9  11        109.69        353.57       102.80 o                         
   2  -9  11       5393.52       5644.50       178.91 o                         
   3  -9  11        362.94        492.78       105.45 o                         
   4  -9  11       2211.50       2226.57       114.76 o                         
   5  -9  11        331.20        628.35       100.98 o                         
  -6  -8  11        167.69        240.68        91.37 o                         
  -5  -8  11       4940.52       5169.07       161.10 o                         
  -4  -8  11         33.93         -4.28        86.70 o                         
  -3  -8  11        327.60        365.09        82.26 o                         
  -2  -8  11        276.46        353.95        57.99 o                         
  -1  -8  11         27.11         69.84        70.07 o                         
   0  -8  11       1215.17       1274.01       122.12 o                         
   1  -8  11       4899.90       4823.52       173.07 o                         
   2  -8  11       2656.04       2661.39       124.00 o                         
   3  -8  11       2509.20       2515.64       106.08 o                         
   4  -8  11       1984.18       2371.16       111.30 o                         
   5  -8  11       1121.17       1130.91       106.64 o                         
   6  -8  11        736.44       1038.96       106.23 o                         
  -7  -7  11        543.18        395.17        87.45 o                         
  -6  -7  11       6242.51       6575.85       178.80 o                         
  -5  -7  11       1842.70       2222.85        95.08 o                         
  -4  -7  11        532.37        490.99        81.26 o                         
  -3  -7  11        443.17        267.44        67.86 o                         
  -2  -7  11        123.59        136.56        46.99 o                         
  -1  -7  11       3232.47       3080.63       109.08 o                         
   0  -7  11       1550.82       1523.95        98.62 o                         
   1  -7  11       2912.48       2703.02       165.00 o                         
   2  -7  11       2726.37       2954.78       131.30 o                         
   3  -7  11       2695.06       2643.52       114.38 o                         
   4  -7  11       4028.91       3647.30       187.56 o                         
   5  -7  11        566.89        605.24        59.48 o                         
   6  -7  11        349.75        326.53        76.37 o                         
   7  -7  11        175.00        254.16        90.34 o                         
  -8  -6  11          6.02         82.54        85.41 o                         
  -7  -6  11       5513.27       5371.52       176.12 o                         
  -6  -6  11       4207.44       4810.31       141.29 o                         
  -5  -6  11        977.66        917.17        64.88 o                         
  -4  -6  11       1210.87       1184.67        64.24 o                         
  -3  -6  11        328.27        399.97        48.64 o                         
  -2  -6  11       4570.46       4246.14       142.13 o                         
  -1  -6  11       1449.86       1321.80        54.73 o                         
   0  -6  11       1244.60       1234.17       106.46 o                         
   1  -6  11        970.82       1017.18        56.55 o                         
   2  -6  11       1038.88        965.56        49.69 o                         
   3  -6  11       6146.51       6030.54       125.62 o                         
   4  -6  11        273.32        271.67        46.05 o                         
   5  -6  11        632.21        701.73        62.71 o                         
   6  -6  11       1109.68       1080.07        82.96 o                         
   7  -6  11        531.80        329.84        87.65 o                         
  -9  -5  11        289.45        290.85        80.21 o                         
  -8  -5  11       2469.93       2534.15       101.66 o                         
  -7  -5  11       4213.11       4356.37       119.79 o                         
  -6  -5  11       2275.92       2176.16        81.49 o                         
  -5  -5  11        530.24        466.73        62.68 o                         
  -4  -5  11       5159.95       5290.43        88.96 o                         
  -3  -5  11       1700.31       1629.58        48.60 o                         
  -2  -5  11       1871.01       1892.16        63.01 o                         
  -1  -5  11       5369.55       5131.76       115.78 o                         
   0  -5  11       3402.66       3371.22        91.61 o                         
   1  -5  11         74.00        135.68        22.31 o                         
   2  -5  11       6982.26       7047.49       108.15 o                         
   3  -5  11       1275.47       1192.72        75.06 o                         
   4  -5  11        140.22        165.72        39.48 o                         
   5  -5  11       1146.33       1165.78        65.47 o                         
   6  -5  11       4358.62       4278.58       117.83 o                         
   7  -5  11        162.97        261.55        83.57 o                         
   8  -5  11       5792.88       6775.12       164.63 o                         
  -9  -4  11        995.34       1004.10        88.27 o                         
  -8  -4  11       1683.62       1863.06        90.62 o                         
  -7  -4  11       1186.47       1146.55        87.02 o                         
  -6  -4  11         88.17        247.32        51.02 o                         
  -5  -4  11       7596.10       7774.38       120.14 o                         
  -4  -4  11        373.24        384.52        29.99 o                         
  -3  -4  11       4028.01       4019.81        54.84 o                         
  -2  -4  11       5944.57       5748.01        72.98 o                         
  -1  -4  11      10374.07      10781.14        97.91 o                         
   0  -4  11        738.04        768.49        30.63 o                         
   1  -4  11       9206.05       9064.82        87.65 o                         
   2  -4  11       2786.39       2616.78        49.24 o                         
   3  -4  11         53.86        126.77        37.99 o                         
   4  -4  11        353.58        365.88        37.87 o                         
   5  -4  11       5186.79       5263.24       112.47 o                         
   6  -4  11         14.03        -34.79        68.55 o                         
   7  -4  11       8507.64       9163.10       205.21 o                         
   8  -4  11        402.39        661.96       100.62 o                         
  -9  -3  11        729.76       1035.08        74.34 o                         
  -8  -3  11       1920.51       2086.77        77.57 o                         
  -7  -3  11       1121.96       1333.20        63.58 o                         
  -6  -3  11       3461.40       3469.27        80.24 o                         
  -5  -3  11       1903.15       1689.79        42.94 o                         
  -4  -3  11       1656.46       1720.17        37.32 o                         
  -3  -3  11       4569.16       4512.11        50.70 o                         
  -2  -3  11      34405.77      34165.19       257.27 o                         
  -1  -3  11         30.07         38.91        19.86 o                         
   0  -3  11      21573.54      21642.63       169.47 o                         
   1  -3  11       1835.01       1865.97        33.89 o                         
   2  -3  11        206.11        136.39        26.42 o                         
   3  -3  11       3347.95       3199.50        50.37 o                         
   4  -3  11       6753.90       6357.76        81.61 o                         
   5  -3  11        232.49        281.18        35.77 o                         
   6  -3  11      11034.97      11732.51       164.43 o                         
   7  -3  11        832.79        878.04        67.87 o                         
   8  -3  11       1224.18       1284.59        82.40 o                         
 -10  -2  11        883.41       1141.45        89.52 o                         
  -9  -2  11       2150.16       2517.89       123.01 o                         
  -8  -2  11       1657.12       1699.21        69.83 o                         
  -7  -2  11       1872.91       1792.93        56.11 o                         
  -6  -2  11       3763.70       3575.09        59.06 o                         
  -5  -2  11        159.84        162.87        30.66 o                         
  -4  -2  11        786.26        647.36        31.63 o                         
  -3  -2  11      35974.55      35978.20       270.31 o                         
  -2  -2  11         48.09         72.72        18.38 o                         
  -1  -2  11      36189.37      36781.16       283.87 o                         
   0  -2  11         21.36         34.15        16.28 o                         
   1  -2  11        731.41        852.45        26.24 o                         
   2  -2  11       5765.54       5412.62        60.18 o                         
   3  -2  11      12883.91      12247.45       112.26 o                         
   4  -2  11       1957.15       1823.39        40.35 o                         
   5  -2  11      11759.82      12354.21       153.11 o                         
   6  -2  11        308.42        290.07        48.69 o                         
   7  -2  11       1641.77       1484.06        79.98 o                         
   8  -2  11        933.54       1039.74        78.43 o                         
   9  -2  11       2944.35       3034.50       131.05 o                         
 -10  -1  11       4225.07       4798.36       148.80 o                         
  -9  -1  11        229.29        263.45        80.72 o                         
  -8  -1  11       1682.99       1304.72        90.66 o                         
  -7  -1  11       1322.16       1065.15        49.85 o                         
  -6  -1  11         46.39         91.15        31.35 o                         
  -5  -1  11        703.64        779.22        30.91 o                         
  -4  -1  11      32221.98      32265.43       274.47 o                         
  -3  -1  11        103.88        145.14        19.47 o                         
  -2  -1  11      23678.46      23375.22       184.61 o                         
  -1  -1  11        955.48        885.76        29.72 o                         
   0  -1  11       3876.51       4375.32        58.47 o                         
   1  -1  11       2610.31       2012.46        44.92 o                         
   2  -1  11      30011.11      28936.82       242.60 o                         
   3  -1  11       1576.58       1544.45        32.94 o                         
   4  -1  11       7238.16       7559.95        90.57 o                         
   5  -1  11        268.29        283.70        35.83 o                         
   6  -1  11       1630.29       1491.12        49.75 o                         
   7  -1  11       3032.60       3016.01       154.47 o                         
   8  -1  11       3446.13       3453.58       113.79 o                         
   9  -1  11         79.04        -15.12       102.29 o                         
 -10   0  11         10.24         48.62        89.99 o                         
  -9   0  11       2031.72       1827.08        83.26 o                         
  -8   0  11         27.52         27.78        46.13 o                         
  -7   0  11         71.12        115.25        35.57 o                         
  -6   0  11       1298.16       1339.67        38.40 o                         
  -5   0  11      15154.78      15267.69       141.92 o                         
  -4   0  11         12.97         84.66        23.67 o                         
  -3   0  11       9199.08       8833.90        85.60 o                         
  -2   0  11          5.93         37.98        15.87 o                         
  -1   0  11       2486.34       2914.82        48.39 o                         
   0   0  11       3471.88       2835.66        44.64 o                         
   1   0  11      29521.47      29204.22       264.10 o                         
   2   0  11        674.43        438.66        22.66 o                         
   3   0  11      12588.83      12867.22       119.42 o                         
   4   0  11       1371.44       1365.12        37.08 o                         
   5   0  11       3174.31       3037.44        65.49 o                         
   6   0  11       7132.71       6906.22       113.49 o                         
   7   0  11       1596.67       1443.50        67.37 o                         
   8   0  11        121.76        135.07        89.68 o                         
   9   0  11        756.94        666.25       127.43 o                         
 -10   1  11        984.33        758.23        84.22 o                         
  -9   1  11        249.91        132.85        60.16 o                         
  -8   1  11        590.67        567.69        54.54 o                         
  -7   1  11        156.19        218.46        43.10 o                         
  -6   1  11      12848.19      12879.66       136.54 o                         
  -5   1  11        108.27        189.40        28.79 o                         
  -4   1  11       1146.63       1163.21        32.69 o                         
  -3   1  11         10.72         63.51        21.38 o                         
  -2   1  11        813.55        921.40        23.73 o                         
  -1   1  11       6119.51       5315.03        68.04 o                         
   0   1  11      23052.16      23073.53       216.96 o                         
   1   1  11       1915.31       1687.59        35.91 o                         
   2   1  11      11948.86      12648.77       133.88 o                         
   3   1  11       7830.50       8117.13        85.66 o                         
   4   1  11       8105.73       8118.24       137.89 o                         
   5   1  11       2879.67       2987.56        58.84 o                         
   6   1  11       1118.91        943.72        56.75 o                         
   7   1  11         96.86         12.09        58.18 o                         
   8   1  11         43.22          3.23        90.57 o                         
   9   1  11        247.70        372.20       106.34 o                         
 -10   2  11        104.82        131.57        87.35 o                         
  -9   2  11        243.73        188.61        77.53 o                         
  -8   2  11         51.58         31.40        48.64 o                         
  -7   2  11      10700.86      11059.77       181.57 o                         
  -6   2  11       3903.78       4046.24        70.43 o                         
  -5   2  11       1917.81       1786.66        40.63 o                         
  -4   2  11        406.66        351.01        27.44 o                         
  -3   2  11        117.78        206.54        24.64 o                         
  -2   2  11      12633.56      12045.22       118.51 o                         
  -1   2  11       2994.63       3180.72        44.37 o                         
   0   2  11       5531.34       5262.91        69.74 o                         
   1   2  11       8339.08       8525.87        96.59 o                         
   2   2  11      11762.69      11877.84       122.61 o                         
   3   2  11      15983.71      15860.42       152.95 o                         
   4   2  11        676.93        693.73        36.62 o                         
   5   2  11        748.16        858.29        47.40 o                         
   6   2  11        356.79        439.64        47.55 o                         
   7   2  11         52.77        -68.21        68.21 o                         
   8   2  11         55.63        135.74        82.26 o                         
 -10   3  11         84.92         53.37       105.67 o                         
  -9   3  11          8.88         27.56        83.17 o                         
  -8   3  11       5149.81       5159.45       176.12 o                         
  -7   3  11       5198.33       5310.72       176.68 o                         
  -6   3  11       1880.33       1856.90        51.59 o                         
  -5   3  11       1355.89       1153.14        51.56 o                         
  -4   3  11       2802.06       2948.31        53.71 o                         
  -3   3  11       7390.19       6900.44        87.14 o                         
  -2   3  11         61.06         87.63        24.08 o                         
  -1   3  11       4335.76       3615.99        52.86 o                         
   0   3  11       1211.82       1197.51        32.16 o                         
   1   3  11       4029.07       3741.33        63.93 o                         
   2   3  11      14052.36      14710.96       147.89 o                         
   3   3  11        200.06        232.45        26.13 o                         
   4   3  11        344.24        428.72        33.18 o                         
   5   3  11       2264.67       2276.60        80.70 o                         
   6   3  11        969.34        929.81        65.20 o                         
   7   3  11        126.60        230.54        76.06 o                         
   8   3  11       2897.31       3227.58       164.38 o                         
  -9   4  11       1819.66       1897.43       106.77 o                         
  -8   4  11       2747.00       3138.49       132.27 o                         
  -7   4  11       2221.62       2197.49       100.78 o                         
  -6   4  11       1429.29       1261.87        94.57 o                         
  -5   4  11       4651.68       4630.44        93.09 o                         
  -4   4  11        462.46        447.29        35.58 o                         
  -3   4  11         77.62         81.18        29.88 o                         
  -2   4  11       3577.53       3178.64        52.63 o                         
  -1   4  11       1629.37       1610.23        40.18 o                         
   0   4  11        203.60        218.81        35.04 o                         
   1   4  11       7193.52       7535.62        89.71 o                         
   2   4  11        101.55        172.96        31.58 o                         
   3   4  11        135.32        154.33        32.14 o                         
   4   4  11       3725.10       3666.86        65.69 o                         
   5   4  11       3865.44       3737.10        87.52 o                         
   6   4  11        423.11        519.64        71.89 o                         
   7   4  11       4434.31       4604.04       141.08 o                         
   8   4  11        648.43        911.15        97.76 o                         
  -9   5  11        803.22       1089.74       132.83 o                         
  -8   5  11        451.79        422.85       107.27 o                         
  -7   5  11        162.15          4.22        77.88 o                         
  -6   5  11       3706.10       3236.67       205.00 o                         
  -5   5  11         82.06        101.22        55.02 o                         
  -4   5  11        122.88        124.26        40.53 o                         
  -3   5  11       3134.98       3028.93        77.92 o                         
  -2   5  11       4670.84       4722.42        97.09 o                         
  -1   5  11        137.61        154.17        41.00 o                         
   0   5  11       7987.94       8055.83       136.54 o                         
   1   5  11       1485.13       1542.98        42.65 o                         
   2   5  11       1567.98       1444.31        45.91 o                         
   3   5  11        293.52        363.85        33.00 o                         
   4   5  11       3604.42       3556.82        65.34 o                         
   5   5  11        193.87        225.35        66.11 o                         
   6   5  11       7301.84       7914.48       160.31 o                         
   7   5  11       1658.91       1648.67       102.98 o                         
  -8   6  11        327.60        247.18       435.01 o                         
  -7   6  11       2315.34       2209.91       137.73 o                         
  -6   6  11         10.82         88.19        45.13 o                         
  -5   6  11        556.86        366.43        61.30 o                         
  -4   6  11       1829.49       1456.31        88.51 o                         
  -3   6  11      13734.85      13952.21       264.73 o                         
  -2   6  11        396.88        318.32        35.27 o                         
  -1   6  11       9577.93       9590.36       149.40 o                         
   0   6  11          6.37         -5.04        44.42 o                         
   1   6  11        655.09        701.95        53.77 o                         
   2   6  11        374.81        434.22        39.67 o                         
   3   6  11       4453.24       4451.84        97.78 o                         
   4   6  11        622.56        626.69        56.49 o                         
   5   6  11       5877.62       6137.17       157.19 o                         
   6   6  11       2197.13       2430.51       112.70 o                         
   7   6  11       1022.91        907.82       107.01 o                         
  -8   7  11        818.04        980.65       152.91 o                         
  -7   7  11        228.94        163.08       156.47 o                         
  -6   7  11         45.05         35.53        67.08 o                         
  -5   7  11          6.89          6.11        61.25 o                         
  -4   7  11      10709.37      10347.59       498.17 o                         
  -3   7  11        529.21        567.46        54.79 o                         
  -2   7  11      10234.83      10123.46       275.45 o                         
  -1   7  11        267.77        194.03        41.26 o                         
   0   7  11        205.82        146.57        56.76 o                         
   1   7  11       2796.68       2942.32        88.11 o                         
   2   7  11       3762.95       4142.31       136.74 o                         
   3   7  11       1712.60       1731.76        98.46 o                         
   4   7  11       3685.70       4009.21       138.26 o                         
   5   7  11        428.23        358.05        98.79 o                         
   6   7  11       1753.83       1473.71       121.03 o                         
  -7   8  11         22.00        -59.61       123.04 o                         
  -6   8  11        278.48        173.81       117.41 o                         
  -5   8  11       5252.30       5780.92       174.88 o                         
  -4   8  11         96.47         78.97        61.52 o                         
  -3   8  11       5815.43       5778.43       152.43 o                         
  -2   8  11        223.78        136.68        54.04 o                         
  -1   8  11       2940.99       2547.71       142.74 o                         
   0   8  11       1724.43       1624.61        85.28 o                         
   1   8  11       7788.21       8145.35       192.20 o                         
   2   8  11        804.90        684.32        87.75 o                         
   3   8  11       2647.93       2595.00       118.62 o                         
   4   8  11         46.87         11.56        91.02 o                         
   5   8  11       1281.66       1165.02       104.27 o                         
  -5   9  11        239.30        142.67       112.10 o                         
  -4   9  11       2349.08       2563.12       153.51 o                         
  -3   9  11        221.53        192.45        75.31 o                         
  -2   9  11       2712.06       2534.81       106.78 o                         
  -1   9  11        724.88        700.53        93.19 o                         
   0   9  11       8357.43       8457.46       188.24 o                         
   1   9  11         35.56         82.45        76.21 o                         
   2   9  11       3531.34       3340.73       119.80 o                         
   3   9  11        185.88        253.66        96.19 o                         
  -3  10  11       1213.07       1033.13       137.17 o                         
  -2  10  11       2079.26       1919.48       155.26 o                         
  -1  10  11       3909.16       3955.39       186.35 o                         
   0  10  11         10.39        -52.19        89.73 o                         
   1  10  11       2702.07       2466.25       126.59 o                         
  -2 -10  12       1948.52       2332.97       127.40 o                         
  -1 -10  12          2.79          3.22       116.40 o                         
   0 -10  12        562.30        682.11       110.74 o                         
   1 -10  12         17.17         28.54       111.94 o                         
   2 -10  12         40.08        107.24       116.37 o                         
  -5  -9  12        317.01        210.15       101.32 o                         
  -4  -9  12        775.31        781.30       120.60 o                         
  -3  -9  12       5000.38       5577.32       201.83 o                         
  -2  -9  12        147.31        193.99        80.60 o                         
  -1  -9  12        598.72        623.08       122.01 o                         
   0  -9  12          1.58         52.13        90.65 o                         
   1  -9  12        246.78        350.70       114.78 o                         
   2  -9  12        344.24        581.49       120.03 o                         
   3  -9  12       3187.75       3454.18       141.52 o                         
   4  -9  12        154.77        428.20        96.41 o                         
  -6  -8  12        193.83         87.63       100.38 o                         
  -5  -8  12        597.65        526.32        97.80 o                         
  -4  -8  12       8039.54       8502.99       350.31 o                         
  -3  -8  12        856.22        853.93       117.37 o                         
  -2  -8  12       1656.17       1539.93       116.62 o                         
  -1  -8  12        206.41        190.71        76.74 o                         
   0  -8  12         31.79        152.07        81.31 o                         
   1  -8  12       1992.46       1966.50       145.19 o                         
   2  -8  12       2643.04       2565.45       220.78 o                         
   3  -8  12         93.95        189.56        83.51 o                         
   4  -8  12       1603.10       1766.28       124.24 o                         
   5  -8  12       1062.81       1329.12       112.29 o                         
  -7  -7  12         46.34        -86.22        86.22 o                         
  -6  -7  12        134.28         97.47        79.52 o                         
  -5  -7  12       8522.19       9346.63       222.91 o                         
  -4  -7  12       1406.47       1470.90       105.22 o                         
  -3  -7  12       2876.66       2840.14       144.40 o                         
  -2  -7  12        995.91        862.18        59.78 o                         
  -1  -7  12       1772.74       1648.65       153.55 o                         
   0  -7  12       4510.42       4535.59       181.02 o                         
   1  -7  12       4314.97       4568.78       199.61 o                         
   2  -7  12        169.18        297.52        68.66 o                         
   3  -7  12       1528.91       1539.63        92.05 o                         
   4  -7  12        140.15        231.66        87.59 o                         
   5  -7  12       2934.97       3205.12       114.38 o                         
   6  -7  12       1217.64       1456.01        99.23 o                         
  -8  -6  12        292.12        330.45        87.28 o                         
  -7  -6  12        452.21        513.88        82.73 o                         
  -6  -6  12       5249.91       5911.92       151.56 o                         
  -5  -6  12        557.92        684.48        72.32 o                         
  -4  -6  12       3647.48       3654.99       144.42 o                         
  -3  -6  12        183.63        118.64        43.03 o                         
  -2  -6  12       6775.37       6112.35       248.97 o                         
  -1  -6  12       2859.28       2564.37        76.09 o                         
   0  -6  12       7492.41       7287.19       256.54 o                         
   1  -6  12       2036.42       2017.62       112.06 o                         
   2  -6  12       4870.89       4566.43       121.61 o                         
   3  -6  12         59.69         72.47        53.31 o                         
   4  -6  12       4194.84       4284.10       120.72 o                         
   5  -6  12       3516.72       3609.87       106.35 o                         
   6  -6  12        466.87        496.30        78.29 o                         
   7  -6  12        118.40        -89.43        89.43 o                         
  -8  -5  12        631.32        745.70        81.03 o                         
  -7  -5  12       3374.85       3543.00       131.59 o                         
  -6  -5  12        143.61        297.39        60.82 o                         
  -5  -5  12       1661.46       1585.75        97.33 o                         
  -4  -5  12        271.73        307.40        38.61 o                         
  -3  -5  12       6709.89       6673.79       165.89 o                         
  -2  -5  12       3747.87       3610.78       125.38 o                         
  -1  -5  12      10345.90      10342.86       207.46 o                         
   0  -5  12       2473.34       2188.54        64.66 o                         
   1  -5  12      10024.43       9852.18       209.13 o                         
   2  -5  12         87.74        135.31        27.97 o                         
   3  -5  12       9821.48       9627.33       166.49 o                         
   4  -5  12       5190.74       5102.28        97.93 o                         
   5  -5  12        248.79        265.31        60.28 o                         
   6  -5  12        143.47        127.54        91.92 o                         
   7  -5  12       2018.12       2148.18       105.21 o                         
  -9  -4  12        220.07        295.61        80.20 o                         
  -8  -4  12       3619.58       4033.59       143.97 o                         
  -7  -4  12        825.89       1029.13        74.53 o                         
  -6  -4  12       2633.67       2603.51        82.04 o                         
  -5  -4  12       1817.86       1968.46        78.34 o                         
  -4  -4  12       2773.26       2775.09        75.00 o                         
  -3  -4  12       7248.16       7220.93       109.52 o                         
  -2  -4  12       4209.86       4129.92        66.38 o                         
  -1  -4  12       3519.39       3084.85        49.75 o                         
   0  -4  12      24031.27      23783.28       230.18 o                         
   1  -4  12        149.83        165.28        30.83 o                         
   2  -4  12      21454.74      20924.58       236.44 o                         
   3  -4  12       2891.61       2703.18        59.07 o                         
   4  -4  12         83.25         69.74        34.85 o                         
   5  -4  12        151.17        183.07        45.82 o                         
   6  -4  12       2962.78       2974.17       144.97 o                         
   7  -4  12        254.33        345.94        91.42 o                         
   8  -4  12       4631.65       5311.21       162.88 o                         
  -9  -3  12       2337.19       2372.34        87.57 o                         
  -8  -3  12       2874.45       3312.76       104.69 o                         
  -7  -3  12       3315.04       3630.39        87.61 o                         
  -6  -3  12       1454.49       1642.28        57.06 o                         
  -5  -3  12       2086.77       2137.81        54.32 o                         
  -4  -3  12       6422.22       6152.59       115.52 o                         
  -3  -3  12        446.97        546.11        28.16 o                         
  -2  -3  12       1238.77       1217.90        40.22 o                         
  -1  -3  12      19626.39      19268.56       162.51 o                         
   0  -3  12         64.91        119.65        21.68 o                         
   1  -3  12      26163.02      25279.68       222.62 o                         
   2  -3  12          0.48          4.68        27.27 o                         
   3  -3  12        506.38        628.42        36.24 o                         
   4  -3  12        125.53        117.43        31.86 o                         
   5  -3  12       5276.66       5221.99       100.83 o                         
   6  -3  12        695.28        864.12        59.57 o                         
   7  -3  12       5252.17       5639.31       181.66 o                         
   8  -3  12         49.50        191.33        74.29 o                         
  -9  -2  12       3149.28       3617.11       108.51 o                         
  -8  -2  12       6375.48       6958.22       197.89 o                         
  -7  -2  12          2.97         17.92        47.45 o                         
  -6  -2  12       2902.36       2961.71        59.81 o                         
  -5  -2  12       1917.32       1606.03        44.85 o                         
  -4  -2  12         75.15         99.19        28.72 o                         
  -3  -2  12        352.15        333.74        25.53 o                         
  -2  -2  12      15874.26      15166.40       123.88 o                         
  -1  -2  12         90.14        143.87        15.06 o                         
   0  -2  12      12649.46      12481.70       119.85 o                         
   1  -2  12       1255.94       1214.26        30.18 o                         
   2  -2  12        486.76        623.53        26.41 o                         
   3  -2  12          4.52         59.40        24.61 o                         
   4  -2  12      11396.47      10831.14       125.95 o                         
   5  -2  12          0.28         88.64        37.70 o                         
   6  -2  12       4746.93       4823.54       134.51 o                         
   7  -2  12        469.94        627.59        77.93 o                         
   8  -2  12         24.96        -74.71        78.99 o                         
 -10  -1  12       1274.92       1490.20       108.55 o                         
  -9  -1  12       3783.04       4198.28       128.19 o                         
  -8  -1  12         18.25        -12.99        55.90 o                         
  -7  -1  12       3013.33       2928.87        72.15 o                         
  -6  -1  12          8.31         71.22        32.73 o                         
  -5  -1  12         57.55         94.54        29.40 o                         
  -4  -1  12       2110.29       2040.88        40.77 o                         
  -3  -1  12       8412.88       8105.29        88.10 o                         
  -2  -1  12        403.15        434.15        20.85 o                         
  -1  -1  12       4393.67       4422.43        59.41 o                         
   0  -1  12        416.98        386.40        27.29 o                         
   1  -1  12        404.06        336.02        32.27 o                         
   2  -1  12        340.00        356.21        28.95 o                         
   3  -1  12      12744.37      12567.19       120.09 o                         
   4  -1  12       1921.30       1823.85        43.77 o                         
   5  -1  12       7415.75       7629.15       108.65 o                         
   6  -1  12       3198.75       3006.10        74.25 o                         
   7  -1  12        111.16        135.09        70.76 o                         
   8  -1  12        953.90       1104.80        88.22 o                         
 -10   0  12       1703.24       2032.43       101.20 o                         
  -9   0  12          3.21        -10.42        60.26 o                         
  -8   0  12        614.64        416.66        46.03 o                         
  -7   0  12        576.61        629.50        40.93 o                         
  -6   0  12        180.42        254.84        30.78 o                         
  -5   0  12       2342.70       2226.09        44.13 o                         
  -4   0  12      15085.93      15403.04       135.66 o                         
  -3   0  12         70.65         83.18        20.50 o                         
  -2   0  12       1556.21       1482.60        34.70 o                         
  -1   0  12       2124.58       1785.68        39.82 o                         
   0   0  12       1240.42       1153.08        33.29 o                         
   1   0  12       3513.31       3128.77        48.48 o                         
   2   0  12      10560.76      10600.14       113.92 o                         
   3   0  12       2364.59       2156.89        39.69 o                         
   4   0  12       4212.18       4359.69        76.93 o                         
   5   0  12      10283.67      10409.86       164.91 o                         
   6   0  12       2232.73       2040.50        60.47 o                         
   7   0  12        442.41        408.23        59.11 o                         
   8   0  12        875.60        952.13        85.66 o                         
 -10   1  12          4.06         48.40        89.93 o                         
  -9   1  12         60.25        -20.01        61.25 o                         
  -8   1  12        125.70        110.25        45.67 o                         
  -7   1  12         75.00        110.41        41.80 o                         
  -6   1  12        682.17        592.60        36.60 o                         
  -5   1  12      18855.59      18559.35       183.96 o                         
  -4   1  12       6640.29       6577.57        74.34 o                         
  -3   1  12       5433.19       5367.62        61.72 o                         
  -2   1  12       4253.05       4090.79        73.99 o                         
  -1   1  12       1054.52        802.57        25.46 o                         
   0   1  12       7586.21       7282.47        96.60 o                         
   1   1  12       2683.30       2716.95        46.29 o                         
   2   1  12       4126.40       3677.07        56.64 o                         
   3   1  12       3187.72       3284.85        53.28 o                         
   4   1  12       8238.28       8374.61       112.70 o                         
   5   1  12       6051.85       6151.69        94.40 o                         
   6   1  12        554.93        607.15        57.32 o                         
   7   1  12       1059.64        888.71        72.22 o                         
   8   1  12        415.11        333.35        81.98 o                         
 -10   2  12         35.85        -16.34        92.19 o                         
  -9   2  12          5.14        -78.89        78.89 o                         
  -8   2  12         24.32          6.04        52.99 o                         
  -7   2  12         35.35         27.22        45.02 o                         
  -6   2  12       9277.21       9175.29       114.76 o                         
  -5   2  12       5411.92       5557.92        94.44 o                         
  -4   2  12       3814.26       4120.63        55.95 o                         
  -3   2  12       3588.53       3320.79        51.26 o                         
  -2   2  12       1350.50       1472.41        34.06 o                         
  -1   2  12       6786.18       6416.59        84.62 o                         
   0   2  12       2607.24       2673.88        48.73 o                         
   1   2  12       1021.61        786.14        22.35 o                         
   2   2  12        548.78        643.38        28.71 o                         
   3   2  12       1171.27       1234.58        33.58 o                         
   4   2  12       5999.39       6039.82        85.41 o                         
   5   2  12       1071.67       1220.13        56.26 o                         
   6   2  12       1368.00       1197.57        63.62 o                         
   7   2  12        744.40        653.77        82.27 o                         
   8   2  12        577.81        476.92       116.32 o                         
  -9   3  12         34.15         43.10        79.80 o                         
  -8   3  12       1365.60       1431.34        90.49 o                         
  -7   3  12       5030.86       4843.55       132.38 o                         
  -6   3  12       2582.31       2676.58        59.39 o                         
  -5   3  12       3633.99       3468.24        62.75 o                         
  -4   3  12       1865.31       1652.42        46.21 o                         
  -3   3  12       6318.44       6412.46        76.41 o                         
  -2   3  12       2758.88       2477.84        47.83 o                         
  -1   3  12       6691.31       6730.23       102.82 o                         
   0   3  12       3666.85       3402.42        53.12 o                         
   1   3  12       4101.52       3764.11        50.91 o                         
   2   3  12          1.50         53.33        27.40 o                         
   3   3  12       6584.63       6758.57        88.01 o                         
   4   3  12       1931.09       1880.05        48.95 o                         
   5   3  12        690.12        711.71        65.94 o                         
   6   3  12        534.04        408.59        74.83 o                         
   7   3  12       1890.25       1670.03        96.64 o                         
   8   3  12        286.58         71.46       104.35 o                         
  -9   4  12       1047.75       1258.83        92.43 o                         
  -8   4  12       1582.99       1685.76        97.44 o                         
  -7   4  12        742.81        707.55        61.11 o                         
  -6   4  12        864.89        922.56        76.27 o                         
  -5   4  12          1.09          0.42        47.46 o                         
  -4   4  12       6836.51       6866.92        94.38 o                         
  -3   4  12       3282.56       2942.61        71.65 o                         
  -2   4  12       5104.51       5076.11        84.97 o                         
  -1   4  12       5478.48       5194.23        91.39 o                         
   0   4  12      11281.08      11241.48       164.35 o                         
   1   4  12        172.61        191.28        31.59 o                         
   2   4  12      13702.04      14467.23       140.89 o                         
   3   4  12       3908.74       4199.61        70.40 o                         
   4   4  12         76.61         82.47        36.05 o                         
   5   4  12        330.40        336.29        54.49 o                         
   6   4  12       2145.26       2024.49        87.80 o                         
   7   4  12         47.18        129.10        87.39 o                         
  -9   5  12       1027.75       1016.71       123.36 o                         
  -8   5  12        680.82        904.97       154.63 o                         
  -7   5  12       1644.24       1623.82       105.06 o                         
  -6   5  12        847.43        767.26        79.91 o                         
  -5   5  12       4336.62       4121.02       105.82 o                         
  -4   5  12       4153.20       3803.96        75.69 o                         
  -3   5  12       3373.64       3228.24        80.21 o                         
  -2   5  12       1627.10       1447.78        52.05 o                         
  -1   5  12      19673.04      20000.73       295.75 o                         
   0   5  12         16.37         15.87        44.16 o                         
   1   5  12      19064.39      20085.68       236.93 o                         
   2   5  12        371.95        410.60        40.41 o                         
   3   5  12        335.14        325.97        31.90 o                         
   4   5  12       1675.22       1535.44        55.83 o                         
   5   5  12       3185.31       3131.74       102.55 o                         
   6   5  12       1529.00       1370.31        83.74 o                         
   7   5  12       5605.77       6493.37       264.61 o                         
  -8   6  12       2840.64       3019.16       218.17 o                         
  -7   6  12        311.35        324.40       150.04 o                         
  -6   6  12       2587.11       2221.53       102.15 o                         
  -5   6  12       3789.66       3530.25       188.61 o                         
  -4   6  12        144.37         12.97        36.99 o                         
  -3   6  12         61.59         45.16        49.06 o                         
  -2   6  12      12472.88      12767.71       209.94 o                         
  -1   6  12         32.37         52.94        51.02 o                         
   0   6  12      21232.37      21912.07       302.58 o                         
   1   6  12         78.35         92.50        45.53 o                         
   2   6  12       1087.15       1061.60        58.11 o                         
   3   6  12       1342.60       1227.06        50.18 o                         
   4   6  12       4968.59       4780.87       125.91 o                         
   5   6  12       1499.80       1100.31       101.26 o                         
   6   6  12       4816.87       5018.97       134.24 o                         
  -7   7  12       1695.59       1577.72       136.93 o                         
  -6   7  12        511.79        539.30       105.59 o                         
  -5   7  12         39.74         24.08        62.67 o                         
  -4   7  12        210.97        300.63        70.87 o                         
  -3   7  12       5914.94       6325.24       191.83 o                         
  -2   7  12        974.35        698.68        64.00 o                         
  -1   7  12      10156.25      10364.90       219.88 o                         
   0   7  12          3.21        -42.00        49.23 o                         
   1   7  12       2095.34       2085.84       101.72 o                         
   2   7  12        229.01        205.46        58.79 o                         
   3   7  12       9172.11       9328.58       182.67 o                         
   4   7  12        549.77        477.28        84.66 o                         
   5   7  12       3031.68       3044.99       143.75 o                         
  -6   8  12        150.97         32.86       120.11 o                         
  -5   8  12        215.83        218.26       100.57 o                         
  -4   8  12       5227.83       5434.60       229.42 o                         
  -3   8  12        263.33        175.73        63.08 o                         
  -2   8  12       3546.61       3511.67       136.10 o                         
  -1   8  12        125.35        146.55        65.56 o                         
   0   8  12        536.91        363.43        64.42 o                         
   1   8  12        141.59        140.78        77.41 o                         
   2   8  12       7603.23       7653.99       198.46 o                         
   3   8  12         86.42         16.89        82.33 o                         
   4   8  12       3661.99       3756.22       142.42 o                         
  -5   9  12       3495.68       3587.66       160.03 o                         
  -4   9  12          1.24        197.65       104.12 o                         
  -3   9  12        792.19        861.77       113.50 o                         
  -2   9  12         57.42         17.39       102.23 o                         
  -1   9  12         56.52        -16.67        83.66 o                         
   0   9  12       1585.25       1459.33       126.79 o                         
   1   9  12       2689.75       2549.71       118.47 o                         
   2   9  12        157.51        206.48        85.81 o                         
   3   9  12       2094.29       2316.76       143.69 o                         
  -2  10  12        124.49        153.47       135.91 o                         
  -1  10  12       1500.44       1646.19       152.81 o                         
   0  10  12        778.87        720.24       113.77 o                         
   0 -10  13         43.44         54.99       143.52 o                         
  -4  -9  13        112.05        267.46       103.68 o                         
  -3  -9  13        210.06        237.25       100.30 o                         
  -2  -9  13       8538.09       9723.12       263.42 o                         
  -1  -9  13         48.15         26.04       120.23 o                         
   0  -9  13       3572.23       3625.86       160.73 o                         
   1  -9  13          2.31       -114.84       114.84 o                         
   2  -9  13        209.82        188.36       113.70 o                         
   3  -9  13        868.45        953.01        99.51 o                         
  -5  -8  13         54.23        -10.38       104.67 o                         
  -4  -8  13        482.64        431.82        98.13 o                         
  -3  -8  13      10095.35      11514.54       379.44 o                         
  -2  -8  13        218.59        221.83        92.24 o                         
  -1  -8  13       4433.59       3898.29       298.26 o                         
   0  -8  13         31.54         -2.77        87.23 o                         
   1  -8  13       1373.45       1429.77       116.82 o                         
   2  -8  13       1146.88       1215.18        99.30 o                         
   3  -8  13       5493.39       5513.54       274.39 o                         
   4  -8  13          6.14        154.44        94.86 o                         
   5  -8  13       1179.63       1156.62       118.38 o                         
  -7  -7  13          7.93        -44.65        85.91 o                         
  -6  -7  13        375.23        311.11        81.99 o                         
  -5  -7  13        620.26        710.17        96.24 o                         
  -4  -7  13       8186.04       8529.10       277.10 o                         
  -3  -7  13         27.18        104.83        80.96 o                         
  -2  -7  13       2490.71       2305.74       114.29 o                         
  -1  -7  13         24.31        -48.23        58.33 o                         
   0  -7  13       2684.79       2416.41        86.48 o                         
   1  -7  13        625.35        472.78       105.94 o                         
   2  -7  13       8815.47       8848.24       234.74 o                         
   3  -7  13        346.95        404.83        84.41 o                         
   4  -7  13       2964.20       3077.35       124.69 o                         
   5  -7  13          4.80        -66.15        82.03 o                         
   6  -7  13       1155.76       1159.10        97.35 o                         
  -7  -6  13        872.47        762.50        91.13 o                         
  -6  -6  13        625.04        711.40        85.10 o                         
  -5  -6  13       6407.00       7151.96       176.53 o                         
  -4  -6  13        238.32        412.84        86.78 o                         
  -3  -6  13        384.25        340.30        53.97 o                         
  -2  -6  13        317.29        306.68        42.67 o                         
  -1  -6  13       2085.52       1980.36        66.27 o                         
   0  -6  13       3478.12       3447.09       108.94 o                         
   1  -6  13       8190.75       8089.89       332.51 o                         
   2  -6  13       1379.10       1205.06        69.18 o                         
   3  -6  13       4813.71       4819.01       135.97 o                         
   4  -6  13        333.28        260.12        65.19 o                         
   5  -6  13       3600.95       3651.97       141.55 o                         
   6  -6  13       1610.19       1834.79       101.13 o                         
  -8  -5  13       1444.58       1505.17       102.13 o                         
  -7  -5  13          3.42          5.70        67.66 o                         
  -6  -5  13       7573.09       8502.31       192.33 o                         
  -5  -5  13       2043.26       2356.54        93.08 o                         
  -4  -5  13       1159.72       1060.95        50.03 o                         
  -3  -5  13        439.19        418.74        45.76 o                         
  -2  -5  13       1120.74       1197.66        55.58 o                         
  -1  -5  13       5334.27       4960.46       114.11 o                         
   0  -5  13       2385.49       2233.34        74.28 o                         
   1  -5  13       3954.46       3713.27       130.94 o                         
   2  -5  13       8576.89       8035.48       228.03 o                         
   3  -5  13       1497.97       1489.27        66.14 o                         
   4  -5  13       7663.32       7720.77       236.39 o                         
   5  -5  13        570.18        585.53        98.05 o                         
   6  -5  13        136.65        160.52        98.53 o                         
   7  -5  13        134.91         -0.58        94.23 o                         
  -9  -4  13        566.18        475.15        79.60 o                         
  -8  -4  13         15.39         18.38        70.08 o                         
  -7  -4  13       4689.97       4675.81       114.67 o                         
  -6  -4  13       5556.53       5928.07       176.18 o                         
  -5  -4  13       2142.22       1937.33        52.06 o                         
  -4  -4  13         42.78         41.13        38.07 o                         
  -3  -4  13       1771.47       1719.44        59.36 o                         
  -2  -4  13       4217.98       3821.71        74.98 o                         
  -1  -4  13         62.29         85.19        34.49 o                         
   0  -4  13       2404.89       2071.15        61.43 o                         
   1  -4  13       3931.46       3814.50       119.95 o                         
   2  -4  13       1318.43       1322.62        56.29 o                         
   3  -4  13       9736.37       9596.49       185.48 o                         
   4  -4  13         43.25         60.81        46.54 o                         
   5  -4  13        134.52        110.80        49.30 o                         
   6  -4  13        501.77        550.48        74.88 o                         
   7  -4  13       1497.11       1723.82       104.37 o                         
  -9  -3  13          7.27        -20.33        74.04 o                         
  -8  -3  13       1867.20       1655.18        80.90 o                         
  -7  -3  13       5820.78       6814.98       190.32 o                         
  -6  -3  13       3685.80       3570.53       108.47 o                         
  -5  -3  13        618.60        611.18        48.20 o                         
  -4  -3  13       3723.85       3784.35        62.01 o                         
  -3  -3  13        928.13        858.08        34.92 o                         
  -2  -3  13         47.04         71.25        23.71 o                         
  -1  -3  13       2762.07       2460.43        47.73 o                         
   0  -3  13       4490.20       4379.41        59.61 o                         
   1  -3  13        367.47        442.60        28.64 o                         
   2  -3  13       5512.40       5358.13        96.02 o                         
   3  -3  13        119.35        112.88        36.86 o                         
   4  -3  13        290.31        259.55        36.87 o                         
   5  -3  13       1704.71       1673.27        70.96 o                         
   6  -3  13       4509.01       4407.27       162.81 o                         
   7  -3  13        101.84        235.62        71.44 o                         
   8  -3  13       2158.85       2330.12       143.84 o                         
  -9  -2  13        363.56        285.58        75.86 o                         
  -8  -2  13       2522.76       2965.69       120.44 o                         
  -7  -2  13       2206.98       2259.25        73.51 o                         
  -6  -2  13         13.60         91.44        40.93 o                         
  -5  -2  13       4771.60       4748.93        72.84 o                         
  -4  -2  13        429.78        466.91        33.88 o                         
  -3  -2  13         78.04         69.87        28.43 o                         
  -2  -2  13       6736.32       6801.31        79.03 o                         
  -1  -2  13       7230.94       7044.04        81.07 o                         
   0  -2  13         43.30         73.49        29.68 o                         
   1  -2  13       4363.54       4392.28        64.48 o                         
   2  -2  13        201.22        233.07        23.50 o                         
   3  -2  13       1715.73       1488.34        44.02 o                         
   4  -2  13        469.85        515.77        35.22 o                         
   5  -2  13       6665.98       6563.07       185.28 o                         
   6  -2  13        389.33        368.62        56.96 o                         
   7  -2  13       4235.33       4193.46       119.53 o                         
   8  -2  13       1713.64       1862.15       109.96 o                         
  -9  -1  13        987.31       1316.77       100.80 o                         
  -8  -1  13       1292.64       1530.95        97.95 o                         
  -7  -1  13        245.70        366.56        48.45 o                         
  -6  -1  13        906.39        875.09        41.55 o                         
  -5  -1  13        345.74        486.52        32.60 o                         
  -4  -1  13        121.42        150.73        26.58 o                         
  -3  -1  13       3429.24       3215.31        62.15 o                         
  -2  -1  13      22811.17      22678.19       234.05 o                         
  -1  -1  13        702.13        644.09        28.80 o                         
   0  -1  13       4998.26       5342.85        73.04 o                         
   1  -1  13        117.02        121.71        33.95 o                         
   2  -1  13       1337.67       1166.74        43.53 o                         
   3  -1  13       1392.73       1178.93        39.41 o                         
   4  -1  13       5952.30       5834.58        75.84 o                         
   5  -1  13         26.41         76.88        39.99 o                         
   6  -1  13       3468.60       3590.89       132.62 o                         
   7  -1  13       3209.07       3469.10       151.20 o                         
   8  -1  13        993.99        788.12        86.73 o                         
  -9   0  13       2296.10       2697.11        95.23 o                         
  -8   0  13        427.29        449.77        60.01 o                         
  -7   0  13        476.69        346.97        42.71 o                         
  -6   0  13        111.25         71.52        32.66 o                         
  -5   0  13        107.73         98.86        29.05 o                         
  -4   0  13        974.50        919.19        29.63 o                         
  -3   0  13      33399.86      33502.75       317.48 o                         
  -2   0  13       3189.00       3110.34        50.17 o                         
  -1   0  13      13527.65      13751.70       144.93 o                         
   0   0  13       1891.06       1700.16        38.97 o                         
   1   0  13        199.82        238.62        28.74 o
[truncated: 119,071 more chars]
